# Supplementary material for: 13,13′-Bi(dibenzo[a,i]fluorenyl­idene)
Source: IUCrdata. 2022 Feb 17;7(Pt 2):x220169. doi: 10.1107/S2414314622001699 (PMC9462005; doi:10.1107/S2414314622001699)
Supplement: Supplementary file 1 [file x-07-x220169-sup1.cif]

##############################################################################
#                                                                            #
# This CIF contains the data for a data article accepted for                 #
# publication in IUCrData. It conforms to the requirements of                #
# Notes for Authors for IUCrData, and has been                               #
# peer reviewed under the auspices of IUCrData.                              #
#                                                                            #
# Full details of the Crystallographic Information File format               #
# are given in the paper "The Crystallographic Information File (CIF):       #
# a New Standard Archive File for Crystallography" by S. R. Hall, F. H.      #
# Allen and I. D. Brown [Acta Cryst. (1991), A47, 655-685].                  #
#                                                                            #
# The current version of the core CIF dictionary is obtainable from          #
# ftp://ftp.iucr.org/pub/cif_core.dic.                                       #
#                                                                            #
# Software is freely available for graphical display of the structure(s)     #
# in this CIF. For information consult the CIF software page                 #
# http://www.iucr.org/resources/cif/software.                                #
#                                                                            #
# This file may be used for bona fide research purposes within the           #
# scientific community so long as proper attribution is given to the data    # 
# article from which it was obtained.                                        #
#                                                                            #
##############################################################################
data_I
_audit_creation_method     'SHELXL-2018/3'
_chemical_name_systematic
;
13,13'-Bi(dibenzo[<i>b</i>,<i>i</i>]fluorenylidene)
;
_chemical_name_common     ?
_chemical_formula_moiety     'C42 H24'
_chemical_formula_sum     'C42 H24'
_chemical_formula_iupac     'C42 H24'
_chemical_formula_weight     528.61
_chemical_melting_point     ?
_space_group_crystal_system     monoclinic
_space_group_name_H-M_alt     'C 2/c'
_space_group_name_Hall     '-C 2yc'
loop_
    _space_group_symop_operation_xyz
    'x, y, z'
    '-x, y, -z+1/2'
    'x+1/2, y+1/2, z'
    '-x+1/2, y+1/2, -z+1/2'
    '-x, -y, -z'
    'x, -y, z-1/2'
    '-x+1/2, -y+1/2, -z'
    'x+1/2, -y+1/2, z-1/2'
_cell_length_a     36.6150(18)
_cell_length_b     8.0709(3)
_cell_length_c     36.282(3)
_cell_angle_alpha     90
_cell_angle_beta     90.863(5)
_cell_angle_gamma     90
_cell_volume     10720.8(10)
_cell_formula_units_Z     16
_cell_measurement_reflns_used     16781
_cell_measurement_theta_min     2.23
_cell_measurement_theta_max     28.37
_cell_measurement_temperature     120(2)
_exptl_crystal_description     block
_exptl_crystal_colour     green
_exptl_crystal_size_max     0.280
_exptl_crystal_size_mid     0.220
_exptl_crystal_size_min     0.150
_exptl_crystal_density_diffrn     1.310
_exptl_crystal_density_meas     ?
_exptl_crystal_density_method     ?
_exptl_crystal_F_000     4416
_exptl_absorpt_coefficient_mu     0.074
_exptl_absorpt_correction_type     none
_exptl_absorpt_process_details     ?
_exptl_absorpt_correction_T_min     ?
_exptl_absorpt_correction_T_max     ?
_diffrn_ambient_temperature     120(2)
_diffrn_source     'sealed X-ray tube, 12 x 0.4 mm long-fine focus'
_diffrn_radiation_type     MoK\a
_diffrn_radiation_wavelength     0.71073
_diffrn_measurement_device_type     'Stoe IPDS 2T'
_diffrn_measurement_method     'rotation method'
_diffrn_detector_area_resol_mean     6.67
_diffrn_reflns_number     41460
_diffrn_reflns_av_R_equivalents     ?
_diffrn_reflns_av_unetI/netI     0.0580
_diffrn_reflns_theta_min     2.225
_diffrn_reflns_theta_max     28.028
_diffrn_reflns_theta_full     25.242
_diffrn_measured_fraction_theta_max     0.967
_diffrn_measured_fraction_theta_full     0.973
_diffrn_reflns_limit_h_min     -48
_diffrn_reflns_limit_h_max     48
_diffrn_reflns_limit_k_min     -10
_diffrn_reflns_limit_k_max     10
_diffrn_reflns_limit_l_min     -47
_diffrn_reflns_limit_l_max     47
_refine_special_details
; Hydrogen atoms attached to carbons were placed at calculated
positions and were refined in the riding-model approximation with C--H = 0.95
\%A, and with <i>U</i>~iso~(H) = 1.2 <i>U</i>~eq~(C).
 Refined as a two-component twin.
;
_reflns_number_total     41460
_reflns_number_gt     22495
_reflns_threshold_expression     'I > 2\s(I)'
_refine_ls_structure_factor_coef     Fsqd
_refine_ls_matrix_type     full
_refine_ls_R_factor_all     0.1459
_refine_ls_R_factor_gt     0.0723
_refine_ls_wR_factor_gt     0.1820
_refine_ls_wR_factor_ref     0.2281
_refine_ls_goodness_of_fit_ref     1.033
_refine_ls_restrained_S_all     1.033
_refine_ls_number_reflns     41460
_refine_ls_number_parameters     758
_refine_ls_number_restraints     0
_refine_ls_hydrogen_treatment     constr
_refine_ls_weighting_scheme     calc
_refine_ls_weighting_details
             'w=1/[\s^2^(Fo^2^)+(0.0953P)^2^+14.3038P] where P=(Fo^2^+2Fc^2^)/3'
_atom_sites_solution_hydrogens     geom
_atom_sites_solution_primary     dual
_atom_sites_solution_secondary     ?
_refine_ls_shift/su_max     0.000
_refine_ls_shift/su_mean     0.000
_refine_diff_density_max     0.322
_refine_diff_density_min     -0.328
_refine_ls_extinction_method     none
_refine_ls_extinction_coef     .
loop_
    _atom_type_symbol
    _atom_type_description
    _atom_type_scat_dispersion_real
    _atom_type_scat_dispersion_imag
    _atom_type_scat_source
    'C' 'C' 0.0033 0.0016
                         'International Tables Vol C Tables 4.2.6.8 and 6.1.1.4'
    'H' 'H' 0.0000 0.0000
                         'International Tables Vol C Tables 4.2.6.8 and 6.1.1.4'
_computing_data_collection
;
X-Area <i>WinXpose</i> (Stoe & Cie, 2019)
;
_computing_cell_refinement
;
X-Area <i>Recipe</i> (Stoe & Cie, 2019)
;
_computing_data_reduction
;
X-Area <i>Integrate</i> (Stoe & Cie, 2019)
;
_computing_structure_solution
;
<i>SHELXT2014</i> (Sheldrick, 2015<i>a</i>)
;
_computing_structure_refinement
;
<i>SHELXL2018/3</i> (Sheldrick, 2015<i>b</i>)
;
_computing_molecular_graphics
;
PLATON (Spek, 2020)
;
_computing_publication_material     ?
loop_
    _atom_site_type_symbol
    _atom_site_label
    _atom_site_fract_x
    _atom_site_fract_y
    _atom_site_fract_z
    _atom_site_U_iso_or_equiv
    _atom_site_adp_type
    _atom_site_calc_flag
    _atom_site_occupancy
    _atom_site_disorder_assembly
    _atom_site_disorder_group
    C C1A 0.07601(11) 0.8616(4) 0.43505(10) 0.0313(8) Uani d 1 . .
    C C2A 0.04302(11) 0.8118(5) 0.45484(10) 0.0325(8) Uani d 1 . .
    C C3A 0.00551(11) 0.8345(5) 0.44590(11) 0.0330(9) Uani d 1 . .
    C C4A -0.00823(11) 0.9106(5) 0.41312(11) 0.0338(9) Uani d 1 . .
    H H4A 0.008442 0.946696 0.394983 0.041 Uiso calc 1 . .
    C C5A -0.04480(11) 0.9328(5) 0.40715(11) 0.0374(9) Uani d 1 . .
    H H5A -0.053143 0.983644 0.384954 0.045 Uiso calc 1 . .
    C C6A -0.07020(12) 0.8817(5) 0.43333(11) 0.0423(10) Uani d 1 . .
    H H6A -0.095587 0.897193 0.428726 0.051 Uiso calc 1 . .
    C C7A -0.05844(12) 0.8094(6) 0.46557(12) 0.0438(10) Uani d 1 . .
    H H7A -0.075778 0.773964 0.483114 0.053 Uiso calc 1 . .
    C C8A -0.02062(13) 0.7872(6) 0.47296(13) 0.0389(10) Uani d 1 . .
    C C9A -0.00861(14) 0.7251(6) 0.50747(15) 0.0435(11) Uani d 1 . .
    H H9A -0.026170 0.687692 0.524591 0.052 Uiso calc 1 . .
    C C10A 0.02781(13) 0.7175(6) 0.51687(14) 0.0422(11) Uani d 1 . .
    H H10A 0.035523 0.681950 0.540707 0.051 Uiso calc 1 . .
    C C11A 0.05324(14) 0.7636(4) 0.49039(14) 0.0340(11) Uani d 1 . .
    C C12A 0.09275(12) 0.7830(5) 0.49452(13) 0.0352(9) Uani d 1 . .
    C C13A 0.11511(14) 0.7405(5) 0.52453(16) 0.0422(13) Uani d 1 . .
    H H13A 0.104815 0.693354 0.545993 0.051 Uiso calc 1 . .
    C C14A 0.15180(15) 0.7670(6) 0.52286(16) 0.0493(14) Uani d 1 . .
    H H14A 0.166905 0.740684 0.543561 0.059 Uiso calc 1 . .
    C C15A 0.16780(12) 0.8335(5) 0.49064(12) 0.0423(10) Uani d 1 . .
    C C16A 0.20604(12) 0.8565(6) 0.48900(13) 0.0488(11) Uani d 1 . .
    H H16A 0.220534 0.834888 0.510395 0.059 Uiso calc 1 . .
    C C17A 0.22268(13) 0.9083(6) 0.45803(13) 0.0512(12) Uani d 1 . .
    H H17A 0.248412 0.923200 0.457738 0.061 Uiso calc 1 . .
    C C18A 0.20144(12) 0.9397(5) 0.42645(13) 0.0435(10) Uani d 1 . .
    H H18A 0.213005 0.973170 0.404404 0.052 Uiso calc 1 . .
    C C19A 0.16396(11) 0.9228(5) 0.42680(12) 0.0369(9) Uani d 1 . .
    H H19A 0.150161 0.944754 0.404961 0.044 Uiso calc 1 . .
    C C20A 0.14565(11) 0.8731(5) 0.45915(11) 0.0349(9) Uani d 1 . .
    C C21A 0.10666(11) 0.8519(5) 0.46200(11) 0.0334(9) Uani d 1 . .
    C C22A 0.07728(10) 0.9001(4) 0.39723(10) 0.0302(8) Uani d 1 . .
    C C23A 0.09461(10) 1.0466(4) 0.38085(10) 0.0310(8) Uani d 1 . .
    C C24A 0.10843(10) 1.1956(5) 0.39726(11) 0.0331(8) Uani d 1 . .
    C C25A 0.10835(13) 1.2314(5) 0.43535(15) 0.0387(11) Uani d 1 . .
    H H25A 0.097616 1.154631 0.451812 0.046 Uiso calc 1 . .
    C C26A 0.12339(12) 1.3741(5) 0.44906(13) 0.0449(11) Uani d 1 . .
    H H26A 0.122942 1.395994 0.474774 0.054 Uiso calc 1 . .
    C C27A 0.13953(12) 1.4885(5) 0.42501(13) 0.0455(11) Uani d 1 . .
    H H27A 0.151275 1.584411 0.434692 0.055 Uiso calc 1 . .
    C C28A 0.13843(11) 1.4630(5) 0.38838(13) 0.0431(10) Uani d 1 . .
    H H28A 0.148516 1.544024 0.372508 0.052 Uiso calc 1 . .
    C C29A 0.12261(11) 1.3183(5) 0.37287(12) 0.0374(9) Uani d 1 . .
    C C30A 0.12101(12) 1.2941(6) 0.33423(13) 0.0421(10) Uani d 1 . .
    H H30A 0.131549 1.374603 0.318528 0.051 Uiso calc 1 . .
    C C31A 0.10469(12) 1.1580(5) 0.31904(12) 0.0389(9) Uani d 1 . .
    H H31A 0.102728 1.145550 0.293049 0.047 Uiso calc 1 . .
    C C32A 0.09086(10) 1.0366(4) 0.34277(10) 0.0318(8) Uani d 1 . .
    C C33A 0.07080(10) 0.8859(5) 0.33337(10) 0.0322(8) Uani d 1 . .
    C C34A 0.06220(11) 0.8233(5) 0.29800(11) 0.0357(9) Uani d 1 . .
    H H34A 0.067641 0.885220 0.276506 0.043 Uiso calc 1 . .
    C C35A 0.04593(11) 0.6719(5) 0.29539(11) 0.0381(10) Uani d 1 . .
    H H35A 0.039212 0.629849 0.271794 0.046 Uiso calc 1 . .
    C C36A 0.03880(10) 0.5757(5) 0.32729(11) 0.0335(9) Uani d 1 . .
    C C37A 0.02452(11) 0.4132(5) 0.32325(12) 0.0371(9) Uani d 1 . .
    H H37A 0.018847 0.372400 0.299279 0.044 Uiso calc 1 . .
    C C38A 0.01875(11) 0.3139(5) 0.35321(11) 0.0373(9) Uani d 1 . .
    H H38A 0.009136 0.205395 0.350075 0.045 Uiso calc 1 . .
    C C39A 0.02721(11) 0.3744(5) 0.38863(11) 0.0350(9) Uani d 1 . .
    H H39A 0.023255 0.305642 0.409441 0.042 Uiso calc 1 . .
    C C40A 0.04107(10) 0.5307(5) 0.39376(11) 0.0338(9) Uani d 1 . .
    H H40A 0.046770 0.567463 0.418042 0.041 Uiso calc 1 . .
    C C41A 0.04708(10) 0.6384(5) 0.36367(10) 0.0301(8) Uani d 1 . .
    C C42A 0.06203(11) 0.8035(5) 0.36603(11) 0.0314(8) Uani d 1 . .
    C C1B 0.17996(10) 0.8223(4) 0.17836(10) 0.0298(8) Uani d 1 . .
    C C2B 0.20174(10) 0.8753(4) 0.21063(10) 0.0311(8) Uani d 1 . .
    C C3B 0.19396(11) 0.8642(4) 0.24910(11) 0.0322(8) Uani d 1 . .
    C C4B 0.16185(11) 0.7937(5) 0.26409(11) 0.0324(8) Uani d 1 . .
    H H4B 0.143157 0.754534 0.247878 0.039 Uiso calc 1 . .
    C C5B 0.15727(12) 0.7810(5) 0.30123(13) 0.0369(9) Uani d 1 . .
    H H5B 0.135840 0.730476 0.310470 0.044 Uiso calc 1 . .
    C C6B 0.18403(12) 0.8422(6) 0.32604(12) 0.0451(11) Uani d 1 . .
    H H6B 0.180410 0.835466 0.351873 0.054 Uiso calc 1 . .
    C C7B 0.21519(12) 0.9113(5) 0.31268(11) 0.0431(10) Uani d 1 . .
    H H7B 0.232905 0.954691 0.329479 0.052 Uiso calc 1 . .
    C C8B 0.22172(11) 0.9199(5) 0.27428(11) 0.0367(9) Uani d 1 . .
    C C9B 0.25598(11) 0.9744(5) 0.26096(13) 0.0423(10) Uani d 1 . .
    H H9B 0.273530 1.018062 0.277884 0.051 Uiso calc 1 . .
    C C10B 0.26429(12) 0.9656(5) 0.22457(12) 0.0405(10) Uani d 1 . .
    H H10B 0.287880 0.995326 0.216246 0.049 Uiso calc 1 . .
    C C11B 0.23700(10) 0.9112(5) 0.19954(11) 0.0341(9) Uani d 1 . .
    C C12B 0.23937(11) 0.8775(5) 0.16018(11) 0.0357(9) Uani d 1 . .
    C C13B 0.26945(12) 0.8977(6) 0.13727(12) 0.0454(11) Uani d 1 . .
    H H13B 0.292030 0.936751 0.147151 0.055 Uiso calc 1 . .
    C C14B 0.26618(12) 0.8611(6) 0.10081(12) 0.0496(11) Uani d 1 . .
    H H14B 0.286915 0.869224 0.085488 0.060 Uiso calc 1 . .
    C C15B 0.23212(12) 0.8108(6) 0.08541(11) 0.0399(9) Uani d 1 . .
    C C16B 0.22857(14) 0.7850(7) 0.04678(15) 0.0495(12) Uani d 1 . .
    H H16B 0.249583 0.794073 0.031861 0.059 Uiso calc 1 . .
    C C17B 0.19579(16) 0.7476(5) 0.03061(17) 0.0488(15) Uani d 1 . .
    H H17B 0.193900 0.729870 0.004769 0.059 Uiso calc 1 . .
    C C18B 0.16495(14) 0.7359(5) 0.05275(14) 0.0396(12) Uani d 1 . .
    H H18B 0.141942 0.711281 0.041605 0.047 Uiso calc 1 . .
    C C19B 0.16715(13) 0.7589(4) 0.09006(15) 0.0337(11) Uani d 1 . .
    H H19B 0.145590 0.751305 0.104200 0.040 Uiso calc 1 . .
    C C20B 0.20063(11) 0.7937(5) 0.10798(11) 0.0321(8) Uani d 1 . .
    C C21B 0.20568(10) 0.8187(5) 0.14677(10) 0.0315(8) Uani d 1 . .
    C C22B 0.14263(11) 0.7877(5) 0.17778(11) 0.0297(8) Uani d 1 . .
    C C23B 0.12514(10) 0.6437(4) 0.16011(10) 0.0296(8) Uani d 1 . .
    C C24B 0.14033(11) 0.4913(4) 0.14716(10) 0.0318(8) Uani d 1 . .
    C C25B 0.17781(11) 0.4493(5) 0.14893(11) 0.0354(9) Uani d 1 . .
    H H25B 0.194672 0.525269 0.159703 0.042 Uiso calc 1 . .
    C C26B 0.19051(13) 0.3003(5) 0.13535(12) 0.0412(10) Uani d 1 . .
    H H26B 0.215776 0.274240 0.137022 0.049 Uiso calc 1 . .
    C C27B 0.16596(13) 0.1882(5) 0.11915(12) 0.0430(10) Uani d 1 . .
    H H27B 0.174705 0.088286 0.108630 0.052 Uiso calc 1 . .
    C C28B 0.12987(14) 0.2219(5) 0.11844(13) 0.0401(11) Uani d 1 . .
    H H28B 0.113519 0.142059 0.108303 0.048 Uiso calc 1 . .
    C C29B 0.11555(11) 0.3713(5) 0.13220(11) 0.0351(9) Uani d 1 . .
    C C30B 0.07747(11) 0.4026(5) 0.13225(11) 0.0379(9) Uani d 1 . .
    H H30B 0.061341 0.323963 0.121283 0.045 Uiso calc 1 . .
    C C31B 0.06338(11) 0.5417(5) 0.14752(11) 0.0371(9) Uani d 1 . .
    H H31B 0.037709 0.558316 0.148100 0.044 Uiso calc 1 . .
    C C32B 0.08730(10) 0.6603(5) 0.16241(11) 0.0320(8) Uani d 1 . .
    C C33B 0.07942(10) 0.8130(5) 0.18178(10) 0.0310(8) Uani d 1 . .
    C C34B 0.04491(11) 0.8804(5) 0.18937(11) 0.0355(9) Uani d 1 . .
    H H34B 0.023239 0.821254 0.183182 0.043 Uiso calc 1 . .
    C C35B 0.04314(11) 1.0326(5) 0.20582(11) 0.0370(9) Uani d 1 . .
    H H35B 0.020007 1.078000 0.211702 0.044 Uiso calc 1 . .
    C C36B 0.07533(10) 1.1238(5) 0.21423(10) 0.0330(9) Uani d 1 . .
    C C37B 0.07272(12) 1.2866(6) 0.22848(12) 0.0376(9) Uani d 1 . .
    H H37B 0.049240 1.331869 0.232900 0.045 Uiso calc 1 . .
    C C38B 0.10282(12) 1.3802(5) 0.23602(11) 0.0391(10) Uani d 1 . .
    H H38B 0.100481 1.488176 0.246132 0.047 Uiso calc 1 . .
    C C39B 0.13736(12) 1.3143(5) 0.22860(11) 0.0365(10) Uani d 1 . .
    H H39B 0.158444 1.380073 0.233231 0.044 Uiso calc 1 . .
    C C40B 0.14149(11) 1.1578(5) 0.21489(10) 0.0327(9) Uani d 1 . .
    H H40B 0.165327 1.116781 0.210367 0.039 Uiso calc 1 . .
    C C41B 0.11080(10) 1.0557(4) 0.20732(10) 0.0306(8) Uani d 1 . .
    C C42B 0.11221(10) 0.8906(4) 0.19212(10) 0.0294(8) Uani d 1 . .
loop_
    _atom_site_aniso_label
    _atom_site_aniso_U_11
    _atom_site_aniso_U_22
    _atom_site_aniso_U_33
    _atom_site_aniso_U_12
    _atom_site_aniso_U_13
    _atom_site_aniso_U_23
    C1A 0.036(2) 0.0251(19) 0.033(2) 0.0041(16) -0.0001(15) -0.0019(15)
    C2A 0.039(2) 0.028(2) 0.030(2) 0.0011(18) -0.0001(16) -0.0007(16)
    C3A 0.039(2) 0.028(2) 0.032(2) -0.0004(17) 0.0031(16) -0.0023(16)
    C4A 0.037(2) 0.029(2) 0.036(2) 0.0008(17) 0.0037(16) 0.0002(16)
    C5A 0.041(2) 0.036(2) 0.035(2) 0.0030(18) -0.0017(17) -0.0025(17)
    C6A 0.040(2) 0.046(3) 0.041(2) -0.003(2) 0.0012(18) -0.0014(19)
    C7A 0.040(3) 0.048(3) 0.043(3) -0.003(2) 0.0061(18) 0.001(2)
    C8A 0.047(3) 0.037(2) 0.033(2) -0.005(2) 0.0030(18) 0.000(2)
    C9A 0.044(3) 0.048(3) 0.038(3) -0.004(2) 0.005(2) 0.007(2)
    C10A 0.051(3) 0.043(2) 0.033(3) 0.004(2) 0.001(2) 0.009(2)
    C11A 0.041(3) 0.030(2) 0.031(3) 0.0014(16) 0.0004(19) -0.0013(14)
    C12A 0.041(2) 0.0323(18) 0.032(2) 0.005(2) -0.0043(17) -0.0042(19)
    C13A 0.041(3) 0.049(3) 0.036(3) 0.0051(18) -0.007(2) 0.0016(16)
    C14A 0.046(3) 0.063(3) 0.039(3) 0.011(2) -0.010(2) -0.001(2)
    C15A 0.042(3) 0.043(3) 0.042(3) 0.004(2) -0.0092(18) -0.007(2)
    C16A 0.040(3) 0.057(3) 0.049(3) 0.002(2) -0.012(2) -0.009(2)
    C17A 0.041(3) 0.053(3) 0.059(3) -0.001(2) -0.008(2) -0.007(2)
    C18A 0.039(2) 0.037(2) 0.054(3) 0.0005(19) -0.0004(19) -0.002(2)
    C19A 0.036(2) 0.028(2) 0.046(2) 0.0024(17) -0.0037(17) -0.0034(17)
    C20A 0.038(2) 0.026(2) 0.040(2) 0.0033(17) -0.0064(17) -0.0051(16)
    C21A 0.038(2) 0.0269(19) 0.035(2) 0.0049(17) -0.0035(16) -0.0034(16)
    C22A 0.030(2) 0.0266(19) 0.034(2) 0.0052(16) 0.0002(15) -0.0006(15)
    C23A 0.030(2) 0.0267(19) 0.037(2) 0.0028(16) 0.0020(15) 0.0022(16)
    C24A 0.027(2) 0.028(2) 0.044(2) 0.0046(17) 0.0003(16) 0.0016(19)
    C25A 0.045(3) 0.028(2) 0.043(3) 0.0016(18) 0.001(2) -0.0016(17)
    C26A 0.049(3) 0.032(2) 0.053(3) 0.004(2) 0.001(2) -0.007(2)
    C27A 0.043(3) 0.026(2) 0.068(3) 0.0009(19) 0.003(2) -0.008(2)
    C28A 0.039(2) 0.029(2) 0.062(3) 0.0003(18) 0.007(2) 0.000(2)
    C29A 0.034(2) 0.025(2) 0.053(3) 0.0035(17) 0.0049(18) 0.0043(18)
    C30A 0.039(2) 0.036(2) 0.051(3) -0.001(2) 0.0085(19) 0.009(2)
    C31A 0.041(2) 0.037(2) 0.039(2) 0.0028(19) 0.0040(18) 0.0064(18)
    C32A 0.028(2) 0.031(2) 0.036(2) 0.0055(16) 0.0000(15) 0.0022(16)
    C33A 0.033(2) 0.034(2) 0.030(2) 0.0033(16) 0.0006(15) 0.0023(16)
    C34A 0.033(2) 0.041(3) 0.032(2) 0.0038(18) 0.0014(16) 0.0044(18)
    C35A 0.038(2) 0.045(3) 0.031(2) 0.0014(19) -0.0019(16) -0.0045(18)
    C36A 0.028(2) 0.037(2) 0.035(2) 0.0047(17) -0.0014(15) -0.0002(17)
    C37A 0.031(2) 0.039(2) 0.041(2) 0.0011(18) -0.0004(16) -0.0080(18)
    C38A 0.034(2) 0.036(2) 0.042(2) 0.0017(18) -0.0025(17) -0.0052(19)
    C39A 0.039(2) 0.029(2) 0.037(2) 0.0036(17) 0.0004(16) 0.0011(16)
    C40A 0.036(2) 0.032(2) 0.034(2) 0.0008(17) 0.0000(16) -0.0005(16)
    C41A 0.027(2) 0.032(2) 0.032(2) 0.0014(16) 0.0019(14) 0.0000(16)
    C42A 0.030(2) 0.032(2) 0.032(2) 0.0018(18) -0.0006(15) 0.0001(18)
    C1B 0.032(2) 0.0222(19) 0.035(2) 0.0009(15) 0.0015(15) 0.0010(15)
    C2B 0.030(2) 0.0249(19) 0.039(2) -0.0010(15) -0.0014(15) -0.0024(16)
    C3B 0.034(2) 0.0261(19) 0.036(2) 0.0015(16) -0.0020(15) -0.0012(16)
    C4B 0.031(2) 0.0331(19) 0.033(2) 0.0035(18) -0.0018(15) 0.0014(19)
    C5B 0.031(2) 0.044(2) 0.036(3) 0.0046(19) 0.0002(17) 0.004(2)
    C6B 0.039(2) 0.061(3) 0.035(2) 0.005(2) -0.0004(17) -0.001(2)
    C7B 0.042(3) 0.051(3) 0.037(2) -0.002(2) -0.0060(17) -0.0061(19)
    C8B 0.033(2) 0.036(2) 0.041(2) 0.0009(18) -0.0036(16) -0.0034(18)
    C9B 0.038(3) 0.043(2) 0.045(2) -0.007(2) -0.0068(19) -0.007(2)
    C10B 0.033(2) 0.045(3) 0.043(3) -0.0077(19) -0.0020(18) -0.0002(19)
    C11B 0.030(2) 0.032(2) 0.040(2) -0.0018(16) -0.0005(16) 0.0023(17)
    C12B 0.033(2) 0.034(2) 0.040(2) 0.0000(17) 0.0020(16) 0.0007(17)
    C13B 0.031(2) 0.059(3) 0.046(3) -0.007(2) 0.0040(18) -0.004(2)
    C14B 0.036(2) 0.071(3) 0.043(3) -0.001(2) 0.0096(19) -0.002(2)
    C15B 0.036(2) 0.045(3) 0.038(2) 0.001(2) 0.0060(17) -0.004(2)
    C16B 0.039(3) 0.072(3) 0.038(3) 0.004(2) 0.009(2) -0.002(3)
    C17B 0.049(3) 0.064(4) 0.034(3) 0.007(2) 0.006(2) -0.0061(17)
    C18B 0.039(3) 0.044(3) 0.036(3) 0.0048(17) -0.001(2) -0.0024(16)
    C19B 0.033(2) 0.031(3) 0.037(3) 0.0017(14) 0.0024(19) 0.0000(14)
    C20B 0.032(2) 0.0275(18) 0.037(2) 0.0039(18) 0.0053(16) 0.0008(19)
    C21B 0.032(2) 0.025(2) 0.037(2) 0.0022(16) 0.0031(15) 0.0009(16)
    C22B 0.032(2) 0.0235(16) 0.034(2) -0.0010(18) -0.0008(15) 0.0021(18)
    C23B 0.030(2) 0.0275(19) 0.031(2) -0.0007(16) -0.0041(14) 0.0022(15)
    C24B 0.036(2) 0.0281(19) 0.031(2) -0.0024(16) -0.0008(15) 0.0021(16)
    C25B 0.043(2) 0.026(2) 0.037(2) 0.0004(17) 0.0005(17) 0.0013(16)
    C26B 0.048(3) 0.033(2) 0.043(3) 0.006(2) 0.0010(19) 0.004(2)
    C27B 0.064(3) 0.025(2) 0.039(3) 0.004(2) 0.001(2) -0.0027(18)
    C28B 0.054(3) 0.0267(19) 0.040(3) -0.005(2) -0.006(2) 0.000(2)
    C29B 0.045(2) 0.028(2) 0.032(2) -0.0053(18) -0.0040(16) 0.0004(16)
    C30B 0.039(2) 0.033(2) 0.041(2) -0.0069(18) -0.0069(17) -0.0016(17)
    C31B 0.038(2) 0.036(2) 0.037(2) -0.0041(18) -0.0033(17) 0.0011(17)
    C32B 0.032(2) 0.0288(19) 0.036(2) -0.0030(16) -0.0013(15) 0.0049(17)
    C33B 0.029(2) 0.033(2) 0.032(2) -0.0004(17) -0.0015(15) 0.0004(17)
    C34B 0.029(2) 0.038(2) 0.040(2) -0.0019(17) 0.0004(16) 0.0029(17)
    C35B 0.035(2) 0.043(2) 0.034(2) 0.0047(18) 0.0005(16) 0.0031(18)
    C36B 0.028(2) 0.038(2) 0.034(2) 0.0028(17) 0.0018(15) 0.0051(17)
    C37B 0.042(2) 0.0347(19) 0.036(3) 0.006(2) 0.0030(18) -0.001(2)
    C38B 0.050(3) 0.034(2) 0.033(2) 0.0053(19) 0.0030(18) 0.0013(17)
    C39B 0.044(2) 0.031(2) 0.034(2) -0.0016(19) 0.0026(17) 0.0026(18)
    C40B 0.034(2) 0.032(2) 0.032(2) 0.0001(17) -0.0006(15) 0.0027(17)
    C41B 0.035(2) 0.0284(19) 0.029(2) 0.0026(16) 0.0004(15) 0.0036(15)
    C42B 0.0271(19) 0.031(2) 0.030(2) 0.0012(16) -0.0006(14) 0.0031(15)
_geom_special_details
;
 All esds (except the esd in the dihedral angle between two l.s. planes)
 are estimated using the full covariance matrix.  The cell esds are taken
 into account individually in the estimation of esds in distances, angles
 and torsion angles; correlations between esds in cell parameters are only
 used when they are defined by crystal symmetry.  An approximate (isotropic)
 treatment of cell esds is used for estimating esds involving l.s. planes.
;
loop_
    _geom_bond_atom_site_label_1
    _geom_bond_atom_site_label_2
    _geom_bond_site_symmetry_2
    _geom_bond_distance
    _geom_bond_publ_flag
    C1A C22A . 1.408(5) ?
    C1A C2A . 1.471(5) ?
    C1A C21A . 1.479(5) ?
    C2A C11A . 1.393(6) ?
    C2A C3A . 1.418(5) ?
    C3A C4A . 1.424(5) ?
    C3A C8A . 1.433(6) ?
    C4A C5A . 1.365(6) ?
    C4A H4A . 0.9500 ?
    C5A C6A . 1.401(5) ?
    C5A H5A . 0.9500 ?
    C6A C7A . 1.371(6) ?
    C6A H6A . 0.9500 ?
    C7A C8A . 1.418(6) ?
    C7A H7A . 0.9500 ?
    C8A C9A . 1.413(7) ?
    C9A C10A . 1.373(7) ?
    C9A H9A . 0.9500 ?
    C10A C11A . 1.398(6) ?
    C10A H10A . 0.9500 ?
    C11A C12A . 1.461(6) ?
    C12A C13A . 1.395(6) ?
    C12A C21A . 1.406(6) ?
    C13A C14A . 1.363(7) ?
    C13A H13A . 0.9500 ?
    C14A C15A . 1.421(7) ?
    C14A H14A . 0.9500 ?
    C15A C16A . 1.414(6) ?
    C15A C20A . 1.428(5) ?
    C16A C17A . 1.353(6) ?
    C16A H16A . 0.9500 ?
    C17A C18A . 1.398(6) ?
    C17A H17A . 0.9500 ?
    C18A C19A . 1.379(6) ?
    C18A H18A . 0.9500 ?
    C19A C20A . 1.418(6) ?
    C19A H19A . 0.9500 ?
    C20A C21A . 1.443(5) ?
    C22A C23A . 1.471(5) ?
    C22A C42A . 1.477(5) ?
    C23A C32A . 1.389(5) ?
    C23A C24A . 1.431(5) ?
    C24A C25A . 1.412(6) ?
    C24A C29A . 1.431(6) ?
    C25A C26A . 1.367(6) ?
    C25A H25A . 0.9500 ?
    C26A C27A . 1.407(6) ?
    C26A H26A . 0.9500 ?
    C27A C28A . 1.345(6) ?
    C27A H27A . 0.9500 ?
    C28A C29A . 1.416(6) ?
    C28A H28A . 0.9500 ?
    C29A C30A . 1.416(6) ?
    C30A C31A . 1.363(6) ?
    C30A H30A . 0.9500 ?
    C31A C32A . 1.404(5) ?
    C31A H31A . 0.9500 ?
    C32A C33A . 1.458(5) ?
    C33A C42A . 1.400(5) ?
    C33A C34A . 1.410(5) ?
    C34A C35A . 1.362(6) ?
    C34A H34A . 0.9500 ?
    C35A C36A . 1.421(5) ?
    C35A H35A . 0.9500 ?
    C36A C37A . 1.419(5) ?
    C36A C41A . 1.442(5) ?
    C37A C38A . 1.369(6) ?
    C37A H37A . 0.9500 ?
    C38A C39A . 1.405(5) ?
    C38A H38A . 0.9500 ?
    C39A C40A . 1.371(5) ?
    C39A H39A . 0.9500 ?
    C40A C41A . 1.415(5) ?
    C40A H40A . 0.9500 ?
    C41A C42A . 1.443(5) ?
    C1B C22B . 1.395(5) ?
    C1B C2B . 1.470(5) ?
    C1B C21B . 1.494(5) ?
    C2B C11B . 1.389(5) ?
    C2B C3B . 1.432(5) ?
    C3B C4B . 1.421(5) ?
    C3B C8B . 1.429(5) ?
    C4B C5B . 1.364(6) ?
    C4B H4B . 0.9500 ?
    C5B C6B . 1.410(6) ?
    C5B H5B . 0.9500 ?
    C6B C7B . 1.365(6) ?
    C6B H6B . 0.9500 ?
    C7B C8B . 1.419(6) ?
    C7B H7B . 0.9500 ?
    C8B C9B . 1.421(5) ?
    C9B C10B . 1.361(6) ?
    C9B H9B . 0.9500 ?
    C10B C11B . 1.410(5) ?
    C10B H10B . 0.9500 ?
    C11B C12B . 1.457(5) ?
    C12B C13B . 1.399(5) ?
    C12B C21B . 1.402(5) ?
    C13B C14B . 1.359(6) ?
    C13B H13B . 0.9500 ?
    C14B C15B . 1.418(6) ?
    C14B H14B . 0.9500 ?
    C15B C16B . 1.421(7) ?
    C15B C20B . 1.431(5) ?
    C16B C17B . 1.362(8) ?
    C16B H16B . 0.9500 ?
    C17B C18B . 1.399(7) ?
    C17B H17B . 0.9500 ?
    C18B C19B . 1.368(7) ?
    C18B H18B . 0.9500 ?
    C19B C20B . 1.407(6) ?
    C19B H19B . 0.9500 ?
    C20B C21B . 1.431(5) ?
    C22B C23B . 1.470(5) ?
    C22B C42B . 1.489(5) ?
    C23B C32B . 1.396(5) ?
    C23B C24B . 1.432(5) ?
    C24B C25B . 1.414(5) ?
    C24B C29B . 1.429(5) ?
    C25B C26B . 1.382(6) ?
    C25B H25B . 0.9500 ?
    C26B C27B . 1.399(6) ?
    C26B H26B . 0.9500 ?
    C27B C28B . 1.349(7) ?
    C27B H27B . 0.9500 ?
    C28B C29B . 1.409(6) ?
    C28B H28B . 0.9500 ?
    C29B C30B . 1.417(6) ?
    C30B C31B . 1.357(5) ?
    C30B H30B . 0.9500 ?
    C31B C32B . 1.400(5) ?
    C31B H31B . 0.9500 ?
    C32B C33B . 1.450(6) ?
    C33B C42B . 1.400(5) ?
    C33B C34B . 1.407(5) ?
    C34B C35B . 1.368(5) ?
    C34B H34B . 0.9500 ?
    C35B C36B . 1.419(5) ?
    C35B H35B . 0.9500 ?
    C36B C37B . 1.416(6) ?
    C36B C41B . 1.436(5) ?
    C37B C38B . 1.361(6) ?
    C37B H37B . 0.9500 ?
    C38B C39B . 1.402(6) ?
    C38B H38B . 0.9500 ?
    C39B C40B . 1.366(6) ?
    C39B H39B . 0.9500 ?
    C40B C41B . 1.417(5) ?
    C40B H40B . 0.9500 ?
    C41B C42B . 1.444(5) ?
loop_
    _geom_angle_atom_site_label_1
    _geom_angle_atom_site_label_2
    _geom_angle_atom_site_label_3
    _geom_angle_site_symmetry_1
    _geom_angle_site_symmetry_3
    _geom_angle
    _geom_angle_publ_flag
    C22A C1A C2A . . 125.1(4) ?
    C22A C1A C21A . . 128.3(4) ?
    C2A C1A C21A . . 106.5(3) ?
    C11A C2A C3A . . 119.6(4) ?
    C11A C2A C1A . . 108.5(4) ?
    C3A C2A C1A . . 130.8(4) ?
    C2A C3A C4A . . 125.1(4) ?
    C2A C3A C8A . . 117.6(4) ?
    C4A C3A C8A . . 117.2(4) ?
    C5A C4A C3A . . 121.5(4) ?
    C5A C4A H4A . . 119.2 ?
    C3A C4A H4A . . 119.2 ?
    C4A C5A C6A . . 120.9(4) ?
    C4A C5A H5A . . 119.6 ?
    C6A C5A H5A . . 119.6 ?
    C7A C6A C5A . . 120.0(4) ?
    C7A C6A H6A . . 120.0 ?
    C5A C6A H6A . . 120.0 ?
    C6A C7A C8A . . 120.6(4) ?
    C6A C7A H7A . . 119.7 ?
    C8A C7A H7A . . 119.7 ?
    C9A C8A C7A . . 120.2(4) ?
    C9A C8A C3A . . 120.0(4) ?
    C7A C8A C3A . . 119.8(4) ?
    C10A C9A C8A . . 121.6(5) ?
    C10A C9A H9A . . 119.2 ?
    C8A C9A H9A . . 119.2 ?
    C9A C10A C11A . . 118.1(5) ?
    C9A C10A H10A . . 120.9 ?
    C11A C10A H10A . . 120.9 ?
    C2A C11A C10A . . 122.6(4) ?
    C2A C11A C12A . . 108.5(4) ?
    C10A C11A C12A . . 128.8(5) ?
    C13A C12A C21A . . 122.4(4) ?
    C13A C12A C11A . . 128.5(4) ?
    C21A C12A C11A . . 109.1(4) ?
    C14A C13A C12A . . 119.6(5) ?
    C14A C13A H13A . . 120.2 ?
    C12A C13A H13A . . 120.2 ?
    C13A C14A C15A . . 121.0(5) ?
    C13A C14A H14A . . 119.5 ?
    C15A C14A H14A . . 119.5 ?
    C16A C15A C14A . . 120.3(4) ?
    C16A C15A C20A . . 119.2(4) ?
    C14A C15A C20A . . 120.4(4) ?
    C17A C16A C15A . . 122.3(4) ?
    C17A C16A H16A . . 118.9 ?
    C15A C16A H16A . . 118.9 ?
    C16A C17A C18A . . 119.0(4) ?
    C16A C17A H17A . . 120.5 ?
    C18A C17A H17A . . 120.5 ?
    C19A C18A C17A . . 121.1(4) ?
    C19A C18A H18A . . 119.5 ?
    C17A C18A H18A . . 119.5 ?
    C18A C19A C20A . . 121.2(4) ?
    C18A C19A H19A . . 119.4 ?
    C20A C19A H19A . . 119.4 ?
    C19A C20A C15A . . 117.1(4) ?
    C19A C20A C21A . . 125.0(4) ?
    C15A C20A C21A . . 117.8(4) ?
    C12A C21A C20A . . 118.6(4) ?
    C12A C21A C1A . . 107.2(4) ?
    C20A C21A C1A . . 133.4(4) ?
    C1A C22A C23A . . 126.3(3) ?
    C1A C22A C42A . . 127.8(3) ?
    C23A C22A C42A . . 105.9(3) ?
    C32A C23A C24A . . 119.5(3) ?
    C32A C23A C22A . . 108.6(3) ?
    C24A C23A C22A . . 131.2(3) ?
    C25A C24A C29A . . 118.0(4) ?
    C25A C24A C23A . . 125.0(4) ?
    C29A C24A C23A . . 117.0(4) ?
    C26A C25A C24A . . 121.5(5) ?
    C26A C25A H25A . . 119.3 ?
    C24A C25A H25A . . 119.3 ?
    C25A C26A C27A . . 119.9(4) ?
    C25A C26A H26A . . 120.1 ?
    C27A C26A H26A . . 120.1 ?
    C28A C27A C26A . . 120.4(4) ?
    C28A C27A H27A . . 119.8 ?
    C26A C27A H27A . . 119.8 ?
    C27A C28A C29A . . 121.7(4) ?
    C27A C28A H28A . . 119.2 ?
    C29A C28A H28A . . 119.2 ?
    C30A C29A C28A . . 121.2(4) ?
    C30A C29A C24A . . 120.4(4) ?
    C28A C29A C24A . . 118.4(4) ?
    C31A C30A C29A . . 121.5(4) ?
    C31A C30A H30A . . 119.2 ?
    C29A C30A H30A . . 119.2 ?
    C30A C31A C32A . . 118.3(4) ?
    C30A C31A H31A . . 120.8 ?
    C32A C31A H31A . . 120.8 ?
    C23A C32A C31A . . 122.6(4) ?
    C23A C32A C33A . . 108.8(3) ?
    C31A C32A C33A . . 128.6(4) ?
    C42A C33A C34A . . 123.3(4) ?
    C42A C33A C32A . . 108.6(3) ?
    C34A C33A C32A . . 128.0(3) ?
    C35A C34A C33A . . 118.4(3) ?
    C35A C34A H34A . . 120.8 ?
    C33A C34A H34A . . 120.8 ?
    C34A C35A C36A . . 121.3(4) ?
    C34A C35A H35A . . 119.4 ?
    C36A C35A H35A . . 119.4 ?
    C37A C36A C35A . . 119.5(4) ?
    C37A C36A C41A . . 119.4(4) ?
    C35A C36A C41A . . 121.0(4) ?
    C38A C37A C36A . . 121.3(4) ?
    C38A C37A H37A . . 119.3 ?
    C36A C37A H37A . . 119.3 ?
    C37A C38A C39A . . 119.2(4) ?
    C37A C38A H38A . . 120.4 ?
    C39A C38A H38A . . 120.4 ?
    C40A C39A C38A . . 121.3(4) ?
    C40A C39A H39A . . 119.3 ?
    C38A C39A H39A . . 119.3 ?
    C39A C40A C41A . . 121.5(4) ?
    C39A C40A H40A . . 119.3 ?
    C41A C40A H40A . . 119.3 ?
    C40A C41A C36A . . 117.2(3) ?
    C40A C41A C42A . . 125.8(3) ?
    C36A C41A C42A . . 116.9(3) ?
    C33A C42A C41A . . 118.7(3) ?
    C33A C42A C22A . . 108.0(3) ?
    C41A C42A C22A . . 132.2(3) ?
    C22B C1B C2B . . 126.1(3) ?
    C22B C1B C21B . . 127.8(4) ?
    C2B C1B C21B . . 106.0(3) ?
    C11B C2B C3B . . 119.7(4) ?
    C11B C2B C1B . . 109.0(3) ?
    C3B C2B C1B . . 130.1(3) ?
    C4B C3B C8B . . 117.8(4) ?
    C4B C3B C2B . . 125.2(4) ?
    C8B C3B C2B . . 117.0(4) ?
    C5B C4B C3B . . 121.5(4) ?
    C5B C4B H4B . . 119.2 ?
    C3B C4B H4B . . 119.2 ?
    C4B C5B C6B . . 120.6(4) ?
    C4B C5B H5B . . 119.7 ?
    C6B C5B H5B . . 119.7 ?
    C7B C6B C5B . . 119.5(4) ?
    C7B C6B H6B . . 120.2 ?
    C5B C6B H6B . . 120.2 ?
    C6B C7B C8B . . 121.5(4) ?
    C6B C7B H7B . . 119.2 ?
    C8B C7B H7B . . 119.2 ?
    C7B C8B C9B . . 120.8(4) ?
    C7B C8B C3B . . 118.9(4) ?
    C9B C8B C3B . . 120.2(4) ?
    C10B C9B C8B . . 121.7(4) ?
    C10B C9B H9B . . 119.2 ?
    C8B C9B H9B . . 119.2 ?
    C9B C10B C11B . . 118.3(4) ?
    C9B C10B H10B . . 120.8 ?
    C11B C10B H10B . . 120.8 ?
    C2B C11B C10B . . 122.1(4) ?
    C2B C11B C12B . . 108.3(3) ?
    C10B C11B C12B . . 129.6(4) ?
    C13B C12B C21B . . 122.0(4) ?
    C13B C12B C11B . . 128.3(4) ?
    C21B C12B C11B . . 109.8(3) ?
    C14B C13B C12B . . 119.6(4) ?
    C14B C13B H13B . . 120.2 ?
    C12B C13B H13B . . 120.2 ?
    C13B C14B C15B . . 120.7(4) ?
    C13B C14B H14B . . 119.7 ?
    C15B C14B H14B . . 119.7 ?
    C14B C15B C16B . . 119.8(4) ?
    C14B C15B C20B . . 120.9(4) ?
    C16B C15B C20B . . 119.2(4) ?
    C17B C16B C15B . . 121.6(5) ?
    C17B C16B H16B . . 119.2 ?
    C15B C16B H16B . . 119.2 ?
    C16B C17B C18B . . 118.8(5) ?
    C16B C17B H17B . . 120.6 ?
    C18B C17B H17B . . 120.6 ?
    C19B C18B C17B . . 121.5(5) ?
    C19B C18B H18B . . 119.2 ?
    C17B C18B H18B . . 119.2 ?
    C18B C19B C20B . . 121.5(5) ?
    C18B C19B H19B . . 119.3 ?
    C20B C19B H19B . . 119.3 ?
    C19B C20B C15B . . 117.3(4) ?
    C19B C20B C21B . . 125.5(4) ?
    C15B C20B C21B . . 117.1(4) ?
    C12B C21B C20B . . 119.3(4) ?
    C12B C21B C1B . . 106.8(3) ?
    C20B C21B C1B . . 133.1(4) ?
    C1B C22B C23B . . 125.8(4) ?
    C1B C22B C42B . . 128.4(4) ?
    C23B C22B C42B . . 105.7(3) ?
    C32B C23B C24B . . 119.5(3) ?
    C32B C23B C22B . . 108.9(3) ?
    C24B C23B C22B . . 130.8(3) ?
    C25B C24B C29B . . 117.7(3) ?
    C25B C24B C23B . . 124.9(3) ?
    C29B C24B C23B . . 117.3(3) ?
    C26B C25B C24B . . 121.6(4) ?
    C26B C25B H25B . . 119.2 ?
    C24B C25B H25B . . 119.2 ?
    C25B C26B C27B . . 119.7(4) ?
    C25B C26B H26B . . 120.2 ?
    C27B C26B H26B . . 120.2 ?
    C28B C27B C26B . . 120.0(4) ?
    C28B C27B H27B . . 120.0 ?
    C26B C27B H27B . . 120.0 ?
    C27B C28B C29B . . 122.4(4) ?
    C27B C28B H28B . . 118.8 ?
    C29B C28B H28B . . 118.8 ?
    C28B C29B C30B . . 121.6(4) ?
    C28B C29B C24B . . 118.5(4) ?
    C30B C29B C24B . . 119.9(4) ?
    C31B C30B C29B . . 121.9(4) ?
    C31B C30B H30B . . 119.1 ?
    C29B C30B H30B . . 119.1 ?
    C30B C31B C32B . . 118.9(4) ?
    C30B C31B H31B . . 120.5 ?
    C32B C31B H31B . . 120.5 ?
    C23B C32B C31B . . 121.8(4) ?
    C23B C32B C33B . . 108.4(3) ?
    C31B C32B C33B . . 129.8(4) ?
    C42B C33B C34B . . 122.9(4) ?
    C42B C33B C32B . . 109.5(3) ?
    C34B C33B C32B . . 127.6(4) ?
    C35B C34B C33B . . 118.8(4) ?
    C35B C34B H34B . . 120.6 ?
    C33B C34B H34B . . 120.6 ?
    C34B C35B C36B . . 121.0(4) ?
    C34B C35B H35B . . 119.5 ?
    C36B C35B H35B . . 119.5 ?
    C37B C36B C35B . . 120.0(4) ?
    C37B C36B C41B . . 119.0(4) ?
    C35B C36B C41B . . 121.0(4) ?
    C38B C37B C36B . . 122.0(4) ?
    C38B C37B H37B . . 119.0 ?
    C36B C37B H37B . . 119.0 ?
    C37B C38B C39B . . 118.8(4) ?
    C37B C38B H38B . . 120.6 ?
    C39B C38B H38B . . 120.6 ?
    C40B C39B C38B . . 121.7(4) ?
    C40B C39B H39B . . 119.1 ?
    C38B C39B H39B . . 119.1 ?
    C39B C40B C41B . . 121.1(4) ?
    C39B C40B H40B . . 119.5 ?
    C41B C40B H40B . . 119.5 ?
    C40B C41B C36B . . 117.4(3) ?
    C40B C41B C42B . . 125.3(3) ?
    C36B C41B C42B . . 117.2(3) ?
    C33B C42B C41B . . 118.7(3) ?
    C33B C42B C22B . . 107.5(3) ?
    C41B C42B C22B . . 132.8(3) ?
loop_
    _geom_torsion_atom_site_label_1
    _geom_torsion_atom_site_label_2
    _geom_torsion_atom_site_label_3
    _geom_torsion_atom_site_label_4
    _geom_torsion_site_symmetry_1
    _geom_torsion_site_symmetry_2
    _geom_torsion_site_symmetry_3
    _geom_torsion_site_symmetry_4
    _geom_torsion
    _geom_torsion_publ_flag
    C22A C1A C2A C11A . . . . 172.4(3) ?
    C21A C1A C2A C11A . . . . -4.0(4) ?
    C22A C1A C2A C3A . . . . -20.4(6) ?
    C21A C1A C2A C3A . . . . 163.2(4) ?
    C11A C2A C3A C4A . . . . 168.4(4) ?
    C1A C2A C3A C4A . . . . 2.3(7) ?
    C11A C2A C3A C8A . . . . -7.3(6) ?
    C1A C2A C3A C8A . . . . -173.4(4) ?
    C2A C3A C4A C5A . . . . -177.7(4) ?
    C8A C3A C4A C5A . . . . -2.0(6) ?
    C3A C4A C5A C6A . . . . 0.2(6) ?
    C4A C5A C6A C7A . . . . 0.5(6) ?
    C5A C6A C7A C8A . . . . 0.7(7) ?
    C6A C7A C8A C9A . . . . 174.8(4) ?
    C6A C7A C8A C3A . . . . -2.5(7) ?
    C2A C3A C8A C9A . . . . 1.8(6) ?
    C4A C3A C8A C9A . . . . -174.2(4) ?
    C2A C3A C8A C7A . . . . 179.1(4) ?
    C4A C3A C8A C7A . . . . 3.1(6) ?
    C7A C8A C9A C10A . . . . -173.4(5) ?
    C3A C8A C9A C10A . . . . 3.9(7) ?
    C8A C9A C10A C11A . . . . -3.9(7) ?
    C3A C2A C11A C10A . . . . 7.6(6) ?
    C1A C2A C11A C10A . . . . 176.5(4) ?
    C3A C2A C11A C12A . . . . -168.2(4) ?
    C1A C2A C11A C12A . . . . 0.7(4) ?
    C9A C10A C11A C2A . . . . -1.9(6) ?
    C9A C10A C11A C12A . . . . 173.0(4) ?
    C2A C11A C12A C13A . . . . -175.7(4) ?
    C10A C11A C12A C13A . . . . 8.8(7) ?
    C2A C11A C12A C21A . . . . 3.1(5) ?
    C10A C11A C12A C21A . . . . -172.3(4) ?
    C21A C12A C13A C14A . . . . 0.5(7) ?
    C11A C12A C13A C14A . . . . 179.2(4) ?
    C12A C13A C14A C15A . . . . -1.6(7) ?
    C13A C14A C15A C16A . . . . -178.5(4) ?
    C13A C14A C15A C20A . . . . -0.3(7) ?
    C14A C15A C16A C17A . . . . 175.2(4) ?
    C20A C15A C16A C17A . . . . -2.9(7) ?
    C15A C16A C17A C18A . . . . -0.2(7) ?
    C16A C17A C18A C19A . . . . 1.7(7) ?
    C17A C18A C19A C20A . . . . 0.0(6) ?
    C18A C19A C20A C15A . . . . -3.1(6) ?
    C18A C19A C20A C21A . . . . -179.8(4) ?
    C16A C15A C20A C19A . . . . 4.5(6) ?
    C14A C15A C20A C19A . . . . -173.7(4) ?
    C16A C15A C20A C21A . . . . -178.6(4) ?
    C14A C15A C20A C21A . . . . 3.3(6) ?
    C13A C12A C21A C20A . . . . 2.5(6) ?
    C11A C12A C21A C20A . . . . -176.4(3) ?
    C13A C12A C21A C1A . . . . 173.4(4) ?
    C11A C12A C21A C1A . . . . -5.6(4) ?
    C19A C20A C21A C12A . . . . 172.4(4) ?
    C15A C20A C21A C12A . . . . -4.3(5) ?
    C19A C20A C21A C1A . . . . 4.5(7) ?
    C15A C20A C21A C1A . . . . -172.2(4) ?
    C22A C1A C21A C12A . . . . -170.4(4) ?
    C2A C1A C21A C12A . . . . 5.9(4) ?
    C22A C1A C21A C20A . . . . -1.5(7) ?
    C2A C1A C21A C20A . . . . 174.8(4) ?
    C2A C1A C22A C23A . . . . 131.8(4) ?
    C21A C1A C22A C23A . . . . -52.6(6) ?
    C2A C1A C22A C42A . . . . -48.7(6) ?
    C21A C1A C22A C42A . . . . 127.0(4) ?
    C1A C22A C23A C32A . . . . 178.2(4) ?
    C42A C22A C23A C32A . . . . -1.4(4) ?
    C1A C22A C23A C24A . . . . -11.9(6) ?
    C42A C22A C23A C24A . . . . 168.5(4) ?
    C32A C23A C24A C25A . . . . 169.8(4) ?
    C22A C23A C24A C25A . . . . 0.9(7) ?
    C32A C23A C24A C29A . . . . -8.8(5) ?
    C22A C23A C24A C29A . . . . -177.7(4) ?
    C29A C24A C25A C26A . . . . -4.0(6) ?
    C23A C24A C25A C26A . . . . 177.4(4) ?
    C24A C25A C26A C27A . . . . -0.3(7) ?
    C25A C26A C27A C28A . . . . 3.8(7) ?
    C26A C27A C28A C29A . . . . -2.8(7) ?
    C27A C28A C29A C30A . . . . 178.8(4) ?
    C27A C28A C29A C24A . . . . -1.6(6) ?
    C25A C24A C29A C30A . . . . -175.5(4) ?
    C23A C24A C29A C30A . . . . 3.1(6) ?
    C25A C24A C29A C28A . . . . 5.0(6) ?
    C23A C24A C29A C28A . . . . -176.4(3) ?
    C28A C29A C30A C31A . . . . -177.7(4) ?
    C24A C29A C30A C31A . . . . 2.8(7) ?
    C29A C30A C31A C32A . . . . -3.1(6) ?
    C24A C23A C32A C31A . . . . 9.0(6) ?
    C22A C23A C32A C31A . . . . -179.8(3) ?
    C24A C23A C32A C33A . . . . -170.5(3) ?
    C22A C23A C32A C33A . . . . 0.7(4) ?
    C30A C31A C32A C23A . . . . -2.9(6) ?
    C30A C31A C32A C33A . . . . 176.5(4) ?
    C23A C32A C33A C42A . . . . 0.3(4) ?
    C31A C32A C33A C42A . . . . -179.2(4) ?
    C23A C32A C33A C34A . . . . -177.1(4) ?
    C31A C32A C33A C34A . . . . 3.4(7) ?
    C42A C33A C34A C35A . . . . -2.8(6) ?
    C32A C33A C34A C35A . . . . 174.3(4) ?
    C33A C34A C35A C36A . . . . -2.2(6) ?
    C34A C35A C36A C37A . . . . -174.9(4) ?
    C34A C35A C36A C41A . . . . 2.8(6) ?
    C35A C36A C37A C38A . . . . 177.2(4) ?
    C41A C36A C37A C38A . . . . -0.6(6) ?
    C36A C37A C38A C39A . . . . -0.1(6) ?
    C37A C38A C39A C40A . . . . 0.1(6) ?
    C38A C39A C40A C41A . . . . 0.7(6) ?
    C39A C40A C41A C36A . . . . -1.4(6) ?
    C39A C40A C41A C42A . . . . -179.0(4) ?
    C37A C36A C41A C40A . . . . 1.3(5) ?
    C35A C36A C41A C40A . . . . -176.4(4) ?
    C37A C36A C41A C42A . . . . 179.1(3) ?
    C35A C36A C41A C42A . . . . 1.4(5) ?
    C34A C33A C42A C41A . . . . 7.0(6) ?
    C32A C33A C42A C41A . . . . -170.6(3) ?
    C34A C33A C42A C22A . . . . 176.4(4) ?
    C32A C33A C42A C22A . . . . -1.2(4) ?
    C40A C41A C42A C33A . . . . 171.6(4) ?
    C36A C41A C42A C33A . . . . -6.0(5) ?
    C40A C41A C42A C22A . . . . 5.3(7) ?
    C36A C41A C42A C22A . . . . -172.3(4) ?
    C1A C22A C42A C33A . . . . -178.0(4) ?
    C23A C22A C42A C33A . . . . 1.6(4) ?
    C1A C22A C42A C41A . . . . -10.6(7) ?
    C23A C22A C42A C41A . . . . 169.0(4) ?
    C22B C1B C2B C11B . . . . -174.9(4) ?
    C21B C1B C2B C11B . . . . 3.4(4) ?
    C22B C1B C2B C3B . . . . 17.9(6) ?
    C21B C1B C2B C3B . . . . -163.8(4) ?
    C11B C2B C3B C4B . . . . -165.3(4) ?
    C1B C2B C3B C4B . . . . 0.8(6) ?
    C11B C2B C3B C8B . . . . 10.9(5) ?
    C1B C2B C3B C8B . . . . 176.9(4) ?
    C8B C3B C4B C5B . . . . 0.8(6) ?
    C2B C3B C4B C5B . . . . 176.9(4) ?
    C3B C4B C5B C6B . . . . 1.8(6) ?
    C4B C5B C6B C7B . . . . -1.5(7) ?
    C5B C6B C7B C8B . . . . -1.4(7) ?
    C6B C7B C8B C9B . . . . -172.7(4) ?
    C6B C7B C8B C3B . . . . 4.0(6) ?
    C4B C3B C8B C7B . . . . -3.6(6) ?
    C2B C3B C8B C7B . . . . 179.9(4) ?
    C4B C3B C8B C9B . . . . 173.1(4) ?
    C2B C3B C8B C9B . . . . -3.4(5) ?
    C7B C8B C9B C10B . . . . 172.3(4) ?
    C3B C8B C9B C10B . . . . -4.3(6) ?
    C8B C9B C10B C11B . . . . 4.3(7) ?
    C3B C2B C11B C10B . . . . -11.3(6) ?
    C1B C2B C11B C10B . . . . 180.0(4) ?
    C3B C2B C11B C12B . . . . 167.0(3) ?
    C1B C2B C11B C12B . . . . -1.8(4) ?
    C9B C10B C11B C2B . . . . 3.5(6) ?
    C9B C10B C11B C12B . . . . -174.3(4) ?
    C2B C11B C12B C13B . . . . 179.1(4) ?
    C10B C11B C12B C13B . . . . -2.8(7) ?
    C2B C11B C12B C21B . . . . -0.6(5) ?
    C10B C11B C12B C21B . . . . 177.4(4) ?
    C21B C12B C13B C14B . . . . 0.6(7) ?
    C11B C12B C13B C14B . . . . -179.2(4) ?
    C12B C13B C14B C15B . . . . 3.3(7) ?
    C13B C14B C15B C16B . . . . 175.3(5) ?
    C13B C14B C15B C20B . . . . -1.4(7) ?
    C14B C15B C16B C17B . . . . -175.5(5) ?
    C20B C15B C16B C17B . . . . 1.3(7) ?
    C15B C16B C17B C18B . . . . 0.5(7) ?
    C16B C17B C18B C19B . . . . -0.8(6) ?
    C17B C18B C19B C20B . . . . -0.7(6) ?
    C18B C19B C20B C15B . . . . 2.5(6) ?
    C18B C19B C20B C21B . . . . -179.6(4) ?
    C14B C15B C20B C19B . . . . 174.0(4) ?
    C16B C15B C20B C19B . . . . -2.7(6) ?
    C14B C15B C20B C21B . . . . -4.0(6) ?
    C16B C15B C20B C21B . . . . 179.2(4) ?
    C13B C12B C21B C20B . . . . -6.2(6) ?
    C11B C12B C21B C20B . . . . 173.6(3) ?
    C13B C12B C21B C1B . . . . -177.0(4) ?
    C11B C12B C21B C1B . . . . 2.8(4) ?
    C19B C20B C21B C12B . . . . -170.2(4) ?
    C15B C20B C21B C12B . . . . 7.7(6) ?
    C19B C20B C21B C1B . . . . -2.3(7) ?
    C15B C20B C21B C1B . . . . 175.6(4) ?
    C22B C1B C21B C12B . . . . 174.5(4) ?
    C2B C1B C21B C12B . . . . -3.8(4) ?
    C22B C1B C21B C20B . . . . 5.5(7) ?
    C2B C1B C21B C20B . . . . -172.8(4) ?
    C2B C1B C22B C23B . . . . -134.6(4) ?
    C21B C1B C22B C23B . . . . 47.4(6) ?
    C2B C1B C22B C42B . . . . 50.0(6) ?
    C21B C1B C22B C42B . . . . -128.0(4) ?
    C1B C22B C23B C32B . . . . -174.4(4) ?
    C42B C22B C23B C32B . . . . 1.8(4) ?
    C1B C22B C23B C24B . . . . 15.6(7) ?
    C42B C22B C23B C24B . . . . -168.1(4) ?
    C32B C23B C24B C25B . . . . -169.6(4) ?
    C22B C23B C24B C25B . . . . -0.5(6) ?
    C32B C23B C24B C29B . . . . 8.7(5) ?
    C22B C23B C24B C29B . . . . 177.8(4) ?
    C29B C24B C25B C26B . . . . 2.6(6) ?
    C23B C24B C25B C26B . . . . -179.1(4) ?
    C24B C25B C26B C27B . . . . 0.5(6) ?
    C25B C26B C27B C28B . . . . -3.3(7) ?
    C26B C27B C28B C29B . . . . 2.8(7) ?
    C27B C28B C29B C30B . . . . -178.1(4) ?
    C27B C28B C29B C24B . . . . 0.5(7) ?
    C25B C24B C29B C28B . . . . -3.1(6) ?
    C23B C24B C29B C28B . . . . 178.5(4) ?
    C25B C24B C29B C30B . . . . 175.5(4) ?
    C23B C24B C29B C30B . . . . -2.9(5) ?
    C28B C29B C30B C31B . . . . 175.9(4) ?
    C24B C29B C30B C31B . . . . -2.7(6) ?
    C29B C30B C31B C32B . . . . 2.4(6) ?
    C24B C23B C32B C31B . . . . -9.3(6) ?
    C22B C23B C32B C31B . . . . 179.4(4) ?
    C24B C23B C32B C33B . . . . 170.7(3) ?
    C22B C23B C32B C33B . . . . -0.6(4) ?
    C30B C31B C32B C23B . . . . 3.7(6) ?
    C30B C31B C32B C33B . . . . -176.3(4) ?
    C23B C32B C33B C42B . . . . -0.9(5) ?
    C31B C32B C33B C42B . . . . 179.1(4) ?
    C23B C32B C33B C34B . . . . 178.2(4) ?
    C31B C32B C33B C34B . . . . -1.8(7) ?
    C42B C33B C34B C35B . . . . 3.6(6) ?
    C32B C33B C34B C35B . . . . -175.4(4) ?
    C33B C34B C35B C36B . . . . 1.8(6) ?
    C34B C35B C36B C37B . . . . 174.9(4) ?
    C34B C35B C36B C41B . . . . -3.0(6) ?
    C35B C36B C37B C38B . . . . -178.3(4) ?
    C41B C36B C37B C38B . . . . -0.4(6) ?
    C36B C37B C38B C39B . . . . 1.5(6) ?
    C37B C38B C39B C40B . . . . -1.6(6) ?
    C38B C39B C40B C41B . . . . 0.5(6) ?
    C39B C40B C41B C36B . . . . 0.7(6) ?
    C39B C40B C41B C42B . . . . 178.6(4) ?
    C37B C36B C41B C40B . . . . -0.7(5) ?
    C35B C36B C41B C40B . . . . 177.1(3) ?
    C37B C36B C41B C42B . . . . -178.8(3) ?
    C35B C36B C41B C42B . . . . -1.0(5) ?
    C34B C33B C42B C41B . . . . -7.5(6) ?
    C32B C33B C42B C41B . . . . 171.6(3) ?
    C34B C33B C42B C22B . . . . -177.1(4) ?
    C32B C33B C42B C22B . . . . 2.1(4) ?
    C40B C41B C42B C33B . . . . -172.0(4) ?
    C36B C41B C42B C33B . . . . 6.0(5) ?
    C40B C41B C42B C22B . . . . -5.6(7) ?
    C36B C41B C42B C22B . . . . 172.4(4) ?
    C1B C22B C42B C33B . . . . 173.8(4) ?
    C23B C22B C42B C33B . . . . -2.4(4) ?
    C1B C22B C42B C41B . . . . 6.3(7) ?
    C23B C22B C42B C41B . . . . -169.9(4) ?
_shelx_space_group_comment
;
The symmetry employed for this shelxl refinement is uniquely defined
by the following loop, which should always be used as a source of
symmetry information in preference to the above space-group names.
They are only intended as comments.
;
_shelx_estimated_absorpt_T_min     0.979
_shelx_estimated_absorpt_T_max     0.989
_shelx_hkl_file
;
 -22   4  33    2.73    3.57   1
 -22   4  35    1.66    3.62   1
 -22   4  37   11.28    4.12   1
 -22   6  29    3.49    2.33   1
 -22   6  31   -0.88    2.52   1
 -21   3  28   -0.24    3.14   1
 -21   3  30   49.10    3.75   1
 -21   3  34   17.48    3.82   1
 -21   3  36    2.55    3.72   1
 -21   3  38    3.87    4.01   1
 -21   3  40   -4.23    4.26   1
 -21   7  26    3.63    1.48   1
 -20   2  29   -2.73    3.22   1
 -20   2  31   33.95    3.85   1
 -20   2  33   -6.70    3.54   1
 -20   2  35   16.68    3.99   1
 -20   2  37    7.39    4.05   1
 -20   2  39   19.65    4.36   1
 -20   4  21   66.27    3.22   1
 -19   3  20    2.86    2.67   1
 -19   7  18    1.73    1.14   1
 -18   4  15  181.90    3.36   1
 -17   1  24    3.33    2.88   1
 -17   5  12   25.20    2.04   1
 -16   0  31    2.22    3.53   1
 -16   0  39    5.84    3.97   1
 -16   0  41   -1.45    4.09   1
 -16   0  43   -3.85    4.40   1
 -16   4  11   39.07    1.85   1
 -16   8  13   -0.03    0.28   1
 -14   6   7   17.92    1.47   1
 -13  -1  26    7.53    3.02   1
 -13  -1  28   -1.09    3.01   1
 -13  -1  42    2.46    4.12   1
 -13  -1  44    6.32    4.35   1
 -10  -2  31    9.22    3.23   1
 -10  -2  33    9.86    3.26   1
 -10  -2  35    7.62    3.43   1
 -10  -2  39   22.25    3.93   1
 -10  -2  41  -10.34    3.83   1
 -10   2   5   27.45    1.65   1
  -9   3   2  167.81    1.57   1
  -8  -2  21   36.36    2.52   1
  -7   1   4   10.29    1.27   1
  -5  -3  26   -3.62    2.47   1
  -5  -3  42   10.37    3.66   1
  -5  -3  44    0.63    3.98   1
  -3  -3  20    6.25    2.36   1
  -2   2  -3    6.80    0.58   1
   0  -4  29   16.58    2.47   1
   0  -4  31   27.60    2.79   1
   2  -4  23    1.81    1.91   1
   4  -4  19   -0.63    1.71   1
   5   1  -6   82.61    1.78   1
   7  -5  32   14.75    2.85   1
   7  -5  34   -1.27    2.93   1
   7  -5  36   -6.21    3.14   1
   9  -5  26   13.02    2.16   1
  11  -1  -4 1305.16    4.90   1
  11   3 -12    1.96    1.99   1
  13   1 -10  132.53    2.90   1
  13   5 -14    4.00    2.42   1
  17  -3   2   50.11    1.51   1
  18  -2  -3  672.74    4.29   1
  18   2 -13   52.07    2.93   1
  21   1 -12   58.26    3.09   1
  22  -6  32    1.71    1.98   1
  35   1 -13   43.91    3.24   1
  36  -4   6    0.18    2.51   1
  42  -4   8   10.93    3.26   1
  45  -3   3    2.24    3.28   1
 -23   5  34   -1.82    3.33   1
 -22   4  27   -5.62    3.03   1
 -22   4  29    2.52    3.19   1
 -22   6  25    2.45    2.67   1
 -22   6  27    4.60    2.21   1
 -21   5  22    2.95    2.31   1
 -21   7  24   -0.57    1.22   1
 -20   2  27   12.37    3.40   1
 -20   4  19   44.06    2.84   1
 -20   6  19    3.19    1.76   1
 -20   8  23   -1.00    0.76   1
 -19   1  30   23.27    3.79   1
 -19   1  32    5.97    3.56   1
 -19   1  34    0.81    3.65   1
 -19   1  38   -1.40    3.93   1
 -19   1  40   -1.74    4.13   1
 -19   1  42   -3.69    4.30   1
 -18   8  17    5.17    0.40   1
 -17   1  22   59.18    3.25   1
 -17   3  14    0.59    1.90   1
 -17   9  18   -0.68    0.75   1
 -16   0  25   -4.40    3.15   1
 -16   0  27   -1.65    2.31   1
 -16   0  45    2.58    4.45   1
 -15   1  16    1.41    2.21   1
 -15   3  10    8.41    1.90   1
 -15   5   8    0.65    1.35   1
 -14   0  19    1.29    2.51   1
 -14   8   9    0.93    0.32   1
 -13  -1  24   49.11    3.28   1
 -13   1  12   44.77    2.30   1
 -13   7   6  116.73    1.51   1
 -13   9  10    1.17    0.52   1
 -12   0  15    2.61    2.22   1
 -10  -2  27    1.15    2.83   1
 -10  -2  43   17.12    4.27   1
 -10  -2  45   -4.40    4.36   1
 -10   0  11   -0.33    1.90   1
  -7  -3  34   15.73    3.30   1
  -7  -3  36    5.02    3.49   1
  -7  -3  38   -0.71    3.58   1
  -4  -2  13  121.41    2.39   1
  -3   7  -4   68.76    1.35   1
   0  -4  27   -0.51    2.27   1
   2  -4  21   18.10    2.14   1
   5   5 -10    2.92    1.86   1
   7  -5  28   -3.05    2.25   1
   7  -5  30   -5.72    2.01   1
   7  -5  40   -0.85    2.96   1
   7  -5  41   -1.98    3.12   1
   9  -5  24    9.62    1.94   1
   9   1  -8  150.22    2.58   1
  12   2 -11   27.09    2.32   1
  15   5 -14   35.04    2.97   1
  17  -1  -6  203.40    2.98   1
  18   0  -9   -2.26    2.11   1
  19   3 -14    3.46    2.87   1
  20   2 -13   16.58    2.85   1
  22  -6  30    0.10    1.67   1
  24  -6  28   17.49    1.40   1
  30   6 -16   -2.74    4.12   1
  37  -5  15    8.16    2.14   1
  37  -3   1   10.45    3.37   1
  40  -4   8    8.43    3.01   1
  42  -2  -2    4.60    3.53   1
  43  -3   3    0.21    3.80   1
 -23   5  28    4.99    2.90   1
 -23   5  30    8.19    3.01   1
 -21   5  20   -2.41    2.20   1
 -20   6  17    8.74    2.06   1
 -20   8  21    1.58    0.57   1
 -19   1  26   96.64    4.03   1
 -19   1  28   11.47    3.40   1
 -19   3  18   -0.79    2.29   1
 -18   0  33    2.78    3.49   1
 -18   0  35    1.43    3.69   1
 -18   0  37    5.46    3.81   1
 -18   0  39   -0.58    4.01   1
 -18   6  13    1.50    1.65   1
 -16   0  23    4.40    2.87   1
 -15  -1  32   73.23    4.21   1
 -15  -1  34    1.66    3.58   1
 -15  -1  36    4.10    3.73   1
 -15  -1  38   -3.32    3.75   1
 -15  -1  40    2.96    4.02   1
 -15  -1  42   -2.32    4.09   1
 -12  -2  33   -1.47    3.33   1
 -12  -2  39    0.33    3.72   1
 -12   2   7    2.40    1.84   1
 -11  -1  18   14.33    2.34   1
  -9  -1  14    6.20    2.09   1
  -9   1   6   12.97    1.57   1
  -8  -2  19   45.50    2.42   1
  -7  -3  30    1.70    2.74   1
  -7  -3  40    9.94    3.88   1
  -7  -3  42    3.73    3.77   1
  -2  -4  31   27.89    2.99   1
  -2  -4  33    5.93    2.77   1
  -2  -4  35    0.04    2.90   1
  -2  -4  37    1.35    3.13   1
  -2  -4  41   21.15    3.78   1
   0  -4  25   61.92    2.63   1
   0   8  -5   42.27    1.83   1
   0  10  -1    1.18    1.58   1
   1   9  -4    2.06    1.70   1
   3   7  -8  112.69    2.61   1
   4   2  -7   54.39    1.64   1
   5  -5  34    5.84    3.15   1
   5  -5  36   -9.23    3.18   1
   5  -5  38    9.95    3.56   1
   6  -4  15    8.91    1.34   1
   7   7 -10   34.78    2.56   1
   8   2  -9  126.68    2.47   1
   8   4 -11  103.85    2.52   1
  13  -3   4    0.88    0.70   1
  13   3 -12   30.10    2.47   1
  14  -2  -1  374.71    2.82   1
  17   5 -14    0.18    2.83   1
  19  -1  -6    3.19    1.89   1
  20  -6  30    1.42    1.85   1
  20  -6  32   18.08    2.14   1
  20   0  -9    4.34    2.23   1
  23   3 -14   18.87    3.37   1
  35  -5  15    4.40    1.85   1
  41  -3   3    0.24    3.51   1
  43   1 -10   -5.07    3.11   1
  45  -3   5    8.64    4.02   1
 -24   4  35   -2.39    3.63   1
 -24   4  37   -2.06    3.90   1
 -23   3  30   41.54    3.97   1
 -23   3  36    7.32    3.95   1
 -23   3  38    4.60    4.21   1
 -23   5  26    2.44    2.67   1
 -23   7  28   -0.59    1.75   1
 -22   2  31   36.76    4.02   1
 -22   2  33    4.52    3.61   1
 -22   2  35    1.97    3.92   1
 -22   2  37   11.59    4.10   1
 -22   2  41   15.90    4.64   1
 -22   4  23   -5.12    2.71   1
 -21   3  22    7.42    2.79   1
 -21   7  20    2.40    1.14   1
 -20   2  23   38.02    3.39   1
 -20   4  17    4.45    2.32   1
 -19   1  24   30.80    3.22   1
 -19   3  16   31.00    2.84   1
 -19   5  14   83.95    2.79   1
 -18   0  29   -3.50    3.39   1
 -18   0  43    0.05    4.42   1
 -18   2  17   17.87    2.47   1
 -18   4  13   13.88    1.95   1
 -16   6   9   12.61    1.46   1
 -12  -2  31   46.75    3.70   1
 -12  -2  41    8.28    4.06   1
 -12  -2  43    8.03    4.43   1
 -12  -2  45    2.02    4.38   1
 -12   0  13    2.79    2.15   1
 -12  10  11    2.30    1.28   1
 -11   1   8   93.71    2.24   1
  -7  -3  26  121.14    3.44   1
  -6  -2  15   51.87    2.19   1
  -5  -1   8    8.10    1.61   1
  -3  -3  18   39.17    2.06   1
  -2  -4  29   18.99    2.62   1
  -2  -4  43    2.02    3.76   1
  -2   4  -5  133.35    1.35   1
   0  -4  23   35.27    2.61   1
   4  -4  17   32.71    1.70   1
   5  -5  30   15.04    2.63   1
   5  -5  32    6.31    2.40   1
   5  -5  40    3.43    2.96   1
   7  -5  26    9.24    2.26   1
   8  -4  13   15.51    0.93   1
   9  -5  22   41.96    2.06   1
  11  -5  20    1.06    1.39   1
  11   5 -12   97.24    2.99   1
  13  -1  -4  368.74    3.11   1
  13   7 -12   17.15    2.82   1
  14   0  -7    5.05    1.98   1
  17   1 -10  124.37    3.19   1
  18  -6  32   -1.21    2.03   1
  18  -6  34    0.09    1.99   1
  19   5 -14   97.53    3.81   1
  21  -1  -6   71.65    2.53   1
  33   5 -15    6.85    3.21   1
  38  -4   8    5.01    2.22   1
  38   4 -14    1.72    3.39   1
  42  -4  10   -2.24    3.01   1
 -25   5  34    3.18    3.33   1
 -24   4  29   -5.57    3.23   1
 -24   4  31    8.62    3.42   1
 -24   6  27    7.07    2.68   1
 -24   6  29    4.19    2.33   1
 -23   3  28    9.01    3.32   1
 -23   5  24    8.74    2.68   1
 -22   2  27   29.40    3.47   1
 -22   4  21   -0.87    2.65   1
 -22   6  21    0.37    1.82   1
 -21   1  30  116.95    4.70   1
 -21   1  34    9.78    3.89   1
 -21   1  36   -1.21    2.74   1
 -21   1  38    4.25    2.93   1
 -21   3  20   24.05    2.90   1
 -20   2  21   31.57    3.12   1
 -20   8  19   -0.79    0.38   1
 -18   0  27   -1.80    3.17   1
 -18   8  15    0.12    0.25   1
 -17  -1  36   -2.08    3.79   1
 -17  -1  38   -1.23    3.78   1
 -17  -1  40   10.88    4.11   1
 -17   1  18   46.19    2.83   1
 -17   3  12  106.37    2.53   1
 -17   5  10   83.13    2.30   1
 -17   9  16   -0.43    0.65   1
 -16   4   9    0.10    1.38   1
 -16   8  11    0.29    0.29   1
 -15   7   8   22.26    1.08   1
 -15   9  12    1.02    0.74   1
 -14   2   9   30.74    2.21   1
 -13   3   6   96.03    1.92   1
 -12  -2  27   23.83    3.16   1
 -11  -1  16   30.92    2.40   1
  -9  -3  32    3.61    3.07   1
  -9  -3  34   -3.77    3.22   1
  -9  -3  36   21.28    3.65   1
  -9  -3  38   23.20    3.87   1
  -9  -3  40    1.69    3.83   1
  -9  -3  42   -2.29    3.71   1
  -9  -3  44    5.21    4.16   1
  -8  -2  17    0.42    2.03   1
  -7  -3  24   12.34    2.53   1
  -5  -3  20  105.73    2.78   1
  -4  -4  33   34.14    3.92   1
  -4  -4  35   32.70    3.41   1
  -4  -4  37    4.14    3.24   1
  -4  -4  39    5.14    3.39   1
  -4  -4  41    4.42    3.63   1
  -2  -4  27   25.32    2.54   1
  -2   6  -5    1.02    0.96   1
  -2  10   1    1.87    1.38   1
  -1  -1   4  279.97    1.60   1
   2  -4  19    9.13    1.61   1
   3  -5  36    9.61    3.43   1
   3  -5  38   -7.44    3.56   1
   3  -5  40   -0.64    3.74   1
   5  -5  28   -4.03    2.35   1
   7  -5  24   21.02    2.14   1
   7   5 -10    3.58    2.23   1
   9   3 -10   45.42    2.17   1
  10  -2   1    1.38    0.86   1
  10   4 -11  128.20    2.95   1
  10   6 -11    0.11    2.63   1
  11   1  -8   94.94    2.46   1
  13  -5  18  113.75    1.62   1
  15   7 -12    2.23    2.78   1
  16  -6  34    2.97    2.40   1
  18   4 -13   14.11    2.89   1
  19   1 -10   15.89    2.54   1
  20  -6  28    0.19    1.55   1
  29   1 -11  319.30    5.02   1
  33  -5  15   -0.37    1.65   1
  37  -5  17    2.63    2.03   1
  40  -4  10   11.34    3.06   1
  43  -3   5    1.75    3.28   1
  47  -1  -1   12.54    4.33   1
 -25   3  38   -3.02    4.25   1
 -25   5  30    9.20    3.22   1
 -25   5  32    2.42    3.21   1
 -24   4  27    1.96    3.16   1
 -24   6  25   17.02    2.62   1
 -23   5  22    1.70    2.48   1
 -23   7  24    2.23    1.06   1
 -21   1  28   11.04    3.44   1
 -21   7  18   -1.55    0.96   1
 -20   0  37   -5.58    3.88   1
 -20   0  39   -1.56    4.32   1
 -20   0  41    1.58    4.23   1
 -20   0  43    1.23    4.51   1
 -20   2  19   94.91    3.45   1
 -20   4  15    1.91    2.60   1
 -20   6  15    2.60    1.77   1
 -19   7  14    5.95    0.94   1
 -17  -1  32   33.36    3.93   1
 -17  -1  42    9.06    4.42   1
 -17  -1  44    2.37    4.50   1
 -14  -2  33    9.86    3.48   1
 -14  -2  35   -3.19    3.31   1
 -14  -2  39    3.16    3.86   1
 -14  -2  41    8.12    4.24   1
 -14  -2  43   20.90    4.60   1
 -14  -2  45   10.21    4.71   1
 -11   5   2   62.83    1.08   1
  -9  -3  30   19.52    3.01   1
  -8   0   7   -2.52    1.64   1
  -6   0   5   -0.67    1.38   1
  -4  -4  29   25.16    3.42   1
  -4  -4  31    1.04    2.67   1
  -4  -2  11    2.10    1.66   1
  -3  -3  16   69.87    2.45   1
  -2  -4  25   38.13    2.57   1
  -2   8  -3    5.38    1.38   1
  -1   9  -2   15.21    1.65   1
   0  -4  21    0.43    1.70   1
   3  -5  32   -2.09    2.37   1
   3  -5  34   42.85    2.97   1
   3  -3  10  301.80    2.12   1
   5  -5  26   17.34    2.51   1
   9  -1  -2 3453.78    6.60   1
   9   7 -10    7.65    2.17   1
  10   2  -9   12.51    2.07   1
  10   8  -9    6.59    2.78   1
  13   5 -12  115.67    3.33   1
  14  -6  36    1.47    3.00   1
  16  -6  32   -2.61    2.24   1
  16  -2  -1  611.55    3.79   1
  16   0  -7   -1.11    2.06   1
  17   3 -12  109.27    3.28   1
  17   7 -12   19.96    3.09   1
  18   2 -11   12.58    2.51   1
  20   6 -13   -0.74    3.24   1
  28   2 -12    9.27    2.48   1
  29   7 -13   -0.13    4.21   1
  44  -2   2   22.96    4.44   1
  44   2  -9    4.33    3.35   1
  45  -3   7    6.05    3.32   1
 -26   4  33    1.97    3.62   1
 -26   4  35    0.39    3.75   1
 -25   3  32   -3.06    3.57   1
 -25   3  34   -3.01    4.02   1
 -25   5  28    1.08    2.91   1
 -24   2  35   -2.63    3.85   1
 -24   2  37   -1.99    3.92   1
 -24   2  39    6.68    4.32   1
 -24   4  25    6.56    3.04   1
 -23   1  38    1.56    4.20   1
 -23   1  40   -2.18    4.42   1
 -23   1  42    4.22    4.54   1
 -23   3  24    9.73    3.18   1
 -23   5  20    1.22    2.89   1
 -23   7  22    3.80    1.12   1
 -21   3  18   -5.27    2.54   1
 -21   5  16   -0.01    1.96   1
 -20   0  31   -2.88    3.53   1
 -19   3  14    8.43    2.11   1
 -19   5  12    1.27    2.04   1
 -18   6  11   -0.17    1.56   1
 -14  -2  29   37.42    3.48   1
 -13  -1  18   55.83    2.77   1
 -13   5   4   -0.57    1.02   1
 -11  -3  36   11.03    3.47   1
 -11  -3  38   -2.02    3.56   1
 -11  -3  40   -2.12    3.89   1
 -11  -3  44    4.69    5.25   1
 -10  -2  19    3.46    2.21   1
 -10   0   9   -2.60    1.84   1
  -9  -3  26    7.08    2.73   1
  -9   5   0   59.29    0.67   1
  -7  -3  22   28.92    2.37   1
  -6  -4  35    8.99    3.84   1
  -6  -4  39    5.06    3.56   1
  -6  -4  41    6.46    3.80   1
  -6  -2  13  241.95    3.05   1
  -4  -4  27    4.88    2.99   1
  -4   0   3    3.01    0.96   1
  -4  10   3    3.23    1.34   1
  -2  -4  23   -1.78    2.47   1
   0  -2   7  500.68    2.55   1
   1  -5  38   37.19    4.11   1
   1  -5  40    5.87    4.03   1
   2   6  -7   55.45    1.80   1
   3  -5  30   -2.23    2.27   1
   3   1  -4   65.01    1.43   1
   3   9  -4    0.01    1.99   1
   6   4  -9    5.33    1.61   1
   7   1  -6  195.93    2.42   1
  10  -4  11    3.45    0.61   1
  10   0  -5   -2.07    1.65   1
  11   3 -10   83.87    2.58   1
  11   7 -10   36.84    3.21   1
  12   4 -11   20.84    2.36   1
  12   6 -11   67.00    3.01   1
  13   1  -8    9.27    2.00   1
  14  -6  32    1.55    2.32   1
  14  -6  34    5.59    2.30   1
  16  -6  30   -1.50    1.93   1
  18  -6  28    0.07    1.61   1
  18   0  -7    1.92    2.17   1
  22  -6  26   23.08    1.14   1
  23   3 -12    3.42    3.12   1
  23   9 -10    6.82    3.96   1
  24   2 -11    3.19    2.86   1
  25   1 -10   26.25    2.37   1
  26   0  -8  211.24    4.41   1
  30  -2  -2   -2.21    2.55   1
  33   5 -13   62.23    4.04   1
  35  -5  17    1.26    2.07   1
  38  -4  10    3.36    2.57   1
  42  -4  12   -6.59    2.95   1
  43   1  -7    7.37    3.27   1
  45   3  -9   11.74    3.88   1
 -26   4  31   -1.38    3.37   1
 -25   3  30    1.18    3.62   1
 -25   5  26    4.88    2.80   1
 -24   4  23   32.20    3.27   1
 -24   6  23   -0.96    1.91   1
 -23   1  32   67.23    4.55   1
 -23   1  34    1.71    3.81   1
 -23   3  22   79.12    3.63   1
 -22   6  17    8.24    2.03   1
 -20   2  17   -4.42    2.37   1
 -19  -1  34    3.85    3.66   1
 -19  -1  36   -3.59    3.84   1
 -19  -1  40   -0.96    4.17   1
 -19  -1  42   -2.13    4.23   1
 -18   0  21   -3.06    2.76   1
 -18   8  13   -0.25    0.31   1
 -17   3  10    5.89    1.94   1
 -17   7  10   -0.67    0.84   1
 -17   9  14    4.23    0.97   1
 -16  -2  35   14.51    3.87   1
 -16  -2  37   33.45    4.14   1
 -16  -2  39    7.25    3.89   1
 -16  -2  43    1.08    4.36   1
 -16   0  17    1.25    2.49   1
 -15   1  12    4.40    2.09   1
 -15   5   6   96.13    1.92   1
 -12   0  11   -3.64    2.06   1
 -12   6   3  152.77    1.56   1
 -11  -1  14   -3.83    2.06   1
  -6  -4  43   10.35    3.91   1
   1  -5  34   16.62    2.82   1
   2  -4  17    1.86    1.66   1
   2   8  -5   10.03    1.93   1
   3  -5  28  148.32    3.37   1
   4  -4  15   12.32    1.55   1
   5  -5  24    0.11    2.04   1
   7  -5  22  108.03    2.48   1
   9  -5  20    0.93    1.51   1
   9   5 -10    4.32    1.90   1
  12  -6  36   -1.77    2.66   1
  12   2  -9  507.06    4.43   1
  14   4 -11  135.29    3.31   1
  17  -1  -4   58.89    2.16   1
  20  -6  26   -0.18    1.22   1
  20   0  -7   -2.83    2.18   1
  27  -5  15   10.11    1.23   1
  36  -4  10    8.15    2.45   1
  39  -3   5   14.39    2.87   1
  40  -4  12   -3.24    2.82   1
  42   4 -10   -2.46    3.50   1
  43  -3   7    2.70    3.20   1
 -27   5  30    1.40    3.91   1
 -27   5  32   -2.19    3.22   1
 -26   2  37    0.03    4.22   1
 -26   4  27   10.77    3.25   1
 -26   6  27   26.85    2.46   1
 -25   3  26    1.35    3.42   1
 -25   5  24   33.39    3.07   1
 -25   7  26    1.00    1.09   1
 -24   2  27    2.41    3.37   1
 -24   4  21   -0.36    2.61   1
 -24   6  21    3.09    1.83   1
 -23   1  28   36.70    3.82   1
 -23   3  20    3.17    2.76   1
 -23   5  18   14.06    2.83   1
 -23   7  20    6.23    1.02   1
 -22   0  33    6.48    3.88   1
 -22   0  35   -0.91    4.01   1
 -22   0  39    4.21    3.10   1
 -22   0  41   -1.37    3.03   1
 -22   2  21    5.31    2.95   1
 -22   4  17   10.89    2.44   1
 -21   5  14   37.00    2.57   1
 -21   7  16   -1.09    0.91   1
 -20   0  25   -9.68    3.31   1
 -20   4  13   25.70    2.15   1
 -20   6  13   -1.47    1.68   1
 -19  -1  32    8.80    3.71   1
 -17   1  14   62.18    2.65   1
 -16  -2  31    0.27    3.33   1
 -16  -2  33    6.20    3.55   1
 -14   0  13   -0.74    2.15   1
 -14   4   5    0.17    1.20   1
 -14   6   5   -1.53    1.03   1
 -13  -3  36    1.36    3.69   1
 -13  -3  38   -0.64    3.86   1
 -13  -3  40    7.98    4.00   1
 -13  -3  42   -1.97    4.15   1
 -13  -1  16   -2.43    2.28   1
 -12  -2  21   -1.04    2.42   1
 -12   4   3   47.32    1.15   1
 -11  -3  28   -4.32    2.78   1
 -10  -2  17  243.35    3.62   1
  -8  -4  41   -7.27    3.92   1
  -7  -3  20   33.42    2.40   1
  -6  -4  29    2.05    2.89   1
  -4  -4  25    2.84    2.33   1
  -3   9   0   -1.68    1.29   1
  -2  -4  21   -1.85    2.22   1
  -1  -5  36    0.87    3.59   1
  -1  -5  38    5.31    3.97   1
  -1  -5  40   -0.63    3.33   1
   0  -4  19    1.26    1.62   1
   1  -5  30    3.86    2.43   1
   3  -5  26    4.49    2.41   1
   5  -3   8   65.09    0.98   1
   7   7  -8    2.33    2.26   1
  10  -6  37   -2.57    2.88   1
  13   3 -10   18.83    2.23   1
  13   7 -10    8.25    2.62   1
  14   2  -9   30.87    2.40   1
  15  -3   4   38.33    1.07   1
  16  -6  28    1.70    1.64   1
  16   4 -11   34.61    2.78   1
  16   6 -11   62.52    3.34   1
  19  -1  -4    9.22    1.88   1
  22   0  -7    0.03    1.65   1
  27   1  -9   49.54    2.76   1
  34   0  -6   16.34    3.39   1
  37  -5  19   -0.69    2.11   1
  44  -2   4   26.34    3.77   1
  45  -3   9   -1.88    3.45   1
 -28   4  33    3.93    4.58   1
 -27   3  32   30.26    4.19   1
 -27   3  34    3.02    4.42   1
 -27   5  28   -1.44    3.05   1
 -26   2  31   -0.58    3.71   1
 -26   6  25    3.47    2.14   1
 -25   1  36   -7.76    4.21   1
 -25   1  38   -1.87    4.31   1
 -25   5  22   18.86    2.84   1
 -22   2  19   38.70    3.03   1
 -21  -1  38    3.22    4.14   1
 -21  -1  40    7.58    4.42   1
 -21  -1  42    7.99    4.66   1
 -19  -1  28   14.83    3.55   1
 -19   3  12    5.70    2.01   1
 -19   7  12    3.40    0.94   1
 -16  -2  29   36.85    3.66   1
 -16   4   7    5.32    1.54   1
 -16   6   7    6.46    1.49   1
 -14  -2  23    3.33    2.89   1
 -14   8   7   -0.05    0.74   1
 -13  -3  32   -0.26    3.26   1
 -13  -3  34   14.13    3.56   1
 -13   9   8    3.13    1.06   1
 -11  -3  26   65.50    3.37   1
 -11   1   6  154.95    2.38   1
 -10   4   1   34.30    0.87   1
  -9  -3  22   17.48    2.52   1
  -8  -4  33    2.03    3.07   1
  -8  -4  35   -1.69    3.10   1
  -8  -4  43   11.64    4.21   1
  -6  -4  27   57.79    3.13   1
  -4  -4  23   49.02    2.98   1
  -4   8  -1   10.06    1.18   1
  -3   5  -4   86.41    1.23   1
  -1  -5  32   23.10    3.44   1
  -1  -5  34   34.67    3.08   1
   1  -5  28   18.28    2.79   1
   5   5  -8   32.21    1.76   1
   6  -4  13   48.06    1.27   1
   6   0  -3    0.44    1.16   1
   7   3  -8    4.00    1.76   1
  10  -6  35    3.37    2.64   1
  11  -1  -2  289.54    2.63   1
  12  -6  31    1.34    2.01   1
  18  -6  26    0.36    1.40   1
  18   4 -11    7.40    2.72   1
  20   6 -11    1.54    3.21   1
  26   2 -10  132.24    3.59   1
  41   5  -9    1.09    3.57   1
  42  -4  14    8.40    2.59   1
  46  -2   6   -0.41    3.84   1
  46   2  -5    3.49    3.69   1
 -28   4  31    0.99    3.66   1
 -27   3  28    3.36    3.55   1
 -27   3  30    2.88    3.70   1
 -27   5  26   31.31    3.28   1
 -26   2  29   56.00    4.12   1
 -26   4  23   -0.21    3.70   1
 -25   1  30    5.20    3.79   1
 -24   0  35   -4.19    3.91   1
 -24   0  37    0.38    4.31   1
 -24   0  39    1.87    4.49   1
 -24   2  23   31.15    3.85   1
 -24   6  19   -0.73    1.71   1
 -23   7  18   -1.67    0.91   1
 -22   4  15   76.17    2.83   1
 -22   6  15    0.18    1.79   1
 -21  -1  32    5.97    3.90   1
 -21  -1  34   13.21    3.99   1
 -21  -1  36   -1.30    4.04   1
 -20   8  15    0.15    0.29   1
 -19   5  10    7.16    1.86   1
 -18  -2  35   -5.35    3.73   1
 -18  -2  39   12.18    3.09   1
 -18  -2  41    9.14    3.13   1
 -18   4   9    0.41    1.83   1
 -18   6   9   13.57    1.76   1
 -16  -2  27   33.64    3.43   1
 -16   0  15   -0.60    1.65   1
 -15  -3  40    6.72    4.14   1
 -15  -1  18   99.41    2.69   1
 -13   1   8    8.45    1.85   1
 -12  -2  19   25.92    2.51   1
 -11  -1  12   61.06    2.42   1
 -10   2   3   12.77    1.13   1
  -9  -1  10   31.45    2.14   1
  -9   1   4  238.17    2.27   1
  -8  -4  31   50.30    3.43   1
  -7  -3  18   13.62    2.05   1
  -7  -1   8   96.98    2.15   1
  -4   6  -3  144.63    1.45   1
  -3  -5  38    2.69    3.18   1
  -3  -5  40    5.97    3.55   1
  -1  -5  30   -1.76    3.05   1
  -1   7  -4   34.84    1.56   1
   1   5  -6   23.37    1.31   1
   1   9  -2    0.47    1.74   1
   3  -5  24   67.59    2.67   1
   3   7  -6   10.46    1.89   1
   5  -5  22  105.62    2.64   1
   5   9  -4    7.55    2.05   1
   7  -5  20   85.31    2.20   1
   8  -6  35    2.12    2.75   1
   8  -6  37    3.36    2.92   1
   8   2  -7    4.30    1.82   1
   9   7  -8   -0.26    2.56   1
  10  -6  31    4.55    2.46   1
  10   4  -9    2.85    2.44   1
  10   6  -9    2.29    2.11   1
  12  -6  29    0.71    2.01   1
  12  -2   1  156.04    1.65   1
  13   5 -10   57.29    2.84   1
  16   2  -9   29.50    1.88   1
  17   3 -10    4.23    2.32   1
  29   5 -11    3.52    2.75   1
  30  -2   0    4.18    2.33   1
  31  -5  17    3.48    1.74   1
  31  -1  -3    4.67    2.84   1
  33   1  -7   38.31    3.76   1
  38   6  -9   -7.90    3.61   1
  39  -3   7    4.54    2.84   1
 -28   4  29    0.22    3.48   1
 -27   3  26    0.39    3.43   1
 -27   5  24    5.75    3.37   1
 -26   6  23    7.78    2.05   1
 -25   1  28   -7.90    3.43   1
 -25   5  20   19.57    2.78   1
 -24   0  31   -6.20    3.71   1
 -24   2  21   31.45    3.22   1
 -23   5  16   17.96    2.30   1
 -21   1  18   85.32    3.45   1
 -21   7  14    6.65    0.96   1
 -18   2  11   12.46    2.05   1
 -16   8   9    1.66    0.91   1
 -15  -3  34   25.96    3.82   1
 -15  -3  38    5.77    3.96   1
 -15  -3  42   -1.66    4.32   1
 -15   3   6   20.04    1.69   1
 -15   9  10    6.44    1.25   1
 -14  -2  21   42.03    3.03   1
 -13  -3  28   11.91    3.17   1
 -13  -1  14   -0.61    2.15   1
 -12   0   9    1.71    1.98   1
 -11  -3  24   40.11    3.03   1
 -10  -4  33    0.40    3.91   1
 -10  -4  35   -2.98    3.24   1
 -10  -4  37    3.88    3.54   1
 -10  -4  43   -0.15    4.22   1
 -10  -2  15    5.42    2.10   1
  -9  -3  20   -4.48    2.18   1
  -8  -4  29   40.67    3.25   1
  -6  -4  25    3.02    2.50   1
  -6  -2  11   -1.01    1.73   1
  -5  -1   6   85.00    1.82   1
  -4  -2   9  366.11    3.08   1
  -3  -5  34   15.87    2.87   1
  -1  -5  28   65.00    3.37   1
   0  -4  17    2.11    1.85   1
   0   6  -5   -1.49    1.27   1
   0   8  -3    6.95    1.55   1
   0  10   1    2.24    1.92   1
   2  -2   5   25.13    0.85   1
   3   3  -6  208.20    2.15   1
   4   4  -7    4.49    1.24   1
   4   8  -5    0.22    1.85   1
   6  -6  37    0.64    3.09   1
   8  -6  33    0.98    2.51   1
   9   3  -8    5.92    1.90   1
  10   8  -7    0.41    2.29   1
  14   0  -5   -2.59    1.32   1
  15   5 -10    4.17    2.48   1
  19  -3   4  181.66    2.17   1
  35  -5  19    5.77    1.96   1
  40  -4  14    2.01    2.46   1
  41  -3   9   -0.34    3.38   1
 -29   3  34    2.37    4.06   1
 -29   5  30    8.77    3.31   1
 -28   2  31   -3.77    3.75   1
 -28   2  33    8.87    3.97   1
 -28   4  27    3.76    3.28   1
 -28   6  27    0.39    2.13   1
 -27   1  34   -0.18    3.99   1
 -27   1  36   -0.45    4.31   1
 -26   6  21   14.35    2.38   1
 -24   6  17    2.77    2.01   1
 -23  -1  36   38.24    4.54   1
 -23  -1  38   -2.77    4.22   1
 -22   8  17    0.42    0.34   1
 -21  -1  28    5.26    3.54   1
 -21   5  12    0.42    1.75   1
 -20  -2  35    8.68    4.00   1
 -20  -2  37    4.56    3.92   1
 -20  -2  39   12.74    4.35   1
 -20  -2  41   15.52    4.55   1
 -20   0  19   -2.61    2.90   1
 -20   4  11   -2.96    1.74   1
 -20   6  11    6.06    1.72   1
 -18  -2  29    0.22    3.30   1
 -18   8  11    1.28    0.72   1
 -15  -1  16    6.20    2.39   1
 -15   7   6   40.45    1.42   1
 -13  -3  26    0.02    2.81   1
 -13   3   4    9.14    1.21   1
 -12  -2  17   18.72    2.42   1
 -11  -3  22   24.21    2.64   1
 -10  -4  31    6.33    3.18   1
 -10   0   7   -1.20    1.75   1
  -8  -4  27   43.26    3.07   1
  -6  -4  23   94.05    3.41   1
  -6  10   5   -3.05    1.04   1
  -5  -5  36   10.14    4.01   1
  -5  -5  40   21.28    3.91   1
  -4   4  -3  845.73    2.20   1
  -3  -5  32   -0.22    2.62   1
  -1   3  -4  206.94    1.57   1
   6  -6  35   14.35    3.06   1
   8  -6  31    7.66    2.23   1
   9  -5  18   43.04    1.43   1
  10  -6  29   12.51    2.30   1
  11   7  -8   -3.18    2.34   1
  12   8  -7   39.26    2.86   1
  13  -1  -2   16.12    1.56   1
  14  -2   1    9.56    1.19   1
  16   0  -5    4.09    2.05   1
  18   0  -5    6.35    2.23   1
  24   0  -5   -1.97    2.22   1
  26   4 -10    6.88    2.59   1
  27   1  -7    7.05    3.02   1
  29  -5  17    0.33    1.51   1
  34  -2   2   67.35    3.28   1
  43  -3  11   -2.36    3.75   1
 -30   4  31   -2.89    3.76   1
 -29   3  30   -8.28    3.95   1
 -29   5  28    2.27    3.15   1
 -28   2  29    7.12    3.75   1
 -28   4  25    2.01    3.09   1
 -28   6  25    3.71    2.06   1
 -27   1  32   -7.11    3.86   1
 -27   5  22   -3.28    2.55   1
 -27   7  24   -1.61    0.94   1
 -25   7  20    8.42    0.80   1
 -23  -1  34   -1.13    2.74   1
 -23   7  16    0.89    0.86   1
 -22   4  13   40.80    2.37   1
 -22   6  13   13.31    1.91   1
 -19   3  10    2.32    1.74   1
 -17  -3  36   -1.93    3.87   1
 -17  -3  40    2.15    4.31   1
 -17   7   8    7.29    1.21   1
 -17   9  12    0.66    1.42   1
 -15  -3  30    4.87    3.33   1
 -14  -2  19   30.14    2.73   1
 -13  -3  24   -1.45    2.77   1
 -13   7   4    2.06    0.93   1
 -12  -4  35   70.49    4.20   1
 -12  -4  37    3.74    3.73   1
 -12  -4  39   -6.92    3.75   1
 -11   3   2    9.60    1.06   1
 -10  -4  29   13.68    3.16   1
  -8  -4  25   10.86    2.68   1
  -8   0   5    1.71    1.55   1
  -7  -3  16    4.49    1.94   1
  -7   1   2  372.91    2.14   1
  -7   7   0   10.22    0.74   1
  -5  -5  34   -0.83    3.00   1
  -5  -3  14   32.41    2.19   1
  -5   9   2   19.11    1.30   1
  -3  -5  30   22.65    2.81   1
  -1  -5  26   46.08    2.95   1
   1  -5  24    8.38    1.99   1
   3  -5  22   23.96    1.83   1
   4  -6  37    0.29    3.19   1
   4  -6  39    2.21    2.90   1
   4   2  -5   96.77    1.97   1
   5  -5  20    1.94    1.60   1
   5   1  -4    1.57    1.32   1
   6  -6  33   -4.95    2.56   1
   6   6  -7   19.67    1.84   1
   8   0  -3    1.25    1.44   1
   9   5  -8    0.63    2.30   1
  11   3  -8   86.66    2.59   1
  12  -6  27    2.27    1.71   1
  13   1  -6   62.86    2.37   1
  14   4  -9   20.38    2.44   1
  18   6  -9   15.47    3.12   1
  25   3  -9   18.81    3.33   1
  26   2  -8   -1.00    2.15   1
  38  -4  14    9.45    2.70   1
  38  -2   4    6.30    3.03   1
  40  -4  16   -3.50    2.82   1
 -30   2  35   17.77    4.71   1
 -29   1  36   -0.40    4.42   1
 -28   4  23    0.31    3.02   1
 -28   6  23   -3.54    2.33   1
 -26   0  31    6.75    3.88   1
 -26   6  19    1.16    2.13   1
 -25  -1  38   -4.82    4.43   1
 -25  -1  40   -2.33    4.82   1
 -24   8  19    0.72    0.41   1
 -23  -1  30   12.98    3.79   1
 -22  -2  37   10.66    4.29   1
 -22  -2  39   -0.93    4.31   1
 -22  -2  41   13.82    4.80   1
 -21   3  12    3.86    2.04   1
 -20  -2  31   27.34    3.82   1
 -20   8  13    1.92    0.74   1
 -19  -1  20    5.96    2.89   1
 -19   7  10   -0.60    1.15   1
 -18   0  15    1.04    1.65   1
 -17  -3  32   30.19    3.79   1
 -17  -3  34   73.60    4.57   1
 -12  -4  33    5.94    3.47   1
 -11  -3  20    6.30    2.40   1
 -10  -4  27    1.27    2.78   1
  -9  -3  18    5.97    2.13   1
  -7  -5  38    0.17    3.39   1
  -7  -5  40    0.83    3.58   1
  -5  -5  32    0.53    2.81   1
  -4  -4  19   12.95    2.35   1
  -3  -5  28   52.44    3.03   1
  -3  -3  12   22.97    1.85   1
  -2  -2   7    0.22    1.17   1
   2  -6  39   -0.45    3.71   1
   3   9  -2    2.35    1.80   1
   4  -6  35   -1.23    2.37   1
   4  -4  13    6.24    1.20   1
   6  -6  31    2.88    2.37   1
   6   4  -7    5.09    1.57   1
   8  -6  29    0.63    2.08   1
   9   9  -4    3.58    2.28   1
  10  -6  27   -2.35    1.89   1
  15   1  -6  453.58    4.27   1
  18  -2   1  106.94    2.24   1
  28   0  -4    0.58    2.67   1
  31  -1  -1   11.89    2.83   1
  34   2  -6   11.74    2.79   1
  35  -5  21    0.13    2.26   1
  38   6  -6    1.72    3.46   1
  41  -3  11    0.82    2.84   1
  43   1  -1    1.02    2.94   1
  44   2  -2    4.83    3.24   1
 -31   3  32   10.46    4.24   1
 -31   3  34   -6.30    4.11   1
 -30   2  33    5.86    4.25   1
 -30   4  27   13.54    3.51   1
 -28   0  37   -6.51    4.46   1
 -28   0  39   -1.79    4.62   1
 -27   5  20   15.81    2.64   1
 -25  -1  36   -1.94    4.23   1
 -25   7  18    2.47    0.77   1
 -24   6  15    1.34    1.94   1
 -23   3  14   19.54    2.56   1
 -22  -2  33    6.59    3.86   1
 -22  -2  35    8.74    4.08   1
 -21   7  12   17.01    1.20   1
 -19  -3  36   -3.17    3.91   1
 -19  -3  38   -0.25    4.03   1
 -19  -3  40   -4.42    4.36   1
 -19   5   8  325.70    3.43   1
 -19   9  14    1.11    1.45   1
 -17   1  10  122.90    2.80   1
 -17   5   6  152.87    2.39   1
 -15  -3  26  172.94    4.52   1
 -15  -1  14    7.27    2.35   1
 -15   1   8   73.11    2.39   1
 -14  -4  35   33.44    4.11   1
 -14  -4  37   -3.66    3.73   1
 -14  -4  41    2.82    4.19   1
 -14  -2  17    0.40    2.24   1
 -13  -3  22   10.32    2.68   1
 -13  -1  12   45.24    1.96   1
 -12  -4  31    7.63    3.24   1
 -11  -1  10    4.43    2.04   1
 -10  -2  13  315.04    3.68   1
  -9  -1   8  144.49    2.54   1
  -8  -4  23    1.90    2.47   1
  -8  -2  11    2.89    1.83   1
  -5  -5  30   -1.59    2.62   1
  -3  -5  26   14.08    2.82   1
  -2  10   3   -0.68    1.68   1
  -1  -5  24    4.80    2.31   1
  -1   9   0   -2.68    1.53   1
   1  -5  22  194.97    3.31   1
   1   7  -4  102.02    2.16   1
   2  -6  35    0.36    3.13   1
   2  -6  37   -1.60    2.80   1
   2   8  -3   -3.69    1.85   1
   2  10   1   -0.66    2.24   1
   4  -6  33    2.30    2.32   1
   7  -5  18  171.39    2.29   1
   8  -4  11   -0.10    0.69   1
   8   6  -7    1.82    1.94   1
   8   8  -5    4.26    1.91   1
  11   9  -4   -4.88    2.54   1
  13   5  -8   12.92    2.77   1
  14   2  -7   26.99    2.34   1
  15   3  -8   -2.75    2.20   1
  17   1  -6  202.11    3.02   1
  17   3  -8   14.55    2.44   1
  19   3  -8  119.68    3.50   1
  22   2  -7   10.33    2.88   1
  23   1  -6   30.42    2.14   1
  29  -1  -1   79.94    3.14   1
  36  -4  14    4.46    2.44   1
  37  -3   9    7.97    2.45   1
  38   2  -4    2.86    2.86   1
  43  -3  13    4.49    3.15   1
 -32   4  31    0.73    3.77   1
 -31   3  30   14.55    4.03   1
 -31   5  28    0.34    3.18   1
 -28   0  33   -7.18    4.33   1
 -28   6  21    1.84    2.15   1
 -25  -1  32    0.43    3.90   1
 -24  -2  39    3.04    4.35   1
 -23   7  14   -0.75    1.01   1
 -21   1  14   14.16    2.43   1
 -18   2   9   13.76    1.98   1
 -18   4   7    8.36    1.43   1
 -16  -2  19   52.53    3.11   1
 -16   0  11   -0.67    2.03   1
 -16   4   5    3.79    1.33   1
 -15  -3  24   20.09    2.98   1
 -15   5   4   13.04    1.20   1
 -14  -4  33   -2.79    3.47   1
 -14   0   9   -1.32    2.06   1
 -12  -4  29   45.13    3.51   1
 -10  -4  25    6.05    2.74   1
  -9  -5  36    2.86    3.98   1
  -9  -5  38   14.93    3.81   1
  -6  -2   9   16.29    2.11   1
  -6   8   1   20.22    1.05   1
  -5  -5  28    1.50    2.60   1
  -3  -1   4   62.54    1.33   1
  -3   7  -2   -0.67    1.16   1
   0  -6  39    6.93    3.16   1
   0  -4  15    1.98    1.32   1
   1  -1   2  101.64    0.63   1
   3  -5  20    7.29    1.71   1
   4  -6  31    1.95    2.54   1
   5   9  -2   14.63    2.20   1
   6  -6  29    0.44    2.23   1
   7  -1   0 2471.56    4.45   1
   8  -6  27   -0.54    2.11   1
  10   0  -3    2.78    1.61   1
  10   6  -7   25.61    2.33   1
  15   5  -8    1.51    2.44   1
  17   5  -8   67.83    3.21   1
  18   2  -7  145.22    2.91   1
  19   5  -8  331.27    5.25   1
  20   2  -7    4.56    1.85   1
  27   1  -5   73.45    3.56   1
  32   0  -2    4.50    3.40   1
  38  -4  16   -0.77    2.68   1
  40  -4  18    5.12    2.94   1
  42   4  -3   10.35    3.79   1
 -32   4  29   11.79    3.89   1
 -31   1  36   -1.70    4.46   1
 -30   6  25    0.69    1.95   1
 -27  -1  38   -3.30    4.53   1
 -25  -1  28   -6.15    3.68   1
 -24  -2  35   -2.05    4.07   1
 -24  -2  37    0.53    4.28   1
 -24   8  17   -0.20    0.70   1
 -23   1  16   68.00    3.19   1
 -21  -3  38    2.07    4.31   1
 -21  -3  40    1.58    4.42   1
 -20  -2  25   23.15    3.43   1
 -20   0  15    0.05    2.53   1
 -20   6   9   -0.23    1.53   1
 -19   3   8  120.93    2.73   1
 -17  -3  26    3.65    3.27   1
 -16  -4  37    4.61    3.99   1
 -16  -4  39   -2.34    3.95   1
 -14  -4  31    4.06    3.27   1
 -13  -3  20    9.04    2.65   1
  -9  -5  34    0.19    3.16   1
  -6  -4  19   33.29    2.24   1
  -6   0   3    3.09    0.87   1
  -3  -5  24    2.37    2.50   1
  -2  -6  39    2.69    3.90   1
  -2   8  -1   54.08    1.67   1
  -1  -3  10    0.57    1.14   1
  -1   5  -4   99.45    1.62   1
   0  -6  35   -1.34    2.64   1
   2  -6  31   14.25    2.91   1
   3  -3   8  387.04    2.00   1
   4  -6  29    9.82    2.41   1
   6   2  -5   19.87    1.61   1
   7   1  -4   10.93    1.56   1
   7   3  -6   65.77    2.03   1
  11   7  -6   -3.09    2.30   1
  12   6  -7   58.89    2.83   1
  12   8  -5    1.99    2.42   1
  25   3  -7   26.71    3.43   1
  26   2  -6  170.30    4.46   1
  30   0  -2  123.05    3.95   1
  32  -2   4    4.83    2.53   1
  33  -5  21    3.44    2.11   1
  35   7  -4    0.13    3.71   1
  37  -1   3   -5.64    2.99   1
  41  -3  13    4.52    3.00   1
  45   3   0   -2.92    3.53   1
 -33   3  32    6.53    4.14   1
 -32   2  31    3.72    4.38   1
 -30   0  35   -6.51    4.59   1
 -30   0  37    3.34    4.78   1
 -30   6  23    0.04    2.09   1
 -28   6  19    1.31    2.02   1
 -27  -1  34   -2.55    4.31   1
 -25   7  16    1.08    0.77   1
 -24  -2  33    5.68    4.00   1
 -21  -3  34   16.09    4.17   1
 -21  -3  36    5.56    4.10   1
 -21  -1  20   37.38    2.45   1
 -21   3  10   58.94    2.38   1
 -19  -3  30    7.50    2.65   1
 -17   3   6  105.64    2.12   1
 -16  -4  33   17.21    3.85   1
 -16   6   5  416.10    2.96   1
 -15  -1  12    3.25    2.28   1
 -14  -4  29    1.71    3.22   1
 -14  -2  15    0.95    2.20   1
 -14   4   3   72.80    1.41   1
 -12   2   3  215.60    2.33   1
 -11  -5  36    0.53    4.13   1
 -11  -5  38   -2.53    3.71   1
 -11  -5  40    1.08    3.96   1
 -10  -4  23    0.24    2.47   1
  -9  -5  32    2.85    3.10   1
  -8  10   7    0.50    1.10   1
  -7  -1   6  188.70    2.41   1
  -5  -5  26    8.66    2.54   1
  -4  -4  17    5.81    1.73   1
  -2  -6  37   -1.81    2.95   1
  -2   6  -3    3.21    1.06   1
  -1  -5  22   40.18    2.18   1
   0  -6  33    6.22    2.67   1
   1  -5  20    3.24    1.86   1
   5  -5  18  158.01    2.29   1
   6  -6  27   10.12    2.08   1
  10  -6  25   14.26    1.76   1
  11  -5  16   10.72    0.88   1
  12   4  -7   34.17    2.36   1
  14   4  -7   15.89    2.85   1
  15  -1  -1  117.00    2.23   1
  16  10  -1    8.96    3.50   1
  17   1  -5  299.34    3.94   1
  19  -1  -1    8.79    1.85   1
  19   1  -5   34.43    1.97   1
  20   0  -3   -1.63    2.10   1
  28   0  -2   62.29    3.12   1
  29  -5  19    1.68    1.72   1
  30   4  -6   12.64    2.96   1
  31  -1   1   34.55    2.96   1
  31   1  -3    9.56    3.40   1
  32   2  -4    0.54    3.51   1
  35  -5  23    3.83    2.14   1
  36  -4  16   -1.61    2.35   1
 -29  -1  38    2.65    4.86   1
 -26  -2  37   -1.21    4.36   1
 -25  -1  26    0.00    3.67   1
 -25   3  14   40.95    3.00   1
 -24   6  13    5.13    1.48   1
 -21  -3  32   -2.71    3.66   1
 -19  -3  28   -1.49    3.39   1
 -18  -4  37   -2.37    3.97   1
 -16  -4  31    2.09    3.59   1
 -16  -2  17    1.70    2.65   1
 -15   3   4  162.71    2.20   1
 -14  -4  27   -2.67    3.09   1
 -13  -5  40    0.84    4.98   1
 -13  -1  10  137.32    2.91   1
 -11  -5  34   -5.49    3.32   1
 -10  -2  11  298.07    3.52   1
  -4  -6  37    0.54    3.75   1
  -4  -6  39    3.68    3.16   1
  -2  -6  35    5.65    2.82   1
  -2  -4  15   57.00    1.87   1
   0  10   3    6.21    2.02   1
   1   9   0    0.23    1.62   1
   2  -6  29   -5.34    2.52   1
   4  -6  27    1.78    2.51   1
   7   5  -6   13.65    1.85   1
   8  -6  25    5.28    1.90   1
   8   2  -5    3.23    1.79   1
   9   1  -4  237.95    2.72   1
   9   3  -6  412.74    3.78   1
  16   0  -3   -1.78    2.00   1
  26   0  -2   34.22    2.62   1
  27  -3   7   19.12    1.79   1
  29  -1   1  162.04    3.69   1
  29   1  -3   75.49    3.89   1
  30   2  -4   44.90    3.60   1
  37   5  -3    5.56    3.15   1
  38  -4  18    0.90    2.68   1
  39  -3  13    1.75    3.21   1
 -33   1  34    1.17    4.49   1
 -31   1  29    6.38    2.88   1
 -30   0  31    1.50    4.01   1
 -29  -1  36   -4.73    4.56   1
 -27   7  18   -0.15    0.55   1
 -26  -2  33   17.78    4.45   1
 -23  -3  36   -1.65    4.07   1
 -23  -3  38    3.27    3.08   1
 -23  -1  20   18.39    3.41   1
 -22   2  11   18.50    2.24   1
 -22   8  13    1.07    1.44   1
 -20   0  13   -1.99    2.25   1
 -20   2   9    3.37    1.98   1
 -20   8  11   14.46    1.52   1
 -19  -3  26    6.97    3.88   1
 -18  -4  33   -1.21    3.65   1
 -18  -4  35   -0.42    3.79   1
 -18   0  11   -3.22    2.15   1
 -18   8   9    5.96    1.54   1
 -17   1   8  210.83    3.19   1
 -13  -5  36   -4.46    3.66   1
 -13  -5  38   -9.75    3.85   1
 -13   5   2   98.75    1.32   1
 -12  -4  23   94.17    3.58   1
  -9  -5  28    7.64    3.35   1
  -9  -3  14   10.53    1.87   1
  -9   3   0  413.95    1.78   1
  -6  -4  17   15.12    2.33   1
  -6   6  -1  158.26    1.39   1
  -5  -5  24   10.97    2.34   1
  -5   5  -2   69.55    0.99   1
  -4  -2   7   52.98    1.64   1
  -4  10   5   -1.33    1.71   1
  -3  -5  22   47.13    2.30   1
  -2  -6  33    6.03    2.66   1
   3  -5  18   10.41    1.78   1
   6   6  -5    5.26    2.08   1
   8  -2   3  176.62    1.07   1
   8   8  -3   41.58    2.74   1
   9  -5  16   74.19    1.36   1
   9  -1   0   20.70    1.08   1
   9   5  -6  107.22    2.72   1
  11   1  -4 1336.29    5.74   1
  13   3  -6   92.84    2.73   1
  19  -3   6   40.00    1.40   1
  19   1  -4   13.88    2.32   1
  19   3  -6   30.12    2.90   1
  24   0  -2    4.30    2.23   1
  27   1  -3   -0.85    2.86   1
  28   2  -4    9.60    3.19   1
  33  -1   3   35.35    3.21   1
  34   2  -2    6.75    3.64   1
  36   0   2    7.75    3.34   1
  41  -3  15    1.93    2.85   1
 -32   0  35   -6.58    4.48   1
 -29  -1  32    1.89    4.10   1
 -29   7  20    0.77    0.55   1
 -28  -2  37    0.27    4.61   1
 -26   2  15   29.11    3.04   1
 -24  -2  27    2.62    3.60   1
 -24   8  15    8.21    1.40   1
 -23  -3  34   11.01    4.05   1
 -23   7  12    2.23    1.24   1
 -21   5   8   10.26    1.92   1
 -21   7  10   56.16    1.83   1
 -20  -4  37   11.84    4.21   1
 -20  -4  39   -1.97    4.26   1
 -20   4   7   -0.22    1.78   1
 -18  -4  31    6.27    3.66   1
 -18   2   7  147.21    2.70   1
 -16  -4  27   86.90    4.14   1
 -16  -2  15   38.00    2.62   1
 -16   0   9    5.61    2.11   1
 -15   1   6  445.71    3.78   1
 -14  -4  25   -0.79    2.73   1
 -14   6   3   -0.94    0.93   1
 -13  -5  34   -1.32    3.30   1
  -8  -2   9  127.93    2.47   1
  -7   9   4    0.70    1.15   1
  -6  -6  37    6.22    3.37   1
  -3  -3  10  218.59    2.45   1
  -1  -5  20   13.25    1.76   1
  -1   7  -2    7.64    1.40   1
   0  -6  29    0.34    2.26   1
   0  -4  13    7.27    1.47   1
   0  -2   5 1221.58    3.30   1
   2  -6  27   17.70    2.40   1
   3   9   0    2.43    1.90   1
   4   4  -5  327.62    2.87   1
   6  -6  25   31.98    2.10   1
   6  -4  11  175.35    1.50   1
   8   6  -5   27.01    2.48   1
  11  -1   0 1153.75    4.25   1
  13  -3   6   55.55    0.98   1
  13   1  -4  366.96    3.62   1
  14   2  -5    7.96    2.19   1
  15  -3   6   18.27    0.95   1
  15   1  -4  137.25    2.88   1
  15   3  -6   23.49    1.87   1
  17  -3   6  109.56    1.56   1
  17   5  -6  157.88    3.86   1
  18   2  -5   25.04    2.56   1
  19  -1   0  764.50    4.92   1
  25   1  -3    9.63    2.84   1
  25   3  -5   -4.55    3.47   1
  26   2  -4   11.70    3.21   1
  30   0   0   92.52    3.60   1
  31  -5  21    1.92    1.80   1
  32  -2   6   32.25    2.63   1
  34  -4  16   -2.37    2.20   1
  42  -2  12    3.10    3.50   1
 -34   2  30    2.67    2.96   1
 -33   3  25   -3.40    3.62   1
 -31  -1  36   -1.46    4.60   1
 -29  -1  30    4.41    4.11   1
 -28  -2  35   -6.05    4.35   1
 -25  -3  36   20.94    4.55   1
 -25  -3  38   18.23    4.78   1
 -25   7  14    5.74    1.05   1
 -23   3  10    6.28    2.12   1
 -21   9  14    0.52    1.82   1
 -20  -4  35    4.73    3.94   1
 -19   9  12    2.70    1.53   1
 -18  -4  29    3.12    3.43   1
 -18  -2  17   13.29    2.00   1
 -17  -1  12   12.41    2.41   1
 -17   9  10    1.31    1.16   1
 -16   2   5   10.50    1.58   1
 -16   8   7    1.35    0.97   1
 -15  -5  36   -3.12    3.84   1
 -15  -5  38   -0.58    3.86   1
 -15  -3  18   65.30    3.08   1
 -14   0   7    5.27    1.97   1
 -13  -5  32    2.79    3.07   1
 -12  -4  21   22.05    2.74   1
  -6  -6  35   -1.54    3.07   1
  -5  -5  22    7.13    2.06   1
  -4  -6  31   12.80    3.19   1
  -4  -4  15    9.07    1.70   1
  -2  -6  29    0.07    2.76   1
   1  -3   8  437.01    2.45   1
   2  10   3    5.66    2.10   1
   4  -6  25    9.11    2.01   1
   6   4  -5   31.55    2.05   1
   9   7  -4   19.66    2.15   1
  10  -6  23    5.21    1.56   1
  10   0  -2  288.01    2.66   1
  16   6  -5  408.64    5.39   1
  17  -1   0    1.88    1.66   1
  18   0  -2  826.53    5.44   1
  23   1  -3   -4.06    2.49   1
  24   2  -4   77.03    3.52   1
  31   1  -1   10.65    2.45   1
  33  -5  23    0.63    2.11   1
  36  -4  18    4.06    2.52   1
  38  -4  20    1.33    2.79   1
  39  -3  15    2.93    2.72   1
 -31  -1  34    0.58    3.14   1
 -29   7  19   -0.63    0.47   1
 -28  -2  33    9.60    4.34   1
 -26   8  17    1.17    1.36   1
 -25  -3  34   -3.47    4.18   1
 -23   1  12    4.08    2.41   1
 -22  -4  37    7.22    4.44   1
 -22   6   9    0.14    1.74   1
 -21   1  10   -1.39    2.19   1
 -20  -4  31    6.35    3.89   1
 -20  -4  33   -2.43    3.80   1
 -18   4   5   -0.04    1.41   1
 -17  -5  38   -1.29    5.07   1
 -17   7   6   23.59    1.39   1
 -15  -5  34    3.20    3.56   1
 -15  -1  10   -0.24    1.54   1
 -13  -3  16   -1.19    2.21   1
 -13   1   4  378.17    3.16   1
 -12   4   1    0.62    0.78   1
  -8  -6  35   -0.28    3.90   1
  -8  -4  17    0.51    1.90   1
  -8   0   3   -0.36    1.41   1
  -5  -1   4    0.32    1.35   1
  -3  -5  20    9.81    1.90   1
  -2   4  -3   10.29    0.90   1
   0  -6  27    4.42    2.03   1
   0   6  -3   33.36    1.46   1
   1  -5  18    9.22    1.71   1
   2   8  -1    4.77    1.76   1
   4  10   3    9.42    2.42   1
   7  -5  16    8.54    1.12   1
   8  -6  23    0.09    1.59   1
  10  -2   3   12.27    0.77   1
  21   1  -3   25.60    1.94   1
  21   5  -5   16.71    3.16   1
  26  -6  28   -0.62    1.18   1
  29   1  -1   81.79    3.69   1
  30  -2   6   16.28    2.36   1
  30   2  -2    5.24    2.51   1
  34  -2   8    7.90    2.58   1
  42  -2  14   22.34    3.84   1
 -34   2  26   32.63    4.36   1
 -32   2  22    8.41    3.66   1
 -32   4  20    6.97    3.19   1
 -31   3  19   52.73    3.82   1
 -30   6  18    0.43    1.50   1
 -26   2  13   16.09    2.72   1
 -25  -3  30    4.28    3.86   1
 -25  -3  32   -0.20    3.95   1
 -24   2  11   -1.79    2.18   1
 -22  -4  35    2.37    4.22   1
 -20  -4  29    2.31    4.19   1
 -20  -2  17   -1.06    3.02   1
 -19   1   8   81.93    2.57   1
 -18  -4  27   -0.88    3.31   1
 -12   0   5    1.52    1.86   1
 -11  -5  26   83.05    3.65   1
 -10  -6  37    2.93    4.36   1
 -10  -2   9   11.90    2.04   1
 -10   2   1  151.21    1.66   1
  -9  -5  24   48.52    3.06   1
  -8  -6  33   -0.66    3.65   1
  -7  -5  22    8.10    2.28   1
  -6  -6  31   16.12    2.95   1
  -6  -4  15   21.44    2.25   1
  -5  -3  10  280.03    2.91   1
  -5   1   0  121.63    1.02   1
  -4  -6  29    2.66    2.49   1
  -4   8   1    3.98    1.34   1
  -2  -6  27   20.49    2.92   1
  -2  -4  13  106.38    2.29   1
  -2  10   5    1.90    2.13   1
  -1   9   2    2.27    1.81   1
   1   7  -2   16.41    1.63   1
   2  -6  25    2.51    2.08   1
   3   3  -4  201.77    2.06   1
   4  -4  11   -2.44    0.96   1
   6  -6  23   12.06    1.89   1
   8   4  -5   -0.15    1.72   1
   9   9   0    4.17    2.41   1
  10   4  -5  177.60    3.03   1
  14  -2   3  445.86    2.75   1
  14   4  -5    2.40    2.24   1
  27   3  -3   67.20    4.03   1
  28   2  -2  109.25    4.11   1
  29  -5  21   13.19    1.99   1
  33   3  -1    6.61    2.84   1
  34  -4  18   21.03    2.44   1
 -33   1  25    3.81    3.83   1
 -30   4  16   -0.27    2.71   1
 -27  -3  34   14.78    4.49   1
 -26   8  16   -0.04    1.61   1
 -24  -4  37    3.77    4.50   1
 -20   2   7    4.68    1.81   1
 -17  -5  34    4.44    3.64   1
 -17   3   4    5.20    1.53   1
 -17   5   4    3.14    1.22   1
 -15  -3  16    9.02    2.43   1
 -14  -4  21   12.74    2.79   1
 -10  -6  35   15.04    3.41   1
 -10  -4  17    4.80    2.50   1
  -9  -3  12    0.70    1.85   1
  -5  -5  20   19.33    2.14   1
  -5   7   0    7.20    1.02   1
  -1  -5  18   31.05    1.77   1
   0  -6  25   -0.86    2.22   1
   5  -5  16   12.59    1.22   1
   5   5  -4    8.05    1.88   1
   7  -7  34    5.20    2.67   1
   9  -7  34   -0.59    2.31   1
  13   1  -3 1709.87    6.87   1
  19  -1   1  587.33    4.40   1
  19   3  -4  157.90    3.72   1
  22   4  -4   73.82    3.77   1
  24   0   0    5.57    2.28   1
  25   3  -3   26.15    3.44   1
  26   2  -2   60.86    3.91   1
  30   0   2   28.53    3.03   1
  31  -5  23    3.12    2.19   1
  32  -2   8   39.24    2.66   1
  34   0   4  210.17    4.88   1
  36  -4  20    1.93    2.58   1
  38  -4  22    0.80    2.72   1
  39  -3  17   11.21    2.73   1
  41  -3  19    7.72    3.05   1
  44   4   6   -4.84    3.44   1
  45  -1  15    0.34    4.10   1
 -32   2  20    3.57    3.37   1
 -32   4  18   46.19    3.46   1
 -31   3  17    5.29    3.15   1
 -31   5  17    2.55    2.40   1
 -29  -3  36   -1.19    4.53   1
 -29   7  17    0.19    0.87   1
 -27  -3  32   38.69    4.58   1
 -25  -3  28   42.28    4.64   1
 -24  -4  35   -0.18    4.25   1
 -24   4   9   -3.36    1.82   1
 -22  -4  31    2.64    3.73   1
 -20  -4  27    4.97    3.45   1
 -19  -5  36    3.82    4.04   1
 -16   4   3   20.37    1.21   1
 -15  -5  28    0.61    3.06   1
 -14  -2  11   18.41    2.21   1
 -13  -5  26   35.12    3.23   1
 -13  -3  14  410.58    4.51   1
 -10  -6  33    3.09    3.13   1
  -9  -5  22  105.84    3.35   1
  -8  -6  31   13.73    3.01   1
  -6  -6  29   33.64    2.94   1
  -6  10   7   -1.10    1.69   1
  -4  -6  27    9.54    2.53   1
  -2  -2   5  329.92    2.32   1
  -1  -3   8  476.15    2.90   1
   1   9   2    7.43    2.16   1
   3  -5  16    0.86    1.46   1
   4  -6  23    3.69    1.79   1
   5  -7  34    1.69    2.50   1
   5   3  -4   56.04    1.75   1
   6   0  -1    1.75    1.03   1
   6   8  -1   16.76    1.89   1
   7   5  -4  126.82    2.95   1
  11  -7  33   11.21    2.05   1
  13  -7  33    0.67    1.80   1
  15   3  -4  157.95    3.28   1
  15   5  -4   10.26    2.48   1
  17   3  -4    3.57    2.41   1
  19   1  -2   18.56    2.36   1
  22   0   0   13.24    2.22   1
  23   3  -3   33.00    3.25   1
  40   4   4    1.16    3.25   1
  42  -2  16   16.66    3.60   1
 -36   2  26    0.46    3.97   1
 -36   4  24    1.72    3.50   1
 -34   2  22   -0.04    3.62   1
 -33   5  19    9.95    2.75   1
 -30   6  16   -1.36    1.55   1
 -29  -3  34   -0.91    4.35   1
 -29   7  16    3.22    1.18   1
 -26   8  15   -1.69    2.07   1
 -24  -4  33    6.52    4.23   1
 -24   8  13    2.45    1.91   1
 -23   3   8   44.31    2.26   1
 -22  -4  29   -2.43    3.49   1
 -22   4   7   16.30    1.73   1
 -22   8  11   -0.38    1.80   1
 -19  -5  34   -0.61    3.71   1
 -18   2   5   26.29    1.82   1
 -18   6   5   71.51    1.71   1
 -15  -1   8   74.06    2.54   1
 -12  -6  35   -4.20    3.39   1
 -10  -6  31   11.84    3.75   1
  -8  -4  15    1.98    1.84   1
  -8  -2   7    2.71    2.14   1
  -8   8   3   34.76    1.15   1
  -7  -5  20    2.25    2.14   1
  -6  -6  27    0.37    3.03   1
  -5   9   4   -1.19    1.45   1
  -4  -4  13   33.01    1.75   1
  -2  -6  25  177.83    3.50   1
  -2   8   1    8.21    1.54   1
   0  10   5    2.30    2.10   1
   2  -6  23    6.10    1.93   1
   2  -4  11  142.43    1.77   1
   3  -7  34   12.16    2.91   1
   3   9   2    0.86    2.13   1
   6   6  -3  103.49    2.75   1
   7  -7  32   -3.47    2.29   1
   7   7  -2   74.86    2.81   1
   9  -7  32    1.45    2.10   1
   9   3  -4    5.26    1.88   1
   9   5  -4   13.70    1.99   1
  10   0  -1    1.18    1.49   1
  11  -7  32    3.19    2.00   1
  11   3  -4    2.27    2.04   1
  12   0  -1   -0.90    1.73   1
  13   3  -4    3.26    2.16   1
  15  -1   1   51.94    1.83   1
  18  -2   4   63.91    1.67   1
  29  -3  11   24.15    1.94   1
  29   1   1  163.92    4.25   1
  30  -2   8   56.85    2.59   1
  32  -4  18   -0.25    2.43   1
  32   0   4   -4.44    2.88   1
  33   1   3   39.85    3.70   1
  37  -3  17   -0.20    3.24   1
  39  -3  19   -1.00    3.32   1
 -37   1  29   23.40    4.66   1
 -37   3  25    6.08    3.91   1
 -34   0  26   16.28    3.30   1
 -33   1  21    1.67    3.45   1
 -32   0  22   21.63    3.88   1
 -32   2  18    2.98    3.48   1
 -32   6  18    0.38    1.41   1
 -30   4  14    1.15    2.58   1
 -24  -4  31   12.19    4.11   1
 -24   2   9   63.69    2.63   1
 -21  -5  34   13.44    5.01   1
 -21  -5  36   -3.81    4.20   1
 -21   3   6   25.09    1.80   1
 -21   5   6    1.01    1.63   1
 -20   4   5    6.30    1.64   1
 -15  -5  26   16.66    3.21   1
 -15  -3  14   95.16    2.95   1
 -15   1   4  139.49    2.46   1
 -14  -6  35    2.77    3.60   1
 -14   0   5    0.40    1.88   1
 -13  -5  24   18.56    3.12   1
 -12  -6  33   -2.74    3.24   1
 -11   1   2  283.81    2.50   1
 -10  10   9    7.69    1.34   1
  -5  -5  18   10.27    2.31   1
  -4  -6  25   -0.92    2.74   1
  -4   6  -1    2.66    0.98   1
  -3   5  -2    3.93    0.94   1
   0  -6  23   76.19    2.78   1
   1  -7  34   -0.45    2.89   1
   1  -5  16  242.91    2.84   1
   2  10   5    0.97    2.30   1
   4   2  -3    0.84    1.26   1
   5  -7  32    3.21    2.23   1
   8   6  -3   66.92    2.42   1
   9   7  -2   -0.41    2.05   1
  12   6  -3  153.74    3.44   1
  14   2  -3   47.61    2.52   1
  15   1  -2  393.04    3.93   1
  16   2  -3  105.49    2.47   1
  19  -1   2   80.23    2.25   1
  19   5  -3    6.95    2.71   1
  23  -1   3   61.22    2.42   1
  24   4  -2   18.41    3.32   1
  26   0   2  170.91    3.64   1
  27  -5  21   13.87    1.87   1
  27   3  -1   59.21    2.98   1
  30   4   0    1.57    2.57   1
  32   2   2   35.06    3.85   1
  34  -4  20   19.52    2.51   1
  40  -2  16   10.24    3.30   1
  44   0  14   29.27    4.59   1
  45   1  13   63.45    5.32   1
 -35  -1  31    2.37    3.28   1
 -34   2  20    0.59    3.60   1
 -32  -2  30   36.78    3.91   1
 -31  -1  23    0.03    3.77   1
 -31   5  15   -1.09    2.32   1
 -30  -2  26    0.85    2.91   1
 -26  -4  33    4.70    4.70   1
 -21  -5  32    2.17    4.01   1
 -20   8   9   22.78    1.47   1
 -19  -5  30   12.08    3.87   1
 -18   0   7   -0.23    2.08   1
 -15   3   2    9.37    1.22   1
 -14  -6  33    2.17    3.59   1
 -10  -4  15    0.58    2.02   1
  -9  -5  20   64.81    2.86   1
  -6  -4  13   36.55    1.91   1
  -3  -3   8    0.48    1.24   1
  -2  -6  23   -0.44    2.30   1
  -1  -7  34    2.44    3.05   1
   0  -4  11   29.17    1.44   1
   0   8   1  156.64    2.83   1
   1  -7  32    0.41    2.76   1
   3  -7  32   14.37    2.56   1
   5   1  -2  820.20    3.24   1
   6   2  -3   10.75    1.53   1
   8  -6  21    0.97    1.39   1
   8   2  -3    3.81    1.79   1
  10  -6  21   49.68    1.52   1
  10   2  -3   11.99    1.93   1
  12   2  -3  219.04    3.15   1
  16   4  -3   21.66    2.52   1
  17   3  -3   12.12    2.52   1
  22  -6  26   17.80    1.13   1
  25   3  -1   16.68    3.13   1
  25   5  -1   16.42    2.65   1
  28   4   0   29.29    3.73   1
  30   0   4  479.39    5.87   1
  32  -2  10    9.32    2.41   1
 -36   2  22    3.36    3.87   1
 -33  -1  25    4.77    3.01   1
 -33   1  19   -0.69    3.34   1
 -32  -2  28   -3.96    4.34   1
 -32   0  20   34.84    3.86   1
 -28   6  12   -1.65    2.21   1
 -26   4   9   37.43    2.33   1
 -25  -1  14   73.55    3.49   1
 -25   1  10   21.59    2.56   1
 -24  -2  17   42.63    2.71   1
 -23  -5  34   -5.05    4.10   1
 -19   3   4  157.67    2.58   1
 -17  -5  26   11.96    3.43   1
 -17  -1   8  211.77    3.43   1
 -16  -6  35   -5.09    3.83   1
 -16   2   3  111.67    2.06   1
 -13  -3  12   46.90    2.42   1
 -13  -1   6   61.63    2.31   1
 -12  -6  29   37.30    4.06   1
 -10  -6  27    0.30    3.29   1
  -7  -5  18    8.12    2.57   1
  -6  -6  25   26.33    2.56   1
  -6   2  -1   20.41    0.56   1
  -4  -2   5   94.91    1.72   1
  -4  10   7    9.19    1.88   1
  -3  -7  34   -2.67    2.66   1
  -3   9   4    4.84    1.71   1
  -1  -5  16    0.45    1.35   1
  -1  -1   2   64.77    0.85   1
   4  -6  21  204.63    2.95   1
   5  -7  30   -6.50    2.37   1
   6  -6  21   11.80    1.60   1
   7  -7  30    5.67    2.13   1
   7   1  -2  377.50    2.76   1
   8  10   5    3.39    2.70   1
   9  -7  30   -2.15    1.97   1
   9   1  -2 3402.10    7.93   1
  13  -7  31    1.65    1.58   1
  16   0   0    7.56    1.96   1
  17  -1   2   33.99    1.82   1
  18   2  -2   21.48    1.95   1
  19   3  -2  122.11    3.45   1
  20   0   1    7.26    2.04   1
  21  -1   3   35.79    2.02   1
  23   5  -1   40.37    3.81   1
  24   0   2   34.22    2.49   1
  25   1   1   79.98    3.30   1
  29  -5  23   -0.46    1.87   1
  31  -5  25    2.99    2.15   1
  33  -3  15   25.53    2.43   1
  34  -2  12    2.49    2.72   1
  37  -3  19   11.35    3.23   1
  39  -1  13    5.17    3.48   1
  39   5   7   25.03    3.71   1
  42  -2  20    1.36    3.38   1
  44   0  16    1.22    4.19   1
 -38   2  24    5.21    4.08   1
 -35  -1  27    9.37    4.33   1
 -35   1  21   -6.09    3.70   1
 -34   2  18    3.80    3.47   1
 -32   6  16   15.11    1.77   1
 -28  -4  33   -0.20    4.52   1
 -23   1   8   -0.99    2.15   1
 -21  -5  30   -0.92    3.97   1
 -21   9  12   -0.48    1.31   1
 -20   2   5  604.56    4.59   1
 -19  -5  26   22.82    4.40   1
 -19   5   4    3.54    1.46   1
 -18  -6  35   -4.79    4.84   1
 -15   5   2   84.21    1.29   1
 -11  -5  20   13.85    2.60   1
 -11   3   0    4.82    0.85   1
  -9   9   6    0.28    1.23   1
  -8  -6  25    6.77    2.55   1
  -8  -4  13   13.30    1.90   1
  -5  -7  34    7.19    2.87   1
  -4  -6  23   38.70    2.45   1
  -3  -5  16    1.85    1.91   1
  -3   3  -2  932.25    2.28   1
  -1   5  -2   13.56    1.21   1
  -1   7   0   40.21    1.81   1
   2  -6  21   11.73    1.76   1
   3  -7  30    2.28    2.22   1
   4   4  -3  268.50    2.84   1
   6   8   1   34.91    2.66   1
   8   4  -3    5.77    2.09   1
  11  -7  30    1.74    1.61   1
  14  -4  11    1.00    0.69   1
  15  -1   2   66.48    1.79   1
  16   2  -2  209.07    3.59   1
  24   2   0    5.97    2.11   1
  28   0   4   41.45    2.84   1
  29   1   3  110.37    3.24   1
  30  -4  18   -0.76    1.93   1
  30  -2  10   22.59    2.35   1
  33  -1   9    0.64    2.84   1
  34  -4  22    2.98    2.49   1
  36  -4  24    2.26    2.72   1
  38  -2  16    5.38    2.95   1
  40  -2  18    4.01    3.34   1
 -38   4  22    0.31    3.36   1
 -37   1  23   -2.59    4.05   1
 -34   4  16    5.98    3.03   1
 -34   6  18    0.88    1.35   1
 -33   1  17    0.19    3.32   1
 -32   0  18    1.82    3.34   1
 -31  -3  29   69.91    4.27   1
 -31   5  13    7.70    2.84   1
 -28  -4  31    4.54    4.44   1
 -26   8  13   -0.49    2.04   1
 -23   3   6    9.17    1.83   1
 -21  -5  28    3.68    3.87   1
 -20   0   7    1.81    2.18   1
 -18  -6  33    0.50    4.62   1
 -18   4   3   81.96    1.76   1
 -17   1   4   55.58    2.13   1
 -16  -6  31    1.05    3.50   1
 -16   0   5    1.53    2.01   1
 -14  -6  29   -1.67    3.14   1
 -13  -5  20   17.94    3.43   1
 -12  -6  27    0.66    2.93   1
 -12   0   3    7.00    1.72   1
 -10  -6  25    1.65    3.27   1
  -7  -7  34    8.14    3.88   1
  -6  -6  23   15.31    2.86   1
  -5  -7  32    1.63    3.27   1
  -2   6  -1    0.15    1.16   1
  -2  10   7    6.33    2.33   1
  -1  -7  30    7.74    2.83   1
  -1   9   4    2.05    2.02   1
   0  -6  21  124.96    2.80   1
  13   5  -2   97.98    2.99   1
  13   7   0    4.23    2.62   1
  14   2  -2   69.66    2.59   1
  15  -7  31    9.91    1.22   1
  15   3  -2    8.95    2.32   1
  18   0   1    3.47    2.01   1
  19  -1   3  164.84    2.68   1
  24  -6  28   20.64    1.46   1
  24   4   0   19.56    3.34   1
  35  -1  11   32.90    3.24   1
  39  -3  23   -2.31    3.53   1
  41  -1  17    2.25    3.58   1
  44   0  18   -0.99    4.14   1
 -35   5  17   -2.02    2.51   1
 -34   2  16    0.41    3.29   1
 -33  -1  21    6.63    3.86   1
 -30  -4  31    1.91    4.36   1
 -25  -5  32   -0.05    4.36   1
 -25  -1  12   56.42    3.30   1
 -23   5   6  487.60    4.34   1
 -22  -2  13    9.08    1.93   1
 -19  -1   8   86.52    2.92   1
 -17  -5  22   39.89    3.31   1
 -16  -6  29    0.20    3.42   1
 -16  -2   9   29.83    2.42   1
 -16   6   3  145.70    1.44   1
 -15  -1   6  438.90    4.14   1
 -13   1   2   14.34    1.58   1
 -12  -2   7    6.69    2.03   1
 -12   8   5    1.42    0.70   1
 -10  -4  13   71.32    2.49   1
  -9  -7  34    2.53    3.78   1
  -8  -6  23   37.22    3.36   1
  -7  -7  32    0.67    3.46   1
  -7   1   0 2510.12    4.56   1
  -6   8   3   16.11    1.36   1
  -5  -5  16   29.27    1.93   1
  -4  -4  11   -1.68    1.36   1
  -2  -6  21    0.99    2.13   1
   0   6  -1    3.38    1.42   1
   0  10   7   -3.07    2.12   1
   1   9   4    1.91    2.06   1
   5  -7  28    7.18    2.20   1
   7   7   0    9.05    2.44   1
   9   5  -2   25.77    2.44   1
  12   2  -2  106.13    2.65   1
  12   6  -1    1.81    2.31   1
  13  -1   2  291.29    2.50   1
  13   1  -1   -0.79    2.04   1
  16  -2   5  187.93    2.16   1
  18   4  -1   19.31    2.61   1
  19   3  -1   82.28    3.11   1
  20  -2   6   12.91    1.45   1
  25   3   1  110.32    3.94   1
  38   6  10    2.21    3.96   1
  39   1  11   -1.41    3.81   1
  40  -2  20   -2.91    3.30   1
 -32   0  16   30.49    3.69   1
 -31   7  15    4.45    2.27   1
 -29   7  13   -1.71    2.09   1
 -27   3   8  290.30    4.24   1
 -25   1   8   16.88    2.39   1
 -23  -1  10   12.26    2.65   1
 -21   3   4   13.34    1.92   1
 -20  -6  33    6.27    3.94   1
 -20  -2  11   -1.29    1.75   1
 -20   6   5    5.25    1.28   1
 -18  -6  31    9.20    3.70   1
 -17  -3  12  110.53    3.13   1
 -13  -3  10   20.17    2.15   1
 -11  -7  34   -5.69    3.83   1
 -11  -1   4 1340.01    5.68   1
  -8  10   9    2.28    1.70   1
  -7  -5  16   17.64    1.97   1
  -7  -3   8   10.70    1.66   1
  -4  -6  21  111.69    3.20   1
  -3  -1   2   26.05    1.25   1
   2  10   7    2.84    2.59   1
   3  -7  28    9.85    2.07   1
   3  -5  14    9.72    1.30   1
   5  -5  14   82.48    1.45   1
   6   6  -1   21.83    2.21   1
   6  10   7    4.51    3.23   1
   7  -7  28   -0.26    1.76   1
   7  -5  14   58.67    1.15   1
   7   5  -2  181.18    2.91   1
   8   6  -1   34.33    2.56   1
   9  -7  28    1.51    1.65   1
  10   2  -2   77.58    1.92   1
  10   6  -1  165.23    3.33   1
  13   3  -2    2.53    2.12   1
  20   2   0   12.43    1.97   1
  24  -2   8  124.49    2.56   1
  26   4   2   45.71    3.64   1
  27  -1   7   22.43    2.48   1
  34  -4  24    5.07    2.79   1
  35   3   7   28.98    3.00   1
  43   1  17    1.81    4.38   1
 -36   0  20   15.82    3.99   1
 -36   4  16   -0.13    3.12   1
 -35   3  15   -4.07    3.36   1
 -34   4  14   11.17    2.91   1
 -33  -1  19   -0.45    2.50   1
 -33   3  13    0.02    2.82   1
 -28   0  11    8.04    2.93   1
 -28   6  10    4.18    2.28   1
 -28   8  14    3.53    2.24   1
 -22   0   7   -0.47    2.22   1
 -20  -6  31   -1.67    3.89   1
 -19   1   4   10.61    1.84   1
 -18  -6  29    4.02    3.46   1
 -18   0   5   11.97    2.17   1
 -16  -6  27    2.51    3.21   1
 -14  -6  25   10.49    3.09   1
 -14  -2   7   21.57    2.22   1
 -14   2   1  382.68    2.86   1
 -10  -6  23   11.94    2.61   1
  -9  -5  16   27.83    2.74   1
  -7  -7  30    5.30    2.66   1
  -7   9   6    0.34    1.50   1
  -6  -6  21   68.87    3.04   1
  -4   8   3   68.47    1.93   1
  -3  -7  28    0.23    2.77   1
  -1  -7  28    6.50    2.08   1
  -1  -5  14   89.24    2.16   1
   1  -5  14  105.21    1.96   1
   8   0   0   30.69    1.41   1
   9   3  -2  161.43    2.73   1
  11  -1   2  156.73    1.75   1
  15  -3   8    0.40    0.97   1
  15   1   0    2.48    2.10   1
  19  -1   4  149.77    2.57   1
  19   1   1  594.27    5.12   1
  24   0   4   72.07    2.77   1
  24   2   2   36.78    3.04   1
  27   3   3   35.88    3.59   1
  28   0   6   -2.22    2.53   1
  28   2   4   44.11    3.41   1
  30  -4  20   -1.13    2.08   1
  30  -2  12    9.75    2.33   1
  32  -4  22    9.32    2.37   1
  37  -3  23   -0.56    3.25   1
  37  -1  15    4.61    3.38   1
  39  -1  17    2.97    3.40   1
  41   1  15   -7.14    4.03   1
 -39   1  21    2.20    3.94   1
 -38   4  18    7.27    3.19   1
 -36   2  16   13.91    3.61   1
 -33   5  13   63.46    3.15   1
 -32  -2  20    0.07    2.68   1
 -31  -3  23   14.29    3.28   1
 -31   5  11    6.75    2.88   1
 -26   0   9    1.66    2.72   1
 -20  -6  29   -0.42    3.65   1
 -19  -3  12    3.37    2.52   1
 -18  -6  27   16.20    3.52   1
 -15   1   2  397.78    3.34   1
 -13   9   8    0.80    0.93   1
 -12  -6  23  116.08    3.88   1
 -11  -7  32    2.29    3.15   1
  -9  -7  30    2.86    2.86   1
  -8  -4  11   95.79    2.43   1
  -6  10   9   -0.80    1.85   1
  -5  -7  28    5.39    3.02   1
  -3  -5  14    3.78    1.81   1
  -1   3  -2    1.45    0.80   1
   0  -6  19    2.14    1.80   1
   2  -6  19   27.85    1.75   1
   4  -6  19   -2.25    1.53   1
   6  -6  19   17.29    1.46   1
   6   0   0  872.02    2.98   1
   7   3  -2   45.58    1.94   1
   9  -5  14    8.57    0.66   1
  11  -7  28   -0.79    1.39   1
  12   2  -1   64.20    2.42   1
  14  -2   5   21.73    1.14   1
  14   4  -1   17.79    2.32   1
  15  -1   3   24.48    1.44   1
  15   5   0  180.03    3.74   1
  21  -1   5   87.61    2.38   1
  30   0   8  226.92    4.53   1
  33  -3  19    6.55    2.88   1
  38  -2  20   -0.44    2.99   1
  41  -1  21    4.14    3.62   1
  43   1  19    0.90    4.11   1
 -41   3  21    1.95    3.85   1
 -40   2  20   -1.50    3.76   1
 -36  -2  24   17.73    4.52   1
 -36   0  18   52.97    4.23   1
 -35  -1  19    5.20    3.89   1
 -35   1  15   -4.92    3.46   1
 -33  -1  17    3.85    2.58   1
 -20   0   5   -1.73    2.14   1
 -20   4   3    5.47    1.40   1
 -14  -6  23   11.38    3.41   1
 -13  -1   4  372.65    3.59   1
 -11  -7  30    2.37    3.05   1
 -11  -3   8   94.50    2.52   1
 -10  -6  21   -6.67    3.00   1
 -10  -4  11  125.64    3.09   1
  -9   5   0   49.55    0.55   1
  -8   0   1   -2.65    1.33   1
  -7  -7  28   -2.78    2.55   1
  -7   7   2   71.49    1.42   1
  -5  -5  14   14.41    2.02   1
  -5  -1   2  860.40    3.33   1
  -5   9   6   -2.32    1.72   1
  -2  -6  19   57.18    2.44   1
  -2   8   3    1.83    1.51   1
  -1  -7  26   22.54    2.53   1
   0   8   3    0.38    1.77   1
   1  -7  26   -0.67    2.06   1
   1  -3   6  186.92    1.65   1
   3  -7  26   11.57    2.18   1
   3  -3   6   14.52    0.77   1
   3   3  -2   82.74    1.83   1
   5  -7  26   19.01    2.04   1
   5   3  -2   59.46    1.75   1
  10  10   9    1.35    3.29   1
  12   4  -1   -1.68    1.99   1
  13   1   0  295.98    3.31   1
  16   2   0   87.28    2.87   1
  17   1   1  159.09    3.08   1
  22  -2   8  131.67    2.44   1
  22   0   4   82.59    2.74   1
  22   2   2   46.68    3.18   1
  25   3   3   17.89    2.37   1
  26   0   6   36.65    2.64   1
  26   2   4   40.52    3.32   1
  31  -1  11   47.50    3.12   1
  32   0  10  181.69    4.40   1
  34  -4  26    0.05    2.77   1
  39  -1  19    8.64    3.63   1
  39   3  13    5.16    3.00   1
  40  -2  24    8.25    3.36   1
  41   1  17    3.29    4.11   1
 -40   0  22   12.77    4.41   1
 -37   3  15    2.13    3.28   1
 -36   2  14    2.15    3.29   1
 -36   4  14   -0.93    2.96   1
 -35   3  13   13.15    3.26   1
 -34  -2  20    5.91    4.13   1
 -34   2  12    1.75    3.18   1
 -34   6  14   -0.20    2.52   1
 -33  -3  23    0.39    4.00   1
 -33   7  15    1.07    2.56   1
 -29  -5  30    7.71    4.60   1
 -22  -6  29    4.69    4.06   1
 -21   1   4   90.38    2.55   1
 -20  -6  27   23.39    3.84   1
 -18  -6  25    9.25    3.46   1
 -17  -3  10    0.02    2.35   1
 -17   5   2  155.95    1.71   1
 -16  -4  13   -1.45    2.33   1
 -16  -2   7    7.28    1.52   1
 -13  -7  30    6.04    3.22   1
 -13  -5  16  179.30    3.83   1
 -13   3   0  624.79    2.86   1
 -12  -6  21   24.80    3.40   1
  -9   1   0   20.03    1.17   1
  -7  -5  14   33.74    2.44   1
  -6  -6  19    3.97    2.44   1
  -5  -7  26   35.04    3.12   1
  -4  -6  19   49.71    2.25   1
  -4  10   9   11.46    2.06   1
  -3  -7  26   16.95    2.68   1
  -3   9   6    4.12    1.98   1
  -2  10   9    1.51    2.48   1
   6  10   9    2.49    3.37   1
   7  -7  26   10.65    1.76   1
   8  -6  19   20.97    1.16   1
   8  10   9   -2.69    2.98   1
  10   2  -1  148.91    2.66   1
  10   4  -1   36.56    2.17   1
  12   6   1   69.64    2.92   1
  18   0   3   -0.43    2.00   1
  19   3   1   17.87    2.60   1
  23  -5  21   51.12    1.84   1
  28  -2  12   16.97    2.07   1
  31   7  11    2.84    4.73   1
  32   6  10    6.59    4.32   1
  37  -3  25   10.98    3.07   1
  38   0  16   16.03    3.58   1
  39   5  15    3.82    3.44   1
  41  -1  23   18.94    3.89   1
 -41   3  19   -0.63    3.66   1
 -40   4  18    0.73    3.30   1
 -35   5  13   -2.43    2.98   1
 -30   6  10   28.53    2.61   1
 -22  -2   9   17.83    2.70   1
 -17   1   2   31.56    1.91   1
 -16  -6  23   -2.12    3.03   1
 -16   4   1    5.69    1.01   1
 -15  -7  30    8.07    4.08   1
 -13  -3   8   92.60    2.64   1
 -12  -4  11   33.36    2.30   1
 -12  -2   5   14.99    2.07   1
 -11  -7  28    4.72    3.00   1
  -8  -6  19   66.78    3.14   1
  -8   2  -1   90.68    1.09   1
  -7  -7  26   10.10    3.01   1
  -7  -1   2  377.53    2.75   1
  -3  -3   6  206.35    2.28   1
  -2  -4   9  190.40    2.35   1
  -1   9   6    2.59    1.96   1
   0  10   9    6.20    2.48   1
   8   2  -1    0.20    1.76   1
   8   4  -1   12.87    1.88   1
  10   6   1   24.59    2.39   1
  12  -4  11   44.27    0.76   1
  12  -2   5    0.73    0.97   1
  15   1   1   51.67    2.49   1
  20   0   4    3.19    1.96   1
  20   2   2  351.48    4.33   1
  20   4   2    5.93    2.90   1
  23  -1   7    3.14    1.88   1
  24  -6  30    4.28    1.73   1
  24   2   4   13.29    2.96   1
  25  -5  23    8.57    1.81   1
  27  -5  25    2.03    2.06   1
  28   4   6   56.99    3.36   1
  30  -2  14    9.62    2.30   1
  35   3  11    7.53    2.90   1
  37   3  13   -3.01    4.02   1
  39  -1  21    5.69    3.54   1
  39   3  15    3.07    3.04   1
  40   0  20   21.66    4.13   1
 -39  -1  21    3.58    4.18   1
 -39   1  17    4.84    3.82   1
 -34  -2  18   -1.08    3.93   1
 -33   5  11    2.24    2.37   1
 -31   1   9    2.90    2.94   1
 -30  -4  22   57.50    3.66   1
 -26  -6  30   -3.80    4.38   1
 -21  -1   6   74.84    2.85   1
 -17  -7  30    2.84    4.28   1
 -14  -6  21   39.76    3.08   1
 -14  -4  11  135.44    3.14   1
 -13  -7  28    2.14    2.99   1
 -10  -6  19    8.92    2.76   1
 -10   0   1   -0.23    1.52   1
  -9  -7  26   -2.29    2.47   1
  -8   6   1   23.88    0.87   1
  -5  -3   6  157.55    2.18   1
  -5   7   2    8.95    1.26   1
  -4  -4   9   11.47    1.41   1
   4  -4   9   90.46    1.20   1
   5  -3   6    7.66    0.45   1
   5   7   2   16.51    1.96   1
   6   4  -1    5.94    1.99   1
   9  -7  26    0.32    1.30   1
  10  10  11    1.64    4.08   1
  13  -3   8   -0.23    0.84   1
  13   3   0  605.69    4.93   1
  14   0   2  341.88    3.30   1
  15  -1   4    3.27    1.56   1
  20  -6  26    3.64    1.22   1
  20  -2   8   22.12    1.49   1
  30   4   8   50.14    3.27   1
  31  -3  19    1.51    2.09   1
  31  -1  13   32.00    3.05   1
  34  -4  28    1.93    2.36   1
  35   1  13   30.37    3.80   1
  37   1  15    8.52    3.69   1
  38   0  18    1.02    3.52   1
 -43   1  21    1.34    4.54   1
 -41   3  17   -1.00    3.67   1
 -39   3  15   11.46    3.56   1
 -38   2  14   -0.67    3.40   1
 -38   4  14    2.33    3.15   1
 -36   0  14    5.16    3.67   1
 -36   2  12   -0.12    3.27   1
 -36   4  12   13.85    2.89   1
 -35   3  11   40.73    3.49   1
 -31   5   9    1.27    2.11   1
 -28   6   8   22.62    2.12   1
 -26  -6  28   -8.80    4.79   1
 -26  -6  29    7.88    4.25   1
 -26   4   5   42.06    2.07   1
 -24  -6  27    6.27    4.02   1
 -22  -6  25    0.81    3.65   1
 -22   2   3   44.66    2.11   1
 -18   0   3    0.91    2.06   1
 -15  -7  28   -2.02    3.15   1
 -12  -6  19   17.91    3.31   1
 -11  -7  26    3.99    2.90   1
 -11   1   0 1124.90    4.17   1
 -10   8   5   19.70    1.18   1
 -10  10  11    9.60    1.83   1
  -9  -1   2 3432.21    7.88   1
  -7  -3   6   67.86    1.97   1
  -6  -4   9   10.51    1.55   1
  -5  -7  24   26.38    2.82   1
  -3  -7  24    3.36    2.38   1
  -1  -7  24   -1.89    2.10   1
  -1   7   2   16.30    1.67   1
   1  -7  24    2.41    1.90   1
   3  -7  24   38.61    2.15   1
   6   2  -1  126.72    2.08   1
   8  10  11    3.67    4.02   1
  13   1   1  636.11    4.38   1
  14   4   1    4.70    2.21   1
  18   2   2  449.43    4.80   1
  19   1   3  167.26    3.28   1
  22  -6  28   -0.48    1.40   1
  23   1   5   19.35    2.56   1
  25  -1   9  213.05    3.57   1
  26  -2  12   32.35    2.20   1
  34   2  12    2.97    2.54   1
  35  -3  25   -2.02    3.16   1
  36  -2  22    0.92    2.91   1
  37   3  15    2.44    4.29   1
  40   0  22   20.26    4.12   1
 -42   0  20    5.74    4.35   1
 -41  -1  21    9.16    4.56   1
 -37  -3  23    2.25    3.16   1
 -36   6  14   -6.15    2.23   1
 -34   4  10    2.05    2.64   1
 -34   6  12   19.56    3.06   1
 -28   8  12   -0.51    1.65   1
 -27   7   9    0.44    1.76   1
 -23  -1   6   28.87    2.69   1
 -21   3   2    2.65    1.64   1
 -19  -7  30    2.90    3.89   1
 -19   1   2   31.12    1.96   1
 -18   2   1   18.86    1.78   1
 -18   6   3    6.73    0.83   1
 -17  -7  28   -1.15    3.23   1
 -17  -3   8   17.20    2.29   1
 -15   3   0  107.87    1.70   1
 -14  -6  19   19.17    2.81   1
 -13  -7  26    2.41    2.87   1
 -11   9   8    0.01    1.21   1
  -9  -7  24   -6.37    2.94   1
  -8  -4   9    4.49    1.68   1
  -7  -7  24    9.81    2.38   1
  -4  -6  17    1.49    2.01   1
  -2  -6  17   15.90    1.99   1
  -1  -5  12    2.98    1.45   1
   0  -6  17   12.43    1.74   1
   2  -6  17    0.57    1.60   1
   5  -7  24    2.31    1.57   1
   6  10  11    9.30    3.05   1
  10  -6  19   -0.84    0.67   1
  11   3   0    2.48    2.06   1
  11   7   4   39.30    2.90   1
  14   2   1    7.08    2.16   1
  15   1   2   66.19    2.42   1
  18   0   4   24.55    2.11   1
  21  -1   7   54.53    2.18   1
  22   0   6   25.98    2.23   1
  27   3   7   11.42    2.43   1
  28  -2  14   16.53    2.11   1
  30  -4  24    2.51    2.29   1
  33  -3  23    5.83    3.02   1
  33   5  13   31.31    3.55   1
  34  -2  20   27.55    2.96   1
  37  -1  21    1.66    3.34   1
  38   0  20   -0.81    3.55   1
 -43   1  19   -1.71    4.38   1
 -32   6  10    5.14    2.49   1
 -28  -6  28    9.49    4.59   1
 -26  -6  26    8.77    4.09   1
 -25   1   4    2.80    2.16   1
 -22  -6  23    2.64    3.44   1
 -22  -2   7    7.87    2.64   1
 -16  -2   5    7.30    2.16   1
 -11  -7  24    2.87    2.60   1
 -10  -4   9    5.87    1.90   1
  -8   8   5    3.97    1.36   1
  -8  10  11   -0.71    1.88   1
  -7  -5  12    5.62    2.10   1
  -6   6   1   20.67    1.04   1
  -6  10  11   22.52    2.42   1
  -5  -5  12    5.48    1.55   1
  -4  -2   3   -0.49    1.25   1
  -4   4  -1  359.01    1.82   1
   1  -5  12  165.07    2.04   1
   3   5   0   -0.69    1.53   1
   4  -6  17   47.64    1.75   1
   4   8   5   38.87    2.70   1
   4  10  11    3.89    2.60   1
   5   9   8    0.87    3.00   1
   6  -4   9    2.35    0.59   1
   7   1   0 2503.51    6.12   1
  12   4   1   49.15    2.36   1
  17   1   3   68.86    2.65   1
  20   4   4   78.70    3.44   1
  24   2   6    4.68    2.92   1
  30   2  10   24.53    2.54   1
  32  -4  28   -1.89    2.74   1
  32   4  12   -0.62    2.66   1
  34   4  14    8.70    4.24   1
  35  -3  27    1.87    3.35   1
  35  -1  19   -0.35    3.01   1
  36   0  18    5.86    3.35   1
  36   2  16    3.20    3.88   1
  39   1  21    4.47    3.89   1
  40   0  24    0.97    3.92   1
  40   2  22    8.88    4.54   1
 -42   2  16   -5.44    3.86   1
 -40   4  14   16.86    3.55   1
 -38  -2  18    2.14    4.17   1
 -38   2  12    5.96    3.48   1
 -38   4  12   13.22    3.22   1
 -37   3  11    3.01    3.24   1
 -36  -2  16   10.30    4.09   1
 -36   0  12    1.79    3.48   1
 -36   2  10    3.72    3.15   1
 -35   3   9   -2.45    2.76   1
 -33   5   9    7.08    2.98   1
 -31  -5  23   -0.63    4.32   1
 -31   7  11   -2.16    1.97   1
 -26   0   5    1.96    2.46   1
 -21   1   2   12.19    1.90   1
 -19   5   2    0.31    0.98   1
 -17  -7  26   18.21    3.63   1
 -14   0   1    0.12    1.78   1
 -13  -7  24   19.79    2.98   1
 -13  -1   2   13.51    1.94   1
 -12  -6  17    9.58    3.05   1
 -12  -4   9  229.62    3.49   1
 -10  -6  17   -0.77    2.21   1
 -10   2  -1    2.26    0.89   1
  -9  -5  12    5.89    1.86   1
  -9   9   8   -1.65    1.64   1
  -7  -7  22   28.68    2.92   1
  -7   5   0    1.17    0.65   1
  -6   8   5   46.13    1.87   1
  -5  -7  22    2.03    2.32   1
  -4  -8  31    1.19    2.88   1
  -4   6   1    1.09    1.04   1
  -4  10  11   14.42    2.27   1
  -3  -7  22   16.42    2.29   1
  -2  -8  31    2.71    2.65   1
  -2   4  -1   62.32    1.15   1
  -2   8   5   12.94    2.03   1
  -2  10  11    2.05    2.44   1
  -1  -7  22    8.92    2.35   1
   0  -8  31    7.05    2.77   1
   0  -2   3 2014.45    3.78   1
   3   9   8   20.70    2.89   1
   7  -7  24   17.83    1.53   1
   8  10  13   -1.23    3.99   1
   9   3   0  414.74    3.76   1
  10  -2   5   23.98    1.00   1
  12   2   1  155.89    2.86   1
  13  -1   4    2.52    1.09   1
  14   0   3    0.17    1.75   1
  15   3   2   90.39    2.82   1
  23  -5  23    3.02    1.67   1
  23  -1   9   30.44    2.13   1
  24   0   8   57.19    2.68   1
  25  -5  25    6.86    2.01   1
  28   6  12    5.97    4.28   1
  38   0  22    2.38    3.70   1
 -36  -4  22    7.54    4.52   1
 -36   4  10   -0.21    2.83   1
 -33   3   7   24.13    3.42   1
 -30   6   8   11.26    2.15   1
 -22   0   3   -3.57    2.03   1
 -20   2   1   31.82    1.78   1
 -17  -7  24    1.21    3.84   1
 -17   9  10    1.79    1.02   1
 -15  -7  24   -2.36    3.10   1
 -11  -7  22   30.90    3.45   1
  -9  -7  22   23.40    2.63   1
  -8  -2   3    6.17    1.76   1
  -8   0   0   29.71    1.45   1
  -7   9   8    2.73    1.78   1
  -5   9   8    0.82    1.98   1
  -4   8   5    1.25    1.47   1
  -3   5   0    2.20    0.96   1
  -3   9   8   -4.63    2.22   1
  -1   5   0    6.08    1.08   1
  -1   9   8    5.40    2.16   1
   1  -7  22   -4.44    1.96   1
   2  -8  31    1.41    2.27   1
   5  -1   2  326.97    1.34   1
   6  10  13    8.58    3.94   1
   8   2   0   53.85    1.68   1
  10   4   1   72.08    2.42   1
  13   1   2  312.07    3.40   1
  15  -1   5  181.65    2.34   1
  16   0   4    2.95    1.92   1
  16   4   3   19.33    1.92   1
  17  -1   6  140.62    2.35   1
  17   3   3   31.10    1.97   1
  20   0   6   40.04    2.29   1
  21   3   5   33.59    2.29   1
  22   4   6   21.26    2.35   1
  26   0  10  153.23    3.59   1
  30  -4  26   -1.38    2.47   1
  30   4  12    5.67    3.72   1
  32   4  14   24.81    4.34   1
  33   1  15   59.91    3.91   1
  34   4  16   -7.38    4.23   1
  36  -2  26    4.33    3.11   1
  36   0  20    2.50    3.21   1
  37   3  19   12.58    3.16   1
 -44   0  18    3.86    4.73   1
 -43   3  15   -1.42    3.79   1
 -42   0  16    0.75    4.26   1
 -42   2  14    0.61    4.05   1
 -41   3  13   -1.38    3.52   1
 -40  -2  18   -1.46    4.48   1
 -40   0  14    0.65    3.97   1
 -40   2  12    6.08    3.58   1
 -39   5  13    2.14    2.92   1
 -36   6  12   -1.21    2.46   1
 -34   4   8   19.72    2.78   1
 -33  -5  23    0.76    4.43   1
 -31  -5  21   -6.57    4.09   1
 -31   5   7   30.26    2.23   1
 -29   7   9    6.04    1.88   1
 -21  -7  26    4.05    3.71   1
 -17   3   0   12.06    1.22   1
 -16   0   1    0.16    1.92   1
 -15  -5  12    9.13    2.46   1
 -15   1   0    1.46    1.53   1
 -13  -7  22   -0.23    2.67   1
  -8  -8  29   -2.68    3.24   1
  -7   1  -1 3776.52    5.42   1
  -6  -8  29   -0.77    2.96   1
  -5   5   0    6.01    0.79   1
  -4  -8  29   14.71    2.90   1
  -2  -8  29    1.87    2.84   1
   3  -7  22   55.98    2.11   1
   4  10  13    5.20    3.58   1
   5   1   0  122.83    1.63   1
   5   7   4   21.49    2.03   1
   6  -6  17   37.30    1.29   1
   7   3   0  281.36    3.03   1
   7   9  10   -1.01    3.33   1
   8   6   3   10.63    2.14   1
  10   0   2 2292.70    6.13   1
  15   1   3   25.58    2.20   1
  19   1   5   30.24    2.54   1
  26   6  12   -5.01    3.93   1
  27  -5  29    0.95    2.31   1
  28  -4  24    1.15    2.22   1
  28   0  12  175.47    4.11   1
  29   5  13   51.29    4.47   1
  29   7  17   22.41    3.65   1
  30   0  14   48.18    3.33   1
  31   5  15    0.95    4.26   1
  32  -4  30   18.27    2.67   1
  32   0  16   18.08    3.23   1
  33  -1  19    6.90    2.89   1
  33   5  17    4.36    3.28   1
  37   1  21    4.32    3.74   1
  39   1  25   -2.88    3.77   1
 -42   4  14    9.40    3.48   1
 -41   1  13    5.10    3.96   1
 -40   4  12   11.05    3.41   1
 -38  -4  22   -1.97    4.50   1
 -37  -3  17    9.61    4.20   1
 -37   3   9   -3.87    2.99   1
 -36   2   8    0.15    2.94   1
 -35  -5  23   -2.22    4.63   1
 -34   6  10    0.70    2.62   1
 -33  -5  21   -6.80    4.07   1
 -32   4   6    5.60    2.88   1
 -30  -6  24    6.50    4.54   1
 -22  -2   5   38.71    2.83   1
 -21  -7  24   -2.30    4.38   1
 -20   4   1    5.57    1.16   1
 -18   0   1    1.63    2.01   1
 -17  -1   2   31.34    2.36   1
 -17   1   0   -0.49    2.08   1
 -12  -8  29    2.40    3.76   1
 -10  -8  29    1.95    2.86   1
  -9  -1   1 2938.70    7.30   1
  -8  -6  15   11.23    1.98   1
  -6  -6  15   59.93    2.24   1
  -4  -6  15   65.96    2.14   1
  -2  -6  15  333.50    3.53   1
   0  -8  29    3.19    2.41   1
   2  10  13    3.78    3.29   1
   5  -5  12    6.65    0.92   1
   5   9  10    9.20    3.23   1
   6   6   3   30.74    2.44   1
  12   0   3    0.56    1.68   1
  19   3   5    2.29    2.56   1
  20   4   6   12.75    2.88   1
  22  -6  30    1.59    1.69   1
  22   0   8    5.50    2.10   1
  23  -3  15    2.19    1.48   1
  29  -3  21   17.00    2.19   1
  30  -4  28    0.95    2.69   1
  32  -2  22   13.23    3.17   1
  32   6  20    3.57    4.66   1
  33  -3  27   -1.03    2.57   1
  34   4  18   26.11    3.42   1
  36  -2  28   -4.32    2.98   1
  38   0  26    8.26    3.92   1
  38   2  24    2.13    4.23   1
 -44   0  16    7.49    4.49   1
 -42  -2  18    5.80    4.54   1
 -42   0  14   26.93    4.65   1
 -40  -2  16   -0.79    2.92   1
 -36   4   8   15.46    3.48   1
 -33   7  11    2.24    2.17   1
 -25   3   2   18.93    1.85   1
 -23  -7  24    3.58    4.51   1
 -21   1   1   31.84    2.15   1
 -21   5   2    9.96    1.22   1
 -20   6   3    2.50    0.91   1
 -17  -7  22   45.90    3.76   1
 -16  -2   3  107.77    2.88   1
 -14   2  -1    9.69    1.28   1
 -11  -7  20    5.23    3.11   1
 -10  -4   7    7.87    1.90   1
  -9  -7  20    1.93    2.32   1
  -8  -8  27    4.45    3.04   1
  -8  -4   7   68.91    2.12   1
  -7  -7  20   -2.53    2.05   1
  -6  -8  27   -2.91    2.80   1
  -4  -4   7    1.60    1.51   1
   0  -6  15  142.26    2.43   1
   2  -8  29    2.88    2.13   1
   2  -2   3    6.38    0.59   1
   3   9  10    4.95    3.03   1
   4   8   7   30.00    2.91   1
   5  -7  22   -1.43    1.57   1
  11  -1   4  179.29    1.84   1
  11   1   2  163.09    2.59   1
  14  -2   7    1.81    0.86   1
  14   0   4  195.29    2.75   1
  14   2   3  462.78    4.35   1
  16  -2   8   93.07    1.67   1
  16   0   5   -2.25    1.87   1
  18   0   6  299.15    3.58   1
  20   2   6   12.95    2.52   1
  21   1   7   53.68    2.66   1
  24   0  10  563.34    5.37   1
  24   6  12   20.68    2.93   1
  26   2  10    4.76    2.12   1
  31  -3  25    9.85    2.97   1
  31   3  15   -1.74    3.70   1
  31   5  17    4.15    4.26   1
  32   2  16   24.71    3.68   1
  34  -2  26   -0.08    3.60   1
  36   0  24   -0.80    3.39   1
  36   4  22    2.79    3.39   1
 -43   1  13    3.62    4.06   1
 -41   3  11   16.65    3.71   1
 -40   2  10    6.26    3.56   1
 -39   5  11    8.89    3.86   1
 -37  -3  15    4.13    4.17   1
 -34  -4  16   -2.91    2.77   1
 -33  -5  19   13.00    4.43   1
 -33   5   7   23.04    2.42   1
 -32   6   8   -2.80    2.01   1
 -28  -6  20    2.62    3.83   1
 -25  -7  25    8.16    4.07   1
 -20   0   1    0.05    2.00   1
 -19   1   0  762.57    4.92   1
 -15  -7  20   11.35    3.58   1
 -14  -8  27    1.92    3.72   1
 -14  -4   7   13.17    2.08   1
 -12  -8  27   42.89    4.04   1
 -12  -4   7   29.46    2.21   1
 -10  -8  27   15.75    2.94   1
  -8  10  13    0.94    2.32   1
  -7  -3   4  219.10    2.65   1
  -6  10  13   -3.70    2.67   1
  -5  -5  10    4.41    1.52   1
  -4  -8  27   -3.10    2.45   1
  -4  10  13    2.22    2.59   1
  -3  -5  10   95.71    2.22   1
  -2  -8  27    2.21    2.53   1
  -2  -4   7 1064.27    4.46   1
  -1  -7  20    7.01    1.87   1
   2   8   7   30.00    2.54   1
   4   6   3  134.02    2.90   1
   6   4   1  172.21    2.65   1
   6  10  15    5.59    3.39   1
   8   2   1   88.79    2.23   1
   9  -7  24    6.31    0.94   1
  13  -5  16   -1.73    0.70   1
  13  -1   5  118.66    1.81   1
  13   1   3  174.99    2.89   1
  15  -1   6    5.43    1.32   1
  17  -1   7  406.66    3.52   1
  17   1   5  860.32    5.70   1
  20  -6  28   -0.82    1.56   1
  23  -5  25   43.54    2.24   1
  23  -1  11   19.96    1.97   1
  24   4  10   12.79    3.18   1
  26   0  12  312.37    4.63   1
  28   0  14    8.95    2.73   1
  29  -3  23    7.68    2.73   1
  31  -1  19   30.10    3.10   1
  35  -1  25   27.97    3.36   1
  37  -1  29    0.56    3.26   1
  37   3  25   23.36    4.66   1
 -44   0  14   -2.10    4.52   1
 -40  -2  14   -2.38    4.07   1
 -40   4  10   -3.66    3.15   1
 -37   3   7   40.04    4.10   1
 -37   5   9   -2.96    3.18   1
 -36   6  10    2.60    2.76   1
 -25  -7  23   29.97    5.38   1
 -22   4   1   61.26    1.78   1
 -21  -1   2   23.47    2.35   1
 -16  -8  27    1.14    3.17   1
 -16   0   0    7.98    1.91   1
 -16   2  -1   -0.15    1.40   1
 -15  -5  10    1.73    2.29   1
 -13   7   4    0.71    0.76   1
 -11  -3   4    3.81    1.91   1
  -5  -3   4   53.91    1.64   1
  -3   7   4    2.28    1.52   1
   0  -8  27    2.22    2.25   1
   1  -7  20    8.08    1.82   1
   2  -6  15  103.37    1.98   1
   3   3   0 1389.68    4.91   1
   4  -8  29    4.62    1.93   1
   4  10  15   -1.37    3.18   1
   7   9  12    2.88    2.85   1
   8   0   2   77.65    1.63   1
  20   0   8   37.17    2.23   1
  22   6  12   23.90    3.96   1
  23   5  11    7.50    3.61   1
  25   1  11  155.87    3.89   1
  27  -3  21   20.45    2.44   1
  31  -3  27    1.80    2.92   1
  32  -2  24   14.98    2.63   1
  33   5  23    8.14    4.98   1
  34  -2  28    5.17    2.94   1
  36   2  24    4.61    4.08   1
 -43   3  11    3.70    3.85   1
 -42   2  10   -1.83    3.81   1
 -38   4   8   -4.25    2.83   1
 -37  -3  13   36.67    4.49   1
 -37  -1   9   -0.29    2.44   1
 -30  -6  20    9.53    4.13   1
 -28  -6  18   -2.71    3.76   1
 -27  -7  23    3.59    5.04   1
 -25  -1   3   17.46    2.05   1
 -23  -1   2    3.15    2.34   1
 -21   1   0   21.20    1.96   1
 -21   3   0   39.06    1.62   1
 -19  -7  20    2.80    3.19   1
 -16   8   7    1.28    0.81   1
 -15   1  -1   50.48    1.83   1
 -15   9  10    7.88    1.36   1
 -14  -8  25    6.04    3.66   1
 -13  -7  18   30.96    3.55   1
 -12  -8  25   -5.68    3.30   1
 -10  -8  25   13.14    3.24   1
 -10  -6  13   18.34    2.65   1
  -9  -7  18   24.99    3.02   1
  -8  -8  25   15.61    3.02   1
  -8  -6  13   20.94    2.44   1
  -7  -7  18   11.41    2.45   1
  -6  -8  25    6.90    2.78   1
  -5   7   4   23.72    1.65   1
  -3  -3   4  190.44    2.05   1
  -3   9  10   26.09    2.43   1
   2   6   3    0.51    1.42   1
   2  10  15    2.93    3.01   1
   4   4   1  366.15    3.18   1
   5   9  12   -0.03    2.74   1
   9   9  14   -1.02    3.93   1
  10   2   2   73.88    2.36   1
  10   4   3   15.29    2.08   1
  12   2   3  118.20    2.72   1
  14   4   5    5.02    2.27   1
  16   2   5  188.22    3.49   1
  18  -2  10   80.23    1.92   1
  18   2   6  571.17    5.31   1
  22  -6  32    5.52    2.09   1
  25  -5  29    1.66    2.44   1
  34   0  24   37.58    3.48   1
  34   4  24    5.00    4.68   1
  36   2  26    7.51    4.17   1
 -46   0  14    7.29    4.71   1
 -44  -2  15    0.25    4.78   1
 -41   3   9   13.37    3.50   1
 -41   5  11    3.75    3.22   1
 -38  -4  16    1.13    4.42   1
 -35  -5  17   -3.06    4.28   1
 -35   5   7   -1.66    2.36   1
 -34   6   8    3.75    2.22   1
 -30   6   6    7.94    1.77   1
 -24   4   1   39.65    1.80   1
 -18  -8  25    6.88    4.15   1
 -17  -7  18    2.59    3.74   1
 -17   1  -1  169.62    2.61   1
 -16  -8  25   11.93    3.31   1
 -13  -1   0  287.99    3.22   1
 -13   9  10    1.14    1.51   1
 -11  -1   0 1143.05    5.15   1
 -11   7   4   15.77    1.00   1
 -10   0  -1    0.88    1.49   1
  -9   7   4   17.17    1.23   1
  -7   9  10    0.57    2.16   1
  -5   9  10   -0.11    1.98   1
  -4  -8  25    5.41    2.42   1
  -4  -6  13   20.40    1.98   1
  -4   8   7   10.75    1.89   1
   0  10  15   -4.78    2.72   1
   2  -8  27    3.49    1.83   1
   3  -7  20   11.99    1.68   1
   3   5   2    2.27    1.45   1
   3   9  12    1.95    3.19   1
   9   1   2 3494.89    8.06   1
   9   5   4  146.50    3.06   1
  12   0   4   59.25    1.99   1
  14   0   5    1.33    1.76   1
  16  -2   9   40.44    1.36   1
  17  -1   8  138.64    2.33   1
  24   0  12   70.99    2.87   1
  24   4  12   43.42    3.81   1
  27   7  23    6.00    4.81   1
  28  -4  28   17.80    2.85   1
  28   0  16   88.71    3.50   1
  29  -3  25    1.18    2.71   1
  30  -4  32    1.46    2.39   1
  31  -3  29    1.22    3.11   1
  32  -2  26    7.59    2.79   1
  35  -1  29   19.83    3.38   1
 -42   4  10   -2.75    3.49   1
 -39   5   9    6.02    2.78   1
 -38   6  10    4.11    2.86   1
 -36   4   6   10.55    2.75   1
 -34  -6  20    0.62    4.50   1
 -26   0   1    3.91    2.29   1
 -23   3   0  197.21    2.76   1
 -21  -3   4   15.82    2.67   1
 -21  -1   1   30.59    2.39   1
 -15  -1   0    0.37    2.02   1
 -14   0  -1    0.20    1.77   1
 -11   9  10    4.04    1.69   1
  -9   9  10    1.99    1.93   1
  -8   0  -1    0.93    1.33   1
  -7  -1   0 2512.11    6.13   1
  -6   8   7   18.47    2.00   1
  -3  -7  18   17.35    2.10   1
  -2  -8  25    2.65    2.12   1
   1  -5  10    2.67    1.06   1
   3   7   6    2.13    1.81   1
   4  -6  15  177.05    1.98   1
   6   2   1   20.64    1.64   1
   7  -7  22   26.86    1.17   1
   7   9  14   12.97    3.33   1
   8  -6  17    1.40    0.63   1
   8  -2   5  105.92    1.05   1
  15  -7  31   10.46    1.43   1
  23  -5  27    3.37    2.17   1
  27  -1  17   41.73    2.90   1
  29   5  21   11.07    4.42   1
  30  -2  24   -0.70    3.04   1
  34  -2  32   -2.69    3.12   1
  35  -1  31    1.29    3.23   1
  35   1  27    0.19    3.59   1
  35   3  27   -3.13    4.36   1
  36   0  30   13.29    3.61   1
 -46   0  12   -5.47    4.70   1
 -46   2  11   10.12    4.54   1
 -43  -3  15    0.50    4.76   1
 -43  -1  11   16.99    3.20   1
 -43   3   9   -3.13    3.60   1
 -40   4   8    1.31    3.19   1
 -37  -5  17    4.22    4.35   1
 -37   3   5   -0.00    2.95   1
 -29  -7  21   -0.84    4.36   1
 -19  -1   0  761.35    5.54   1
 -19   3  -1   16.55    1.39   1
 -18  -8  23    1.93    3.98   1
 -18   0  -1    2.57    2.01   1
 -17  -1   0    2.12    2.14   1
 -16  -2   1  587.36    4.89   1
 -16   0  -1    0.71    1.80   1
 -14  -8  23    2.09    2.89   1
 -14  -2   1  369.16    3.86   1
 -14   8   7    1.63    1.03   1
 -13  -5   8    9.45    2.10   1
 -12  -4   5   16.73    2.10   1
 -12  -2   1   58.98    2.28   1
 -11  -5   8   -1.50    1.89   1
 -10   8   7   -1.06    1.56   1
  -8  -8  23   18.95    2.55   1
  -8  -4   5   -1.46    1.96   1
  -8  -2   1    5.79    1.78   1
  -8   8   7   40.39    1.92   1
  -7  -5   8   79.03    2.48   1
  -6   0  -1   -0.21    1.04   1
  -5  -1   0  125.88    1.69   1
  -1  -7  18   10.56    1.75   1
   0  -8  25    2.76    2.12   1
   1   7   6    8.92    2.07   1
   2   8   9   12.13    2.64   1
   5   9  14    2.37    3.69   1
   6  -8  29    2.56    1.43   1
   7   5   4   77.71    2.40   1
   8   4   3  111.95    2.54   1
  12  -2   7   41.31    1.24   1
  13  -1   6    1.42    1.07   1
  14   2   5   20.96    2.23   1
  15   3   6   17.24    2.34   1
  16   2   6   55.31    2.73   1
  17   3   7  128.93    3.30   1
  18   0   8  190.90    3.08   1
  20   4  10   25.96    3.15   1
  25  -5  31    2.70    2.68   1
  25   7  23   -3.17    4.63   1
  31  -3  31   14.50    3.47   1
  32  -2  28   22.52    2.97   1
  32   0  24    2.41    3.74   1
  33  -1  27    0.90    2.95   1
  33   3  25   21.52    4.44   1
  34   0  28    3.73    4.15   1
  35   3  29   -3.58    4.45   1
 -41   3   7   15.59    3.65   1
 -40   2   6    7.51    3.39   1
 -39  -3  11    8.10    2.96   1
 -38   4   6   11.68    2.86   1
 -32   6   6    5.94    1.81   1
 -24   0   0    4.74    2.21   1
 -22   2  -1    6.26    1.69   1
 -21  -1   0   17.83    2.31   1
 -20  -8  23   -0.05    3.63   1
 -20   0  -1    0.09    1.99   1
 -18  -2   1   19.72    2.47   1
 -14  -6  11   51.78    2.97   1
 -14   4  -1    5.93    0.68   1
 -13   1  -2  331.64    2.91   1
 -12  -6  11   66.10    2.80   1
 -12   2  -2   69.24    1.38   1
 -12   4  -1   50.92    0.62   1
 -12   8   7   30.59    1.54   1
  -9  -7  16    1.08    2.10   1
  -7  -7  16   12.20    2.39   1
  -6  -4   5   26.73    1.96   1
  -6  -2   1  133.66    2.07   1
  -5  -5   8   30.67    1.97   1
  -4  -8  23   13.94    2.30   1
  -1   9  12    5.65    2.79   1
   0  -6  13   20.12    1.69   1
   0   8   9   10.53    2.30   1
   4  -8  27   -2.31    1.54   1
   4   6   5   93.05    2.83   1
   5   1   1 3036.31    5.97   1
  10   2   3   11.67    1.99   1
  11   3   4   49.40    2.36   1
  12   2   4  227.27    3.21   1
  13  -3  10   13.62    1.12   1
  15   1   6    1.82    2.16   1
  20  -6  30    2.34    1.85   1
  20   0  10    4.61    2.01   1
  21   5  13   28.19    3.55   1
  26   6  22    5.44    4.45   1
  28   6  24   16.79    4.91   1
  29  -1  21    5.83    2.61   1
  29   3  19    4.43    2.60   1
  31  -1  25   11.36    2.88   1
  32  -2  30   12.81    2.95   1
  33  -1  29    1.92    2.86   1
  33   1  25   -1.68    3.50   1
  34   2  28   -0.13    4.03   1
 -43  -3  13    5.98    4.58   1
 -42   4   8    4.40    3.23   1
 -24   2  -1   77.51    2.34   1
 -23  -1   0   11.65    2.31   1
 -23   1  -1   73.05    2.52   1
 -22  -2   1  485.51    5.25   1
 -22   0  -1    3.84    2.09   1
 -18  -8  21    1.66    4.10   1
 -17   1  -2   32.66    1.83   1
 -16   2  -2  493.02    3.23   1
 -16   4  -1  127.57    1.43   1
 -15  -3   2    9.22    2.19   1
 -13  -3   2    2.05    2.05   1
 -12  -8  21    9.16    2.74   1
 -11  -3   2   12.78    2.05   1
 -10  -8  21   -1.73    2.94   1
  -9   1  -2 3559.02    6.31   1
  -8  -6  11   74.62    2.48   1
  -5  -7  16   12.42    2.26   1
  -4   6   3   32.73    1.38   1
  -2  -8  23   -0.72    2.27   1
   1  -7  18    1.32    1.66   1
   2  -8  25   -0.44    1.84   1
   3   9  14   28.46    3.09   1
   5  -7  20    5.96    1.29   1
   6   0   2 1496.89    3.90   1
   6   4   3  461.15    4.09   1
   7   1   2  389.68    2.80   1
   7   9  16    2.93    3.32   1
  12   0   5    5.80    2.09   1
  14   0   6  394.58    3.51   1
  19   1   9   18.41    2.33   1
  21  -5  25   -3.29    1.63   1
  23   3  13   75.37    3.63   1
  23   7  23   -4.91    4.58   1
  25   3  15   10.22    2.39   1
  26  -4  28    7.05    2.53   1
  27  -3  25    3.50    2.63   1
  27  -1  19   13.56    2.67   1
  28  -4  32    4.65    2.86   1
  28   4  20    8.48    2.95   1
  29   5  25   -1.32    4.63   1
  31  -3  33    0.39    2.81   1
  32   0  26   -4.20    3.00   1
  32   4  28    1.30    4.80   1
  34   0  30   37.68    3.83   1
  34   2  30   -1.18    4.29   1
 -42  -4  14    4.24    4.89   1
 -40   4   6    2.97    3.53   1
 -39  -5  15    4.60    4.97   1
 -39   5   7    2.46    2.99   1
 -36  -4  10   -0.19    2.82   1
 -35   5   5   10.80    2.54   1
 -34  -6  16    5.35    4.51   1
 -24   0  -1   -5.85    2.17   1
 -13  -1  -1  544.25    3.85   1
  -9  -3   2  169.12    2.67   1
  -6  -8  21    0.61    2.39   1
  -4  -4   5  316.60    2.79   1
  -4  -2   1   35.49    1.70   1
  -3  -7  16   81.00    2.46   1
  -3  -5   8   15.35    1.65   1
   1   9  14   -0.62    3.31   1
   2   6   5    3.58    2.03   1
   3  -5  10  125.93    1.47   1
   4   8  11    4.03    2.49   1
   5   5   4   62.21    2.17   1
   5   9  16   21.17    4.01   1
   8   0   3   -2.08    1.36   1
   9   1   3 1354.22    5.26   1
   9   5   6  150.97    3.15   1
  10   0   4   21.19    1.56   1
  10   4   5    8.01    2.07   1
  11   1   4  167.09    2.33   1
  13   3   6   53.63    2.46   1
  15  -1   8   -0.06    1.28   1
  19  -1  11  222.11    3.05   1
  24   4  16   32.05    3.92   1
  25  -5  33   -0.10    2.50   1
  30  -2  28   19.37    3.25   1
  30   2  22   15.00    2.68   1
  31  -1  27    1.56    2.89   1
  32  -2  32   12.93    2.85   1
  32   2  26    4.42    3.95   1
  33   1  29    5.79    3.57   1
  34   0  32   19.19    3.50   1
  34   2  32   -0.66    4.30   1
 -47  -1  10   -1.26    4.82   1
 -47   1   9   -1.85    4.53   1
 -43  -3  11    2.52    4.83   1
 -38  -2   6   -0.38    2.61   1
 -38   6   8    0.90    2.49   1
 -35   7   9   -1.00    1.99   1
 -34   6   6   -0.69    1.94   1
 -26   0  -1    4.61    2.41   1
 -21   1  -2   43.46    2.13   1
 -18   4  -1    2.24    0.93   1
 -17   3  -2   51.61    1.48   1
 -16  -8  19    5.05    3.70   1
 -16   0  -2  192.49    2.90   1
 -15  -5   6   96.58    3.07   1
 -15   3  -2   91.81    1.46   1
 -14  -8  19    2.34    3.38   1
 -13   3  -2    5.88    0.85   1
 -12   0  -2  104.15    2.23   1
  -9  -1  -1  839.38    4.36   1
  -7   9  12   16.30    2.20   1
  -3  -1   0  505.96    2.23   1
   0  -8  23   -2.48    1.92   1
   2  -6  13    3.05    1.33   1
   2   8  11   -5.32    2.79   1
   3   7   8    0.24    2.04   1
   5   3   2  371.86    3.16   1
   6   8  13   -5.06    3.46   1
   7   9  18   28.98    4.52   1
  10  -4  11    2.96    0.60   1
  16   0   8   21.59    2.00   1
  18  -6  28    0.75    1.79   1
  20  -2  14   14.41    1.58   1
  26  -4  30   -0.03    2.72   1
  27  -3  27    0.20    2.63   1
  28  -4  34    1.49    2.47   1
  28   2  20    5.06    3.33   1
  29  -3  31   24.06    3.40   1
  29   5  27    3.84    4.91   1
  30   0  24   -1.52    2.90   1
  31   3  27   -4.33    4.19   1
  32  -2  34   -0.61    2.73   1
  32   2  28   25.78    4.35   1
  33  -1  33    2.75    2.87   1
 -42  -4  12    3.65    4.96   1
 -39  -5  13    0.53    4.68   1
 -38   4   4   21.98    3.38   1
 -37   5   5   -0.81    2.49   1
 -31   7   7    1.51    1.59   1
 -20   0  -2   71.65    2.51   1
 -20   4  -1    5.09    1.11   1
 -19   3  -2   44.72    1.50   1
 -18  -8  19   -0.34    3.21   1
 -18  -4   3   78.22    2.99   1
 -16  -4   3   21.51    2.25   1
 -11  -5   6    0.49    1.97   1
 -10  -8  19    2.45    2.98   1
 -10   0  -2 2279.41    6.19   1
  -9  -5   6  109.63    2.89   1
  -9   9  12    1.73    2.29   1
  -7  -7  14   48.34    2.74   1
  -7   1  -2  401.31    2.00   1
  -4  -8  21    1.29    2.08   1
  -3   5   2    8.70    1.23   1
  -1  -7  16   30.50    2.04   1
  -1  -5   8   18.37    1.59   1
  -1   9  14    3.76    2.48   1
   3   5   4   80.82    2.42   1
   3   9  16   -4.51    2.87   1
   9   9  20    1.51    3.66   1
  14   0   7    3.16    1.81   1
  18   0  10   36.24    2.15   1
  21   3  13   25.07    2.24   1
  23   7  27    3.39    4.87   1
  24   0  16  343.31    4.66   1
  26   6  28   -4.19    4.87   1
  28  -2  26    9.30    2.99   1
  29   5  29    4.14    4.95   1
  30   0  26    1.21    2.99   1
  31  -1  29   16.47    2.92   1
  32   0  30    6.11    3.29   1
  32   2  30   16.05    4.15   1
 -42   4   6   -3.32    3.03   1
 -41   5   7    3.04    2.65   1
 -37  -5  11   -1.08    2.98   1
 -25  -1  -1   84.80    3.20   1
 -24  -2   0   11.35    2.01   1
 -21   3  -2   29.79    1.64   1
 -21   9  12    6.51    1.39   1
 -19  -1  -2   88.29    2.80   1
 -16  -2  -1    1.98    2.21   1
 -15  -1  -2   65.49    2.42   1
 -12  -4   3   40.02    2.27   1
 -11   3  -2   69.71    0.90   1
 -11   9  12   25.34    2.34   1
 -10  -6   9    1.17    2.01   1
  -8  -8  19   -0.14    2.67   1
  -8   6   3   64.73    1.41   1
  -6   8   9   34.19    2.17   1
  -5  -3   2   63.44    1.72   1
  -5   7   6    4.56    1.57   1
  -3   9  14   -1.38    2.77   1
  -2  -8  21   11.95    2.21   1
  -2  -6  11   16.40    1.70   1
   0   6   5   -1.62    1.67   1
   0   8  11   20.07    2.85   1
   1   7   8    0.42    1.84   1
   1   9  16    2.26    3.44   1
   3  -7  18    5.61    1.25   1
   4   4   3  857.21    4.75   1
   4   8  13    0.88    2.70   1
   5   9  18    0.76    3.32   1
   6  -6  15    0.13    0.79   1
   7   9  20   16.56    4.59   1
  12   8  19    0.72    3.66   1
  20   2  12   23.72    2.77   1
  20   4  14    3.57    2.29   1
  21  -5  27    0.62    1.88   1
  22   2  14    2.99    2.07   1
  23   1  15   11.23    2.71   1
  26  -4  32    3.39    2.82   1
  27  -3  29   37.19    3.20   1
  29   3  25    9.49    4.05   1
  30  -2  32    1.42    3.24   1
  30   2  26   22.59    3.91   1
  30   4  30    1.54    4.77   1
  31  -1  31    0.56    2.67   1
  31   1  29   18.29    3.61   1
  31   3  31   14.88    4.57   1
 -45  -3   9   12.25    5.01   1
 -40  -4   8    5.32    4.48   1
 -39  -5  11   10.89    4.69   1
 -36   6   6   -0.22    2.05   1
 -31   1  -1   29.22    2.80   1
 -27  -1  -1    6.72    2.92   1
 -26   2  -2   20.09    2.00   1
 -23  -1  -2   -0.69    2.25   1
 -19   1  -3  176.27    2.79   1
 -19   5   0   81.67    1.21   1
 -19   9  12    0.34    1.47   1
 -18   2  -3  483.09    3.64   1
 -17   1  -3   62.07    2.08   1
 -16   2  -3  441.00    3.15   1
 -15   1  -3   26.33    1.66   1
 -15   9  12   -1.69    1.84   1
 -14  -8  17   -1.27    3.35   1
 -13  -1  -2  315.79    3.38   1
 -13   9  12    8.04    1.98   1
  -8  -6   9   10.29    1.93   1
  -8  -4   3    3.61    2.10   1
  -7  -5   6   10.43    1.72   1
  -6  -8  19   -2.20    2.34   1
   4  -8  25   -0.94    1.42   1
   6   8  15    5.75    3.63   1
   9  -3   8  300.55    1.47   1
   9   1   4    3.53    1.72   1
   9   9  22   -2.75    3.99   1
  11   1   5  153.51    2.27   1
  12   0   6  243.94    2.81   1
  15  -1   9    4.75    1.35   1
  24  -4  28    7.77    2.49   1
  26   2  20    9.90    3.24   1
  28  -2  28    9.56    2.44   1
  28   4  28   14.86    4.78   1
  29  -1  27   -4.27    2.63   1
  30  -2  34    8.00    3.24   1
  30   4  32   -0.66    4.91   1
  31   1  31   -1.80    3.59   1
  31   3  33    3.77    4.74   1
  32   2  34   -6.53    4.33   1
 -44   4   6   12.07    3.65   1
 -40   2   2    4.03    3.34   1
 -39   5   5    0.35    2.22   1
 -36  -4   6   15.42    3.06   1
 -35   5   3    7.48    2.23   1
 -28   2  -2    6.76    2.21   1
 -23   1  -3   57.58    2.42   1
 -22   0  -3    6.25    2.15   1
 -21   5   0    0.02    0.97   1
 -20   0  -3   -3.75    2.01   1
 -20   2  -3    9.48    1.51   1
 -17   9  12    3.23    1.62   1
 -14   2  -3  483.41    2.95   1
 -13  -3   0  598.17    4.84   1
 -10  -8  17    0.59    2.95   1
  -8   8   9   23.29    1.95   1
  -5  -5   6   33.37    1.98   1
  -4  -8  19    5.99    2.41   1
  -2   8  11    4.76    2.41   1
  -1   7   8  182.39    3.33   1
  -1   9  16   -2.00    3.32   1
   1   5   4  102.41    2.33   1
   2  -8  23   -1.06    1.64   1
   2   8  13   49.05    2.98   1
   3   3   2  914.37    4.15   1
   3   7  10   17.49    2.86   1
   3   9  18   -5.46    3.15   1
   5   1   2  329.49    2.32   1
   5   9  20   -6.46    3.43   1
   7   3   4    5.36    1.83   1
   7   9  22   -0.70    4.73   1
   9  -1   5   37.95    1.06   1
  10   0   5    0.90    1.51   1
  10   2   5   28.80    2.17   1
  16  -6  26    0.18    1.43   1
  17   3  11   52.27    2.40   1
  19  -1  13  109.52    2.46   1
  19   3  13    9.22    2.75   1
  22   4  18  148.73    4.13   1
  23  -5  33   -1.32    2.39   1
  24   2  18   36.84    2.59   1
  26  -4  34   10.91    2.99   1
  27  -3  31    6.77    2.94   1
  29  -1  29    4.22    2.63   1
  30  -2  36    2.61    3.17   1
  31  -1  35    4.56    2.78   1
 -45  -3   7    3.59    4.83   1
 -36   2   0   17.14    2.84   1
 -26   0  -3    0.27    2.34   1
 -25   1  -3   29.27    2.22   1
 -24  -4   2   11.55    2.31   1
 -24   2  -3    3.11    1.73   1
 -13  -5   4    1.36    2.09   1
 -11   1  -3  732.43    3.48   1
 -10   6   3   43.31    1.14   1
 -10   8   9    4.08    1.78   1
  -9  -1  -2 3506.70    8.14   1
  -8  -8  17    3.99    2.64   1
  -5  -1  -1 2833.96    5.77   1
   0  -8  21    2.54    1.79   1
   0  -6  11    6.11    1.48   1
   0  -4   5    3.57    1.23   1
   1  -7  16    8.78    1.46   1
   1   9  18  -10.05    3.67   1
   2   2   1 3445.71    6.28   1
   2   4   3    7.76    1.63   1
   2   6   7   52.36    2.51   1
   4   8  15    1.93    3.38   1
   5   5   6   36.55    2.07   1
   6   2   3   42.00    1.87   1
   6   4   5   54.37    2.09   1
  13  -1   8  145.55    2.05   1
  14   0   8   27.13    1.97   1
  18  -6  30   -0.39    1.76   1
  19  -5  25   10.98    1.74   1
  19   7  27   12.47    4.88   1
  21  -5  29    2.13    2.05   1
  24  -4  30    3.74    2.60   1
  24   4  22   13.59    2.92   1
  24   6  30    2.68    5.08   1
  25  -3  27    8.53    2.20   1
  26  -2  26   86.36    3.08   1
  26   0  22   72.95    3.33   1
  28  -2  30   -0.46    2.37   1
  28   0  26    5.85    3.10   1
  28   4  32    3.11    4.98   1
  29  -1  31    2.69    2.61   1
  30   0  32    8.84    3.05   1
  30   2  32    0.95    4.31   1
 -42   4   4   10.33    3.07   1
 -41   5   5   -1.57    2.98   1
 -38   4   2    9.99    2.43   1
 -27   1  -3   33.70    2.53   1
 -22  -2  -2   46.97    2.96   1
 -21  -1  -3   37.41    2.49   1
 -17  -1  -3   54.04    2.56   1
 -16  -2  -2  493.77    4.33   1
 -14  -4   1   15.49    2.20   1
 -11  -5   4   27.61    2.17   1
  -9   9  14    3.03    2.25   1
  -7  -9  24    2.91    2.73   1
  -7  -7  12   76.58    2.49   1
  -4  -6   9   21.38    1.89   1
  -3   9  16    9.74    2.71   1
   0   8  13    9.68    2.54   1
   1  -5   8    7.28    1.03   1
   3   9  20    0.98    3.29   1
   5   9  22   -4.95    3.72   1
   6   8  17   -6.08    3.17   1
   7   9  24    4.68    3.91   1
   8   0   4  208.56    2.17   1
   8   8  19   -3.37    3.48   1
  11   3   7  112.76    2.42   1
  15   1   9    2.06    2.03   1
  19   1  13  137.43    3.27   1
  19   7  29   -0.92    4.63   1
  23  -5  35    3.26    2.63   1
  25   5  29    6.66    3.37   1
  27  -3  33    8.32    2.47   1
  28  -2  32    1.06    2.26   1
  28   4  34    1.46    4.95   1
  29  -1  33    4.26    3.25   1
  30   0  34   -3.38    3.15   1
  30   2  34    9.30    4.24   1
 -37   1  -1    1.31    3.05   1
 -26  -2  -2   20.55    2.28   1
 -23  -3  -1  143.51    3.29   1
 -23   1  -4   80.79    2.67   1
 -21   1  -4    5.41    1.77   1
 -21   3  -3   72.89    1.87   1
 -19   1  -4  160.05    2.68   1
 -19   3  -3   89.92    1.76   1
 -17   1  -4  169.39    2.61   1
 -13  -1  -3  184.51    2.93   1
 -10   0  -3   -0.54    1.53   1
  -9  -9  22    3.19    2.81   1
  -6  -8  17    9.81    2.40   1
  -5   9  16   10.06    3.06   1
  -3  -5   6  126.95    2.22   1
  -1   9  18   -0.21    2.96   1
   1   7  10   33.53    2.30   1
   2   8  15   21.04    3.56   1
   4   6   9  153.93    3.62   1
   6   0   3   -0.75    1.09   1
   7   7  14    5.76    2.99   1
   8   4   7   66.78    2.40   1
   9   3   6   76.60    2.54   1
  12  -2   9   11.00    1.21   1
  12   0   7    4.53    1.68   1
  13   3   9    9.64    1.74   1
  14   8  28   -5.53    4.69   1
  23  -3  25    4.00    2.73   1
  24  -4  32    1.01    2.67   1
  25   5  31   -2.50    3.51   1
  25   5  33    1.27    5.19   1
  26  -2  28    7.68    2.39   1
  26   4  30   -3.00    4.65   1
  27   1  27    0.28    3.30   1
  28   2  30   -1.33    3.92   1
  29  -1  35    5.14    2.72   1
  29   1  33    1.88    3.75   1
  29   3  35    4.99    4.94   1
  30   0  36    2.32    3.45   1
 -44   4   4   -2.31    3.18   1
 -40   2   0    1.41    3.22   1
 -40   4   2    5.27    2.60   1
 -35   3  -1    9.18    2.46   1
 -34   2  -2   80.26    3.35   1
 -29  -1  -3  124.33    3.82   1
 -24   0  -4   84.35    2.83   1
 -21  -1  -4    1.54    2.27   1
 -18  -2  -3  486.72    4.88   1
 -16   0  -4    3.94    1.95   1
 -15   1  -4    6.20    1.58   1
 -10  -8  15    7.66    2.42   1
  -9   1  -3 1310.59    3.96   1
  -8  -6   7    0.12    1.81   1
  -7  -1  -2  401.74    2.89   1
  -4  -4   3  259.96    2.64   1
   1   9  20    1.62    3.36   1
   3   7  12   10.76    2.57   1
   3   9  22    5.74    3.64   1
   4   8  17   11.36    3.03   1
   5   9  24    4.22    4.12   1
   6   8  19    5.65    3.39   1
   9   1   5   40.49    1.90   1
  20   6  28   -2.35    4.47   1
  22   6  32    3.83    5.35   1
  26   4  32    3.49    4.81   1
  27  -1  29    5.37    2.45   1
  28  -2  36    0.93    2.38   1
  28   0  32    0.45    3.18   1
  28   2  32    2.61    3.93   1
  29  -1  37   15.69    2.95   1
  29   1  35    1.25    3.84   1
 -26  -4   0  104.32    3.35   1
  26   4  34    9.92    3.65   1
  27   3  33    8.29    3.39   1
 -40  -2  24    0.09    2.37   1
 -40   2   2    5.87    1.86   1
 -36  -2  18   -1.97    1.73   1
 -34  -2  16   -0.42    1.65   1
 -33  -3  26   -5.33    3.06   1
 -32  -2  14    6.69    1.73   1
 -27  -3  20    4.33    2.09   1
 -25  -3  18   35.11    2.63   1
 -24  -4  37    3.61    4.09   1
 -22  -4  31    4.06    3.28   1
 -22  -4  33    6.65    3.71   1
 -22   4 -10    1.34    2.52   1
 -21  -3  16   -5.15    2.23   1
 -20  -4  29    2.96    3.14   1
 -20  -4  31    6.39    3.31   1
 -20  -4  33    3.40    3.61   1
 -20   2  -7   21.02    1.67   1
 -18  -4  29    0.27    3.22   1
 -18  -4  31    4.60    2.45   1
 -18   4 -11   12.12    2.54   1
 -16  -4  27   86.19    3.97   1
 -16  -4  29    1.28    3.34   1
 -16   6 -13    2.47    2.43   1
 -14  -4  27   -5.62    3.14   1
 -12  -4  29   44.85    3.02   1
 -10  -4  29    6.26    3.39   1
 -10   6 -13   10.33    3.46   1
  -8  -4  29   41.77    3.76   1
  -8   6 -13   82.61    3.25   1
  -7   5 -12   26.83    3.08   1
  -6  -4  31   14.09    3.87   1
  -6  -4  33   -0.01    2.57   1
  -6  -4  43   -1.28    3.28   1
  -6   4 -11  172.14    3.16   1
  -4  -4  31    0.74    3.61   1
  -4  -4  33   29.59    4.09   1
  -4  -4  35   38.52    4.32   1
  -4  -4  37    2.74    2.87   1
  -4  -4  39    4.79    3.00   1
  -4  -4  41    8.73    4.52   1
  -4  -4  43   17.29    5.00   1
  -4   2  -7   28.19    1.92   1
  -2  -4  35   -0.19    3.96   1
  -2  -4  37   -3.76    4.07   1
  -2  -4  39   50.77    5.07   1
  -2  -4  41   14.63    4.77   1
  -1  -3  18   71.03    2.98   1
  -1   7 -12   69.18    4.24   1
   2  -2  11   87.37    2.43   1
   2   4  -9  192.17    3.50   1
   2   6 -11   22.06    3.37   1
   2   8 -11   -0.82    3.86   1
   3   5 -10   95.14    3.36   1
   8   2  -3    3.30    1.18   1
  18  -2  34   -5.65    3.47   1
  18  -2  36   26.41    3.80   1
  18  -2  38   -2.12    3.85   1
  18  -2  40    1.60    4.04   1
  18  -2  42    7.31    4.51   1
  23  -1  33    0.42    2.88   1
  23  -1  35    3.48    3.18   1
  23  -1  37   27.90    3.75   1
  23  -1  39    6.32    3.65   1
  23  -1  41    4.15    3.82   1
  26   0  26  129.10    3.89   1
  28   2  16    0.89    1.10   1
  29   1  25   11.65    2.39   1
  30   2  20   17.13    1.77   1
  32   2  26    3.61    1.91   1
 -40  -2  23    1.31    2.30   1
 -39   3  -1    6.18    2.18   1
 -38  -2  20    0.03    1.95   1
 -37   1   3   19.51    1.18   1
 -35  -3  28   -2.66    2.81   1
 -35  -3  29   -1.59    2.73   1
 -33  -3  24    4.82    2.85   1
 -33  -3  25    3.70    2.45   1
 -31  -3  22    0.01    2.72   1
 -31  -1   7    9.73    0.75   1
 -29  -3  20   -3.69    2.47   1
 -28   4  -8    1.10    2.55   1
 -26  -4  34   -2.04    3.68   1
 -26  -4  35   -0.40    3.78   1
 -26  -4  36    1.12    3.95   1
 -24  -4  31    9.42    3.34   1
 -24  -4  33    1.50    3.64   1
 -23  -3  16  114.33    3.06   1
 -20  -4  27    4.30    3.03   1
 -18   2  -7   27.87    1.78   1
 -16  -4  25   13.28    3.05   1
 -14  -4  25   -2.29    2.84   1
 -14  -2   7   27.88    1.44   1
 -13  -1   2   12.10    0.66   1
 -13   5 -12   25.45    2.40   1
 -12  -4  25   10.98    2.98   1
 -11  -1   2  292.38    1.50   1
 -11   5 -12  168.55    3.77   1
 -10  -4  25    6.97    3.07   1
 -10  10 -11    8.73    3.79   1
  -6  -4  27   58.64    3.85   1
  -4  -4  29   27.54    3.73   1
  -3   1  -4  434.21    2.44   1
  -3   7 -12   12.93    2.68   1
  -2  -4  31   31.58    4.01   1
  -2  -4  33    4.50    2.71   1
  -2  -4  43    6.75    3.40   1
  -2  -2   9   49.89    2.11   1
   0  -4  33   27.50    4.08   1
   0  -4  35   20.64    4.44   1
   0  -4  37    0.94    4.12   1
   0  -4  39   -4.53    4.33   1
   0  -4  43    2.20    4.70   1
   2  10  -9    0.46    3.33   1
   3  -3  20    3.32    1.83   1
   7   5  -8   73.19    2.89   1
   9   7  -8   -2.62    3.13   1
  18  -2  30    6.61    3.38   1
  18  -2  32   17.75    3.56   1
  24   0  20   59.55    2.47   1
  27   1  19    3.62    1.75   1
  28   0  34   -0.17    2.72   1
  28   0  36    3.93    3.04   1
  28   0  38    1.44    3.27   1
  28   4  10   24.49    0.96   1
  31   1  31    3.79    2.70   1
  31   1  33    3.25    3.03   1
  31   3  17    2.62    0.88   1
  35   3  29   -3.55    1.86   1
 -42   2   4    4.10    1.60   1
 -41  -1  15   -0.81    1.26   1
 -40  -2  22    6.29    2.13   1
 -38  -2  19    6.09    1.86   1
 -37  -1  11    7.27    1.00   1
 -36  -2  17    9.81    1.73   1
 -35  -3  26    0.44    2.90   1
 -33  -3  23   -0.55    2.72   1
 -28  -4  33    1.21    4.33   1
 -28  -4  34    3.76    3.79   1
 -27  -3  18   80.38    2.63   1
 -26  -4  31    1.15    3.36   1
 -26  -4  32    9.78    3.72   1
 -26  -4  33    0.55    3.61   1
 -24  -4  29   -3.45    3.15   1
 -22   2  -6   11.03    1.54   1
 -20  -4  25   -3.77    2.81   1
 -18  -4  25   54.58    3.55   1
 -16  -2   7    4.68    1.17   1
 -16   2  -7   64.84    2.00   1
 -15  -1   2  392.68    1.48   1
 -14  -4  23    4.40    2.74   1
 -14   2  -7    2.86    1.64   1
 -12  -4  23   92.26    3.66   1
 -10  -2   7    5.75    1.31   1
 -10   2  -7  174.73    2.67   1
  -9   7 -12    2.33    3.72   1
  -8  -2   7    6.42    1.80   1
  -8   2  -7    0.10    1.79   1
  -7  -3  14    0.04    1.96   1
  -7   7 -12    8.19    2.78   1
  -6  -4  25    2.39    3.06   1
  -4  -4  25    5.02    3.17   1
  -4  -4  27    2.96    2.28   1
  -2   6 -11   47.93    3.62   1
  -2   8 -11    2.78    2.88   1
  -1  -3  16   90.02    2.94   1
  -1   5 -10    4.12    2.77   1
   0  -4  29   21.06    3.67   1
   0   4  -9  490.79    4.94   1
   2  -4  31   15.79    3.85   1
   2  -4  33    0.28    3.78   1
   2  -4  35    0.89    4.12   1
   2  -4  37    3.83    2.87   1
   2  -4  39   12.10    3.30   1
   2  -4  41    1.28    3.30   1
   2  -4  43   -6.49    4.73   1
   3  -3  18    5.34    2.57   1
   3   7 -10   82.32    3.47   1
   4  -4  37    0.19    4.19   1
   4  -4  39   -3.59    4.25   1
   4  -4  41   -0.51    4.41   1
   4  -2  11  179.50    2.96   1
   6   4  -7    7.25    2.07   1
  11  -1  10    1.33    1.24   1
  13  -3  37   -9.28    4.00   1
  13  -3  39   -2.13    4.18   1
  13  -3  43    2.78    4.70   1
  13   3  -2    1.08    1.41   1
  20  -2  34    4.51    3.37   1
  20  -2  38    1.09    3.97   1
  20  -2  40    6.91    4.22   1
  23  -1  27    1.71    2.43   1
  25  -1  35   -1.41    3.11   1
  25  -1  37   -0.82    3.29   1
  25   1  15   25.40    1.67   1
  26   0  24   47.77    2.50   1
  28   0  30    0.36    2.98   1
  28   0  32    2.02    2.61   1
  29   1  23   12.33    2.07   1
  31   5  13    2.97    1.10   1
  32   2  24   10.63    2.01   1
  33   3  21   -1.56    1.26   1
  34   2  32    2.06    2.54   1
 -46   2   8    3.12    1.60   1
 -44   2   6    0.05    1.61   1
 -40  -2  21   -3.18    1.85   1
 -36  -2  16   12.08    1.79   1
 -36   2   0   23.77    1.93   1
 -35  -3  25   -3.19    2.19   1
 -33  -3  22    8.07    2.65   1
 -29  -3  18   79.16    2.98   1
 -28  -4  30    0.73    3.87   1
 -28  -4  31    1.29    3.22   1
 -28  -4  32    5.74    3.51   1
 -26  -4  29    3.17    3.15   1
 -25  -3  16    6.13    1.83   1
 -25  -1   4    0.52    0.48   1
 -24  -4  27    1.63    3.04   1
 -22  -4  25    7.62    2.90   1
 -18  -4  23  134.70    4.12   1
 -16  -4  23   76.33    3.53   1
  -9  -1   2 3485.90    4.67   1
  -8  -4  23   -3.24    2.97   1
  -6  -4  23   81.69    3.79   1
  -6   6 -11    5.17    3.28   1
  -6   8 -11   -4.85    2.82   1
  -5  -3  14   32.39    1.89   1
  -3   3  -8  385.15    3.68   1
   0  -2   9  156.10    2.29   1
   1  -3  16   17.10    2.45   1
   1   7 -10    4.03    2.55   1
   4  -4  35    1.38    2.94   1
   4  -4  43    3.87    3.40   1
   4   6  -9   21.48    3.12   1
   6  -4  37    3.18    4.19   1
   8  -2  13    6.00    2.03   1
  15  -3  37    1.52    4.08   1
  15  -3  39    2.25    4.35   1
  15  -3  41   12.35    4.68   1
  15  -3  43    2.97    4.70   1
  18   2   4   63.13    0.88   1
  20  -2  30   39.35    3.52   1
  23  -1  25    2.17    2.23   1
  25  -1  31    2.10    2.74   1
  26   2  12   32.20    0.95   1
  28   0  28   76.96    3.60   1
  32   6  14    1.42    1.65   1
  35   3  27   -0.60    1.60   1
 -45   3   5    5.99    2.31   1
 -43   3   3   14.64    2.19   1
 -40  -2  20    1.90    2.03   1
 -39   1   5   -0.48    1.13   1
 -38  -2  18    2.91    1.67   1
 -37  -3  26   -1.31    2.85   1
 -37  -3  27    4.96    2.42   1
 -35  -3  23    2.38    2.67   1
 -35  -3  24   -0.48    2.12   1
 -33  -3  21    9.41    2.46   1
 -31  -3  19   49.14    2.73   1
 -30  -4  31   -1.95    3.19   1
 -30  -4  32   -1.19    3.40   1
 -28  -4  29    1.11    3.04   1
 -27  -3  16    2.84    1.93   1
 -26  -4  27    5.77    3.17   1
 -22  -4  23   -5.27    2.48   1
 -20   4  -9    2.26    2.44   1
 -19   5 -10   39.79    3.21   1
 -18   0  -1    1.49    0.61   1
 -17   3  -8   46.91    2.33   1
 -16  -4  21   88.57    3.54   1
 -14  -4  21   12.42    2.83   1
 -12  -4  21   18.54    2.88   1
 -12   6 -11   47.84    2.90   1
 -11  -3  12   -0.79    1.75   1
 -10  -4  21   57.30    3.14   1
 -10   6 -11   -2.02    2.29   1
  -8  -4  21  112.22    3.73   1
  -7   3  -8   -1.53    2.17   1
  -5   1  -4  605.07    2.88   1
  -5   3  -8   64.35    2.53   1
  -5   5 -10   38.65    3.22   1
  -3  -3  14  115.08    2.53   1
  -3   7 -10   17.84    3.88   1
  -2  -4  23    2.35    3.09   1
   0   8  -9   14.23    3.86   1
   1  -1   4 1113.40    3.61   1
   2   6  -9  305.28    5.25   1
   3   1  -2   27.80    0.93   1
   3   3  -6  206.33    3.01   1
   6  -4  43   -1.36    3.51   1
   9   5  -6  107.59    3.12   1
  13   5  -4    2.70    2.13   1
  14   0   7   -2.46    0.98   1
  14   2   1    7.53    0.86   1
  17   3   1   48.52    1.33   1
  22  -2  36    5.42    3.65   1
  22  -2  38   -3.65    3.78   1
  22  -2  40   -1.61    4.13   1
  24   0  18  144.07    2.84   1
  26   0  22   71.87    2.48   1
  28   0  26    4.48    2.59   1
  30   0  34   -1.32    3.36   1
  30   0  36    4.27    3.00   1
  30   2  18   11.15    1.39   1
  31   1  27    3.61    2.30   1
  34   6  18    4.75    1.44   1
 -37  -3  25    0.86    2.81   1
 -35  -1   9    1.74    0.72   1
 -33  -3  20   11.42    2.36   1
 -30  -4  30    1.32    3.16   1
 -28  -4  26    7.30    3.43   1
 -28  -4  27    3.76    2.88   1
 -26  -4  25   17.45    3.06   1
 -23  -3  14   21.02    1.73   1
 -21   3  -7   22.60    2.15   1
 -20  -4  21   69.99    3.30   1
 -17  -5  38   -1.66    4.31   1
 -16   4  -9    5.26    2.30   1
 -15  -5  36   -4.81    4.17   1
 -15  -5  38    0.34    4.40   1
 -15  -3  12    7.22    1.63   1
 -15   3  -8   -1.42    1.94   1
 -15   5 -10    0.14    1.97   1
 -13  -5  40    3.55    4.68   1
 -13   5 -10    0.84    2.89   1
 -11  -5  36    5.32    4.20   1
 -11  -5  38    0.38    4.29   1
 -11  -5  40   -1.22    4.50   1
 -11   3  -8    9.86    2.07   1
 -11   5 -10   42.16    3.26   1
 -10   4  -9  217.58    3.80   1
  -9  -5  40   -5.55    4.56   1
  -9   5 -10   76.41    3.55   1
  -8   4  -9   11.55    2.48   1
  -7  -5  38   -0.56    4.28   1
  -7  -5  40   -4.92    4.33   1
  -7  -3  12   24.41    2.09   1
  -7   1  -4  159.93    1.82   1
  -7   7 -10    6.29    3.80   1
  -5   7 -10   94.78    3.75   1
  -1  -3  14  247.10    3.69   1
   0   6  -9   38.44    3.48   1
   2  -2   9   -0.41    1.87   1
   3  -3  16   80.68    2.44   1
   6  -4  29   55.52    4.11   1
   6   2  -3    9.38    1.35   1
  10  -4  42    6.02    4.58   1
  16   4  -1    3.16    1.47   1
  17  -3  37   -1.97    3.97   1
  22  -2  32    2.70    2.99   1
  22  -2  34   -5.26    3.13   1
  24   6   4   54.44    2.22   1
  25  -1  27   -0.15    2.53   1
  27  -1  37   10.59    3.28   1
  27   1  17   43.28    1.96   1
  31   1  25   11.35    2.59   1
  33   1  33    0.07    2.78   1
  34   2  28    0.79    1.90   1
 -40  -2  19   13.11    2.14   1
 -38   2   2    0.43    1.46   1
 -37  -3  24   -5.35    2.63   1
 -35  -3  22    7.24    2.07   1
 -32  -4  30    0.17    3.20   1
 -32  -4  31   -3.11    3.24   1
 -32  -2  12   31.61    1.61   1
 -31  -3  18   36.22    2.52   1
 -30  -4  28    8.52    3.14   1
 -28  -4  25    5.32    2.69   1
 -26  -4  23   -2.89    3.20   1
 -25  -3  14   49.93    2.33   1
 -25   1  -2   -0.69    0.96   1
 -22  -4  21   -0.94    2.47   1
 -22   2  -5   43.32    1.75   1
 -21  -5  36    0.39    4.35   1
 -19  -5  36    3.16    4.22   1
 -19   3  -7   12.92    2.02   1
 -17  -5  32    0.09    3.82   1
 -17  -5  34    3.42    4.10   1
 -17  -5  36    6.07    3.08   1
 -17  -1   2   27.12    0.57   1
 -16  -4  19   25.04    2.71   1
 -15  -5  32    5.04    3.95   1
 -14  -4  19    3.48    2.39   1
 -14   2  -6    5.57    1.65   1
 -13  -5  34   -2.18    2.68   1
 -12  -4  19   12.29    2.61   1
 -11  -5  34   -0.41    2.70   1
 -11   1  -4  169.34    1.97   1
  -9  -5  34    4.29    3.99   1
  -8  -4  19    7.01    2.64   1
  -8  10  -7   34.83    4.23   1
  -7  -5  32    7.34    3.87   1
  -7  -5  34    7.25    4.02   1
  -7  -5  36    2.01    2.90   1
  -6  -4  19   40.70    3.05   1
  -5  -5  34    0.47    3.97   1
  -5  -5  38   -3.24    4.51   1
  -5  -5  40   18.01    3.59   1
  -5   9  -8   -0.36    3.01   1
  -3  -5  36   -7.21    4.22   1
  -3  -5  38    1.57    4.31   1
  -3  -5  40   10.86    4.89   1
  -2   6  -9   -6.52    3.27   1
  -1  -5  42   14.46    5.14   1
   1  -3  14  121.70    3.08   1
   1   3  -6  227.79    3.24   1
   1   5  -8   20.64    2.85   1
   2   4  -7 1122.05    6.73   1
   4   8  -7   10.30    2.80   1
   7   5  -6   14.74    2.40   1
   7   7  -6   14.50    3.32   1
   8   0   3   -0.04    0.79   1
   8   4  -5   -1.49    1.90   1
  12   4  -3   45.30    2.01   1
  17  -3  33   -3.33    3.62   1
  24  -2  38    5.52    3.85   1
  26   0  20    9.46    2.11   1
  27  -1  33    4.39    2.79   1
  28   0  24  125.72    3.48   1
  30   0  30   -5.21    2.92   1
 -42  -2  21   -0.60    2.06   1
 -41   1   7    8.45    1.23   1
 -37  -3  23    4.61    2.49   1
 -35  -3  21    7.14    2.24   1
 -34   2   0    3.47    1.58   1
 -33  -3  19    2.20    2.13   1
 -32  -4  28    4.73    3.54   1
 -32  -4  29    8.64    3.10   1
 -32   0   4   44.39    0.93   1
 -31  -3  17    4.50    2.16   1
 -30  -4  26   18.12    3.05   1
 -26   4  -6   15.76    2.66   1
 -22  -2   7    9.68    1.12   1
 -21  -5  34   13.92    4.34   1
 -20  -4  19   44.28    2.89   1
 -19  -5  32    4.41    3.87   1
 -18   6  -9   -4.23    2.39   1
 -17  -5  30   -4.31    3.64   1
 -15  -5  30   -6.07    3.57   1
 -13  -5  30   12.57    3.81   1
  -9  -5  30   -1.47    3.61   1
  -7  -5  30    6.40    3.61   1
  -6   6  -9   72.88    3.71   1
  -4  -4  19   10.67    2.84   1
  -2  -2   7    0.22    1.77   1
  -1  -5  34   18.15    4.34   1
  -1  -5  36   -4.30    4.26   1
  -1  -5  40    1.87    3.52   1
  -1   5  -8    5.10    2.73   1
  -1   7  -8    4.94    3.47   1
   0  -4  21   12.42    2.98   1
   0   4  -7  391.39    4.45   1
   0  10  -5    4.66    3.28   1
   1  -5  42   -4.30    5.08   1
   3  -3  14   77.23    2.82   1
   4  -2   9   23.39    2.04   1
   4   6  -7  123.96    3.95   1
   7   3  -4  235.64    2.88   1
  10   0   4   17.44    0.84   1
  10   2  -1  153.08    1.64   1
  11   3  -2   12.17    1.70   1
  12  -4  40    2.02    4.81   1
  16   0   8   15.22    1.12   1
  19  -3  35   -0.28    3.81   1
  19  -3  37    1.11    3.87   1
  19  -3  39   -2.13    4.15   1
  19   3   3   86.50    1.45   1
  21   1   9  114.38    1.28   1
  22  -2  28   25.90    3.02   1
  23   1  11   19.55    1.12   1
  24  -2  34   -4.91    3.30   1
  25  -1  25    9.74    2.46   1
  27  -1  29    4.69    3.07   1
  30   0  28   -0.42    2.78   1
  33   1  29    1.74    2.39   1
  34   2  26    4.84    1.95   1
 -45   1  11    5.00    1.31   1
 -43   1   9    3.46    1.28   1
 -41   3   3    1.97    2.16   1
 -41   5   1   11.68    3.30   1
 -40   2   4    9.72    1.85   1
 -38  -2  16   -1.81    1.66   1
 -35   1   3   43.49    1.51   1
 -32  -4  27    1.11    2.69   1
 -30  -4  24    6.21    3.07   1
 -30  -4  25    1.74    2.63   1
 -28  -4  23   -1.38    2.57   1
 -26  -4  21   -1.74    2.86   1
 -25   3  -5  124.86    2.90   1
 -22  -4  19   50.62    2.89   1
 -19  -5  30   14.60    3.71   1
 -17  -5  28   -2.10    3.46   1
 -16  -4  17   42.96    3.27   1
 -16   0  -1    0.52    0.61   1
 -13  -5  28   27.97    3.86   1
 -12  -4  17   50.45    2.87   1
 -11  -5  28    5.55    3.65   1
 -10  -4  17    1.94    2.36   1
  -9  -5  28   11.37    3.53   1
  -8  -4  17    2.28    2.36   1
  -7  -5  28    1.65    3.52   1
  -4  10  -5    2.42    3.29   1
  -2   8  -7   24.67    3.90   1
  -1  -5  32   20.11    4.15   1
  -1  -3  12    6.97    2.16   1
  -1   3  -6  190.60    3.05   1
   1  -5  36    1.05    3.05   1
   3  -5  38   -3.54    4.69   1
   6   0   2 1506.80    2.39   1
   8   6  -5   27.31    2.89   1
  12   0   5    0.01    0.94   1
  14  -4  38    0.31    4.37   1
  19  -3  31   41.80    4.35   1
  19  -3  33    9.12    3.71   1
  24   0  16  356.25    3.68   1
  25  -1  23   21.45    2.74   1
  28   2  14   11.65    0.89   1
  29  -1  35    3.18    3.18   1
  29  -1  37    8.51    3.48   1
  29   1  19   42.34    2.02   1
  31   1  23   13.51    1.97   1
  32   0  34   -2.54    3.30   1
 -43   3   5   -2.47    2.16   1
 -42   2   6    5.27    2.03   1
 -40  -2  18    1.21    1.57   1
 -38   0   8    8.85    0.78   1
 -32  -4  25   -0.38    3.00   1
 -32  -4  26    1.55    2.65   1
 -25  -5  32    6.22    3.60   1
 -24  -4  19  108.86    3.78   1
 -23  -5  30    6.14    3.38   1
 -23   1  -2    3.13    1.02   1
 -19  -5  28   -2.87    3.23   1
 -18  -4  17   37.76    2.75   1
 -17  -5  26   15.11    3.36   1
 -15  -5  26   14.64    3.39   1
 -15   5  -8   77.92    3.45   1
 -13  -5  26   34.35    3.71   1
 -13  -3  10   19.70    1.67   1
 -11  -3  10   74.69    2.24   1
  -9  -5  26    9.69    3.32   1
  -9  -3  10   47.14    2.08   1
  -9   5  -8    0.90    2.93   1
  -7  -5  26   85.66    4.27   1
  -7  -3  10   12.52    1.96   1
  -7   5  -8   37.65    3.05   1
  -5  -5  26    1.39    3.41   1
  -5  -1   2  842.74    2.54   1
  -4  -4  17    5.09    2.57   1
  -4   2  -5   20.07    1.83   1
  -3  -5  28   48.82    4.27   1
  -3   3  -6   14.02    2.12   1
  -2   4  -7   48.33    2.71   1
  -1  -5  28   62.19    4.28   1
   0  -4  19    1.02    1.90   1
   0  -2   7  492.67    3.61   1
   0   6  -7    5.25    3.06   1
   1  -5  32    0.48    2.74   1
   3  -5  34   37.52    4.56   1
   3  -1   4  444.88    2.54   1
   5  -5  38    0.49    4.49   1
   5  -5  41   -3.46    4.76   1
   5  -3  14  106.41    3.00   1
  10   4  -3    5.12    2.16   1
  21  -3  37    3.99    4.11   1
  25   1  13   19.26    1.23   1
  26  -2  36   -0.04    3.41   1
  26  -2  38    2.00    3.77   1
  27  -1  27    2.87    2.39   1
  28   0  22   94.16    2.73   1
  29  -1  33    3.08    2.88   1
  30   0  26    1.07    2.46   1
  32   0  32   12.45    3.20   1
 -44   2   8    6.85    2.00   1
 -42  -2  20   -1.25    1.64   1
 -37  -3  21    2.09    2.14   1
 -36   2   2   24.17    2.03   1
 -33  -3  17    3.16    2.18   1
 -32  -4  24   17.97    3.08   1
 -29   3  -3  280.23    3.86   1
 -28  -4  21   13.84    2.54   1
 -27  -5  31   -9.96    4.35   1
 -27  -5  32   -1.33    3.70   1
 -25  -5  30   10.92    3.57   1
 -19  -5  26   23.02    3.42   1
 -17  -3  10   -0.39    1.35   1
 -17   3  -6  104.73    2.76   1
 -16   4  -7   94.55    3.04   1
 -15  -5  24   -0.80    3.00   1
 -14  -2   5    9.59    1.11   1
 -13  -5  24   20.66    3.42   1
 -12  -2   5   17.77    1.34   1
 -11  -5  24  133.61    4.55   1
 -10  -2   5   29.58    1.59   1
  -9  -5  24   47.49    3.67   1
  -7  -5  24   96.90    4.29   1
  -6   2  -5   90.78    2.20   1
  -5   3  -6    6.21    2.14   1
  -4   4  -7    2.25    1.73   1
  -3  -5  26    7.19    3.61   1
  -2  -4  17    3.73    2.73   1
   1  -5  28   20.72    3.76   1
   1   7  -6   62.52    4.05   1
   3   5  -6  133.51    3.01   1
   4   2  -3   -4.12    1.44   1
   4   4  -5  339.14    4.04   1
   6  -2   9   53.64    2.21   1
   6   6  -5    6.42    2.84   1
   7  -5  36    8.71    4.28   1
   7  -5  41    0.58    3.68   1
   7   1   0 2545.03    3.53   1
   7   7  -4    7.87    3.15   1
  14   0   6  419.56    2.29   1
  16  -4  36    7.91    4.24   1
  16  -4  38    3.24    4.32   1
  16  -4  40   -4.48    4.69   1
  17   3   2   53.02    1.38   1
  21  -3  33   15.60    3.59   1
  24  -2  28   -0.47    2.74   1
  25   5   7   15.98    1.68   1
  26  -2  34    2.32    3.25   1
  26   0  18   61.90    2.30   1
  27  -1  25    5.24    2.81   1
  29  -1  31    3.17    2.59   1
  32   2  20    1.11    1.35   1
  32   6  16    5.38    1.82   1
  34   2  24    1.14    1.61   1
  35   3  23    8.02    1.24   1
 -46   2  10    1.18    1.95   1
 -39  -3  23    2.12    2.33   1
 -34  -4  25    1.11    3.09   1
 -34  -4  26   -3.81    2.47   1
 -34  -2  12    0.17    1.29   1
 -32  -4  23    4.68    2.87   1
 -29  -5  31    3.18    4.40   1
 -27  -5  29    1.23    4.11   1
 -27  -5  30   -2.63    3.37   1
 -26  -4  19    8.18    2.39   1
 -23  -5  26    1.81    3.13   1
 -22  -4  17   13.19    2.13   1
 -21   3  -5   33.33    2.17   1
 -19  -5  24    4.78    2.92   1
 -17  -5  24    2.11    2.96   1
 -16  -4  15   39.61    2.49   1
 -15   3  -6   17.83    2.02   1
 -14  -4  15   35.84    2.44   1
 -14   0  -1   -0.17    0.64   1
 -12   2  -5    0.73    1.66   1
 -12   4  -7    2.92    2.32   1
 -11   3  -6   45.36    2.38   1
 -10   2  -5   28.03    1.88   1
 -10   4  -7   42.97    2.66   1
  -8  -4  15    3.86    2.21   1
  -8  -2   5    7.21    1.30   1
  -8   2  -5  106.03    2.33   1
  -6  -4  15   24.53    2.50   1
  -6   6  -7   44.22    3.38   1
  -5  -5  24   10.36    3.37   1
  -3  -3  10  204.47    3.22   1
   0  -4  17    4.46    2.64   1
   1  -5  26    2.95    3.46   1
   2  -2   7   -1.12    1.82   1
   7   5  -4  128.65    3.24   1
  16   2   3  432.68    1.89   1
  18  -4  38   -4.72    4.29   1
  18  -4  40   -5.52    4.47   1
  23  -3  37    6.93    4.09   1
  23  -3  39    0.17    4.15   1
  23   3   7   18.95    0.92   1
  26  -2  30   -0.51    3.48   1
  27   1  15  458.29    3.16   1
  29  -1  29    0.09    2.46   1
  30   0  24   -2.60    2.23   1
  31  -1  35    4.85    3.70   1
  31   1  21   69.75    2.38   1
  35   1  31    2.44    2.77   1
 -40  -2  17    2.08    1.42   1
 -39  -3  22    4.99    2.14   1
 -37  -3  20   -1.95    2.01   1
 -37   1   5    0.45    1.31   1
 -35  -3  18    0.51    1.96   1
 -34  -4  24   -4.39    2.84   1
 -32  -4  22    4.02    2.78   1
 -31  -3  15   14.04    1.85   1
 -30  -4  21   25.95    2.69   1
 -28  -4  19   13.17    2.63   1
 -27  -5  28   -1.08    3.29   1
 -26   4  -4   27.13    2.68   1
 -25  -5  26    0.45    3.12   1
 -24  -4  17   42.37    2.45   1
 -24   0   1   -0.25    0.67   1
 -21  -5  24    0.40    2.93   1
 -18  -4  15  180.48    3.55   1
 -17  -5  22   36.54    3.20   1
 -16  -2   5    9.06    1.01   1
 -15  -5  22    2.75    2.81   1
 -14  -6  35    4.21    4.54   1
 -14  -6  37    0.87    4.51   1
 -12  -6  35   -4.35    4.24   1
 -12  -6  37   -1.15    4.54   1
 -11  -5  22   24.07    3.19   1
 -10  -6  35    7.97    4.37   1
 -10  -6  37   -5.45    4.64   1
  -8  -6  37    8.64    4.57   1
  -7  -5  22    8.00    3.25   1
  -7   9  -4   23.44    3.40   1
  -6  -6  37   10.42    4.78   1
  -4  -6  37   -0.64    4.48   1
  -4  -4  15    8.34    2.48   1
  -3  -1   2   29.63    1.11   1
  -2  -6  39   -0.34    4.68   1
  -1  -3  10    1.98    2.14   1
  -1   5  -6  184.11    3.89   1
   2   4  -5  109.37    2.98   1
   3   3  -4  192.06    2.92   1
   4   8  -3   83.26    4.37   1
   5   7  -4   21.45    2.42   1
   8   4  -3    4.91    1.87   1
   9  -1   6  443.65    2.80   1
  11  -5  37   -0.65    4.33   1
  11  -5  39   -6.05    4.65   1
  11   5  -2   64.59    2.66   1
  13   3   0  614.04    3.58   1
  18  -4  34    1.00    3.93   1
  21  -3  29   22.77    3.41   1
  23  -3  33    5.74    3.50   1
  25   3   9   36.95    0.92   1
  27  -1  23    5.00    2.52   1
  28  -2  36    2.89    3.47   1
  28   0  20    4.71    2.04   1
  31  -1  33   -0.35    3.40   1
  32   0  28  137.46    3.95   1
  33   1  25    0.93    1.86   1
 -38   2   4    6.12    1.95   1
 -36  -4  26   -0.50    3.05   1
 -33  -3  16   -4.40    1.70   1
 -30  -4  20   -7.43    2.77   1
 -29  -5  28    1.33    4.08   1
 -29  -5  29    7.01    3.60   1
 -27  -5  27    7.27    3.29   1
 -20  -4  15    3.74    2.03   1
 -20   0   0    3.12    0.67   1
 -19  -5  22   67.77    3.60   1
 -18  -6  33    0.60    4.35   1
 -16  -6  33    5.17    4.24   1
 -14  -6  33    0.16    4.19   1
 -12  -6  31    0.51    4.00   1
 -12  -6  33   -1.63    4.30   1
 -10  -6  31    6.77    4.02   1
  -5   5  -6   37.24    3.01   1
  -4  -6  33    2.58    4.26   1
  -4  -6  35    1.63    4.50   1
  -4  -2   5   93.21    1.94   1
  -3  -5  22   46.82    3.68   1
  -2  -4  15   55.86    2.97   1
  -1  -5  22   34.77    3.54   1
   0  -6  37    1.70    4.72   1
   0  -6  39    4.46    4.81   1
   2   2  -3 1354.16    4.90   1
   5  -3  12   41.32    2.46   1
   5   5  -4   10.19    2.39   1
   8  -2   9   52.56    2.15   1
   8   2  -1    0.71    1.35   1
   9   1   1  843.64    1.76   1
  12   4  -1   -2.03    1.64   1
  12   6  -1    5.12    2.53   1
  13  -5  39   -0.53    4.78   1
  16   0   7    0.91    1.06   1
  18  -4  32    5.69    4.15   1
  20  -4  38    2.01    4.15   1
  22   0  12    2.63    1.29   1
  24  -2  24   75.62    3.38   1
  24   0  14    4.12    1.41   1
  25  -3  37   -0.41    3.81   1
  26  -2  28   -2.85    2.68   1
  28  -2  34    8.58    3.32   1
  29   1  17  156.51    2.41   1
  30   2  16   16.71    1.04   1
  30   4  14   25.07    1.09   1
  31  -1  31    1.81    3.21   1
  35   1  29   16.03    2.54   1
  37   3  27   -0.35    1.31   1
 -41   3   5   -1.69    2.21   1
 -39  -3  21    0.91    1.95   1
 -36  -4  25    2.60    2.88   1
 -35  -3  17   45.59    2.20   1
 -34  -4  23    4.99    2.29   1
 -32  -4  21    1.90    2.26   1
 -31  -5  29   -0.94    3.52   1
 -31  -3  14   14.22    1.74   1
 -30  -4  19   34.57    2.88   1
 -26  -4  17   38.09    2.42   1
 -25  -5  24   35.64    3.29   1
 -25   3  -3   27.63    2.15   1
 -23  -3  10   10.06    1.53   1
 -21  -5  22    3.00    2.72   1
 -20   4  -5   29.75    2.52   1
 -18  -6  31   11.27    3.98   1
 -17  -5  20    6.81    2.96   1
 -15  -5  20    5.90    2.88   1
 -14  -6  31    7.82    4.21   1
 -14  -4  13   -2.56    2.04   1
 -13  -3   8   96.02    2.31   1
 -13   5  -6   74.47    3.33   1
 -12  -6  29   33.84    4.32   1
 -12   0  -1    2.46    0.62   1
 -11  -3   8   93.87    2.19   1
 -10  -6  29    0.99    3.76   1
 -10  -4  13   68.17    2.71   1
  -9  -3   8    9.87    1.80   1
  -8  -6  29    0.91    3.72   1
  -8  -6  31   10.40    4.07   1
  -8  -4  13    9.07    2.24   1
  -8   0  -1    1.91    0.55   1
  -7  -5  20    1.47    2.96   1
  -6  -6  31   16.29    4.23   1
  -5  -5  20   19.49    3.24   1
  -4  -6  31    8.69    4.19   1
  -2  -6  33    4.88    4.28   1
  -2   6  -5    3.51    3.03   1
  -1   7  -4   36.22    3.71   1
   0  -6  33    6.58    4.33   1
   0  -6  35    2.34    4.43   1
   0  -4  15    1.10    1.80   1
   1  -3  10  130.53    2.90   1
   1   3  -4    2.32    2.11   1
   2  -6  35   -2.13    4.59   1
   2  -6  37   -2.48    4.53   1
   4  -6  39   -0.69    4.98   1
   5  -1   4  618.05    2.97   1
   6   6  -3   99.85    3.57   1
  12  -2  11  436.62    3.88   1
  13  -5  35   10.24    4.28   1
  13  -5  37   -2.56    3.01   1
  14   2   2 1240.05    3.37   1
  20  -4  34   -0.21    4.02   1
  20  -4  36    4.40    4.23   1
  25  -1  19    6.43    1.86   1
  26  -2  26   81.85    4.03   1
  26   0  16  159.89    3.14   1
  29  -1  25   10.12    2.87   1
  30   0  22   17.32    2.20   1
  31   7  17   -1.05    2.68   1
 -45   3   9   11.76    2.90   1
 -43   3   7    4.30    2.36   1
 -42  -2  18    3.19    1.59   1
 -40  -2  16   -1.10    1.36   1
 -40   4   4   10.63    2.57   1
 -36  -4  24    0.25    2.71   1
 -34  -4  22   -5.69    2.59   1
 -33  -3  15   -1.33    1.61   1
 -32  -2  10   19.93    1.11   1
 -31  -5  28    6.56    3.25   1
 -28  -4  17   -2.08    2.22   1
 -27  -5  24    3.75    2.92   1
 -24  -4  15    0.99    2.59   1
 -23   1  -1   76.65    1.52   1
 -22  -6  31    0.98    4.75   1
 -20  -6  31    1.43    4.07   1
 -20   2  -3   10.89    1.97   1
 -19  -5  20   -4.68    2.73   1
 -18   4  -5   46.31    2.65   1
 -16  -4  13   -2.41    1.95   1
 -16   6  -5   98.73    4.08   1
 -15  -3   8   -1.22    1.62   1
 -14  -6  29   -3.86    3.92   1
 -11   9  -2   10.81    3.23   1
 -10   0  -1    2.39    0.62   1
  -9   9  -2    2.54    3.04   1
  -7  -3   8    6.89    1.87   1
  -6   6  -5  203.56    4.61   1
  -5  -3   8  113.65    2.58   1
  -4  -6  29    2.42    4.00   1
  -3   7  -4   67.47    3.89   1
  -2  -6  31    3.97    3.06   1
  -1  -5  20    7.68    3.24   1
   0  -6  31    1.41    4.19   1
   2  -6  33   10.75    4.63   1
   2  -4  15   13.49    2.63   1
   3  -3  10  306.19    3.77   1
   3   5  -4   -1.37    2.42   1
   4  -6  35    1.83    4.49   1
   5   7  -2   12.37    3.13   1
   6  -6  37   -0.53    4.61   1
   7  -3  12   17.64    2.26   1
  11   1   2  156.36    0.71   1
  12   2   1  153.95    1.54   1
  13   5   0   35.97    2.36   1
  15  -5  37   -0.66    4.61   1
  15  -5  39   -5.51    3.48   1
  20  -4  32   -0.81    3.89   1
  22  -4  38   -1.57    4.49   1
  25  -3  31    2.29    4.05   1
  27  -1  21   15.47    2.64   1
  31  -1  29   18.38    2.74   1
  33   1  23    9.31    1.91   1
  34   0  30   28.03    3.14   1
  34   2  22   10.35    1.48   1
 -40   0  10    8.90    0.94   1
 -39  -3  20    2.48    1.86   1
 -39   1   7    4.16    1.47   1
 -38  -2  14    2.78    1.18   1
 -37  -3  18    0.85    1.73   1
 -36  -4  23   -2.13    2.69   1
 -34  -4  21   -0.81    2.47   1
 -31  -5  26   25.29    4.02   1
 -31  -5  27   -1.18    2.97   1
 -25  -5  22   36.46    3.11   1
 -24  -6  31    1.83    4.13   1
 -21  -5  20   -5.60    2.55   1
 -20  -6  29   -1.61    3.79   1
 -20  -2   5  595.92    2.85   1
 -19   3  -4  171.45    3.10   1
 -18  -6  27   12.35    3.70   1
 -17  -3   8   16.77    1.66   1
 -16  -6  27   -0.48    3.60   1
 -15  -5  18   -0.27    2.65   1
 -14  -6  27    1.82    3.69   1
 -14   4  -5    5.95    2.34   1
 -13  -5  18  138.99    4.04   1
 -12   4  -5   46.64    2.65   1
 -11  -5  18    1.91    2.88   1
 -11   7  -4   60.68    4.05   1
 -10  -6  27    1.30    2.54   1
  -9  -5  18    8.98    2.91   1
  -9   7  -4    9.52    3.66   1
  -8  -6  27    1.67    3.56   1
  -8   4  -5  100.75    3.06   1
  -7  -5  18   11.58    2.91   1
  -6  -6  27   -0.44    3.74   1
  -5  -5  18   12.88    3.01   1
  -4  -6  27    9.07    3.80   1
  -2  -6  29    4.56    2.93   1
   0  -6  29   -2.14    3.84   1
   0   2  -3 2060.86    6.08   1
   3   7  -2   17.02    3.40   1
   4   6  -3   35.08    2.40   1
  10  -2   9  201.07    2.88   1
  15  -5  33   33.68    4.72   1
  17  -5  37    0.04    4.53   1
  18   0   8  175.48    1.78   1
  22  -4  34    1.02    3.93   1
  22  -4  36    6.62    4.21   1
  26  -2  24    1.26    2.48   1
  27  -3  35    3.46    3.51   1
  28   0  18   36.36    2.02   1
  32   6  18    7.60    2.15   1
  33  -1  33    3.89    3.39   1
  35   1  27    4.48    1.92   1
  36   2  26    6.35    1.63   1
 -42   2   8   -1.16    2.03   1
 -32  -4  19    3.31    1.99   1
 -31  -5  25   14.46    3.59   1
 -31  -3  13    5.02    1.69   1
 -29  -5  24    9.36    2.87   1
 -26  -4  15  201.06    3.82   1
 -23  -5  20    3.27    2.62   1
 -20  -4  13   29.01    2.09   1
 -19  -5  18   10.34    3.27   1
 -19   5  -4   34.79    3.16   1
 -18   2  -3  438.06    3.62   1
 -17  -5  18    6.27    2.63   1
 -17   3  -4   -0.25    1.99   1
 -16  -6  25   -5.73    3.50   1
 -12  -6  25    4.87    3.71   1
  -8  -6  25   -2.19    3.61   1
  -6  -6  25   24.40    3.94   1
  -4  -6  25    1.81    3.70   1
  -3  -5  18   -0.46    2.99   1
  -2  -6  27   20.87    4.03   1
  -1  -5  18   26.94    3.22   1
  -1  -3   8  487.57    4.23   1
  -1   5  -4  102.27    3.34   1
   0  -6  27    4.76    3.75   1
   0  -4  13    7.99    2.47   1
   0  -2   5 1236.01    5.01   1
   1   7  -2   12.35    3.30   1
   2   6  -3   26.96    3.19   1
   5  -3  10  223.21    3.45   1
   8   6  -1   35.35    2.87   1
   9  -3  12    3.30    2.22   1
  11  -1   6   23.86    1.38   1
  14   4   1    3.20    1.61   1
  15   3   2   89.93    1.76   1
  17  -5  35    7.90    4.44   1
  22  -4  32   -2.68    3.79   1
  24   4   8    9.53    1.35   1
  27   5  11   -0.95    1.76   1
  28   4  12   76.78    1.62   1
  29  -1  23    9.64    2.02   1
  30  -2  32   -0.74    3.05   1
  31  -1  27    2.30    2.30   1
  31   1  19   26.61    1.67   1
  33  -1  31    4.65    3.19   1
  33   5  19    1.57    1.57   1
 -44   2  10    5.18    2.09   1
 -41  -3  21    1.12    1.95   1
 -39  -3  19   -1.32    1.87   1
 -37  -3  17    6.97    1.82   1
 -36  -2  12   -0.28    1.05   1
 -34  -4  20    1.92    2.35   1
 -33  -5  26    7.51    3.64   1
 -32  -4  18   45.93    2.96   1
 -31  -5  24   -2.35    3.30   1
 -30  -4  17   40.96    2.56   1
 -26  -6  29    1.87    4.54   1
 -22  -6  27    1.37    3.40   1
 -22  -4  13   34.52    2.12   1
 -22   4  -3   -2.55    2.36   1
 -21  -5  18   20.86    3.30   1
 -20  -6  25    9.23    4.21   1
 -15   5  -4   14.99    2.89   1
 -14  -4  11  131.67    3.17   1
 -13  -5  16  176.38    4.53   1
 -12  -4  11   34.13    2.23   1
 -11  -5  16   31.62    2.98   1
  -9  -5  16   30.37    2.97   1
  -8  -6  23   43.71    4.09   1
  -8  -4  11   95.18    2.79   1
  -7  -5  16   17.76    2.90   1
  -6  -4  11  130.84    3.04   1
  -5   3  -4    8.36    2.14   1
  -5   5  -4   63.02    3.14   1
  -3   5  -4   95.69    3.37   1
  -2   6  -3    3.27    3.09   1
   0  -6  25   -0.91    3.84   1
   0   6  -3   39.27    3.24   1
   2  -4  13  177.61    3.66   1
   2   4  -3   -1.02    2.26   1
   5   3  -2   63.48    2.16   1
   5   5  -2  159.81    3.83   1
  15   5   2   73.37    2.44   1
  17  -5  33   -9.12    4.40   1
  19  -1  11  217.98    2.60   1
  22  -4  30    6.12    3.98   1
  24  -4  36    0.88    4.09   1
  25  -3  27    6.34    3.20   1
  26  -2  22    2.38    2.85   1
  27  -3  31    7.35    3.25   1
  27  -1  19    7.98    2.34   1
  28  -2  26    5.86    2.58   1
  30  -2  30    6.92    2.87   1
  30   0  20   44.73    2.17   1
 -41   1   9    6.82    1.41   1
 -38  -4  23    4.55    2.93   1
 -36  -4  21   -1.48    2.29   1
 -35  -3  15   -2.24    1.64   1
 -34  -4  19   -2.94    2.40   1
 -34   0   6   20.61    1.00   1
 -33  -5  25    3.09    3.26   1
 -31  -5  23   -1.02    3.15   1
 -29  -5  22   12.11    2.78   1
 -27  -5  20   17.55    3.14   1
 -24  -6  27   12.79    3.50   1
 -22  -6  25    4.80    4.10   1
 -21  -3   8    8.37    1.39   1
 -20   4  -3   -5.61    2.32   1
 -18   0   0   42.44    0.82   1
 -17  -5  16    0.15    3.11   1
 -16   6  -3   54.55    3.77   1
 -15  -5  16    1.59    2.65   1
 -14  -6  23   -2.41    3.45   1
 -11  -7  34   -1.21    4.52   1
 -11   3  -4   47.57    2.46   1
 -11   5  -4  157.19    4.06   1
 -10   8  -1   12.59    2.72   1
  -9  -7  34    1.17    4.74   1
  -9   3  -4  352.22    3.90   1
  -9   5  -4  173.61    4.02   1
  -8   8  -1    0.59    2.75   1
  -7  -7  34    5.84    4.74   1
  -7   5  -4   85.66    2.74   1
  -6   6  -3   30.65    3.26   1
  -5  -7  34    5.62    4.64   1
  -5  -5  16   29.00    3.02   1
  -5   7  -2   15.34    3.58   1
  -4  -6  23   32.20    4.08   1
  -4  -4  11    6.73    2.28   1
  -3  -7  34    0.32    4.51   1
  -2  -6  23    0.84    3.47   1
   1  -3   8  451.67    4.16   1
   2  -2   5   28.59    1.87   1
   6   2  -1  125.05    1.82   1
   6   6  -1   22.94    2.79   1
   7  -1   4  161.43    1.81   1
   8   4  -1   13.54    1.95   1
  12  -6  36   -3.81    4.71   1
  12  -2   9    9.98    1.68   1
  12   0   4   55.16    1.04   1
  14   0   5   -0.33    0.92   1
  19  -5  33    0.77    4.20   1
  19  -5  35   -2.39    4.40   1
  24  -4  32   -1.57    3.86   1
  27  -3  29   31.78    4.24   1
  29  -3  35    5.28    3.76   1
  31  -1  25   11.68    2.30   1
  33  -1  29    2.59    2.88   1
  34   0  26    9.43    2.33   1
 -45   1  13   -1.03    1.59   1
 -43   1  11   15.56    1.72   1
 -42   0  12    0.52    1.05   1
 -42   4   8    2.66    3.41   1
 -38   2   6   -1.17    2.06   1
 -35   1   5    9.75    1.42   1
 -33  -5  24   14.91    3.40   1
 -28  -6  28    7.65    4.38   1
 -26  -6  27   28.51    3.93   1
 -24  -6  25   20.78    4.14   1
 -22  -2   5   36.48    1.06   1
 -22   0   1    1.57    0.72   1
 -20  -6  23   15.57    3.41   1
 -19  -5  16   57.32    3.41   1
 -18   4  -3   52.88    2.77   1
 -15  -7  32   -0.01    4.33   1
 -15   9   2    0.77    3.35   1
 -13  -7  32   -2.81    4.41   1
 -12  -6  21   26.95    3.60   1
 -12   2  -3  119.58    2.31   1
 -11  -7  32    2.25    4.52   1
 -10  -6  21   -5.55    3.25   1
  -9  -7  32   -0.14    4.45   1
  -8  -6  21   45.02    3.88   1
  -7  -7  32    1.89    4.43   1
  -6  -6  21   68.63    4.08   1
  -6   2  -3   43.40    1.99   1
  -5  -7  32    0.71    4.33   1
  -5   1  -2  323.82    2.13   1
  -3  -7  32    0.59    4.53   1
  -2  -4  11    6.89    1.63   1
  -1  -7  34   -0.90    4.69   1
  -1  -5  16    0.63    3.00   1
   0   4  -3    0.47    2.30   1
   1  -7  34    0.64    4.61   1
   3   5  -2   10.64    2.46   1
   3   7   0   46.52    3.59   1
   4   6  -1   -0.76    2.59   1
   9   5   0   56.78    2.65   1
  10   0   3    0.20    0.76   1
  14  -6  36    6.43    5.18   1
  14   6   3  105.04    3.22   1
  16   4   3   21.10    1.90   1
  17  -1   9   61.88    1.58   1
  24   0  12   74.46    1.79   1
  28  -2  24    5.33    2.59   1
  29  -3  33   -1.73    3.38   1
  32   0  22    8.56    1.99   1
  33   1  21    8.78    1.63   1
 -44   0  14    2.24    1.13   1
 -41  -3  20   -2.40    1.69   1
 -39  -3  18    0.94    1.62   1
 -38  -4  22   -2.94    2.32   1
 -36  -4  20   -3.70    2.08   1
 -33  -3  13   -1.47    1.70   1
 -31  -5  22   -0.52    2.40   1
 -30  -2   8   19.88    1.02   1
 -29  -5  20    2.80    2.85   1
 -28  -6  27    0.11    3.36   1
 -25  -5  18   10.08    2.35   1
 -23   1   0   11.66    1.12   1
 -21   3  -2   24.43    2.14   1
 -15  -7  30    3.79    4.24   1
 -14  -6  21   37.15    3.68   1
 -13  -7  30    5.80    4.14   1
 -11  -7  30    5.23    4.52   1
 -11  -5  14    3.51    2.50   1
 -11  -3   6    2.23    1.52   1
  -9  -7  30    0.27    4.23   1
  -9  -5  14   -0.42    2.46   1
  -9  -3   6  406.68    3.52   1
  -7  -7  30    5.26    4.18   1
  -7   1  -2  399.45    2.54   1
  -5  -7  30   -7.33    4.33   1
  -4  -6  21  112.07    4.55   1
  -3  -7  30    3.71    4.37   1
  -2  -6  21    0.55    3.65   1
  -2   4  -3    7.00    2.41   1
  -1  -7  32    8.45    4.75   1
   1  -7  32   -2.47    4.61   1
   1  -5  16  257.61    4.97   1
   1  -1   2  107.90    1.42   1
   1   7   0   42.98    3.62   1
   3  -7  34    9.41    5.06   1
   6  -4  13   47.63    2.34   1
   9   3   0  421.83    3.47   1
  12   4   1   48.93    2.02   1
  13   5   2   24.27    2.21   1
  16   0   6   14.42    0.89   1
  21  -5  33   -5.34    4.23   1
  25   1  11  154.01    1.47   1
  26  -4  34   11.07    4.16   1
  27   1  13   24.21    1.13   1
  28   0  16   84.93    2.11   1
  29  -3  31   19.44    3.66   1
  30  -2  26   27.85    3.23   1
  33  -1  27    3.25    2.77   1
  36   2  24    4.07    1.32   1
 -40   2   8   -3.97    2.11   1
 -38   4   6   -0.67    2.83   1
 -34  -4  18    4.49    2.01   1
 -33  -5  23    1.75    2.58   1
 -30  -4  15    0.22    1.94   1
 -28  -6  26    3.03    3.28   1
 -24  -6  23   -4.05    3.18   1
 -23  -3   8   38.36    1.52   1
 -23   3  -1  148.53    3.10   1
 -22   2  -1   -1.35    1.47   1
 -20  -6  21   11.94    3.86   1
 -19  -7  30    4.42    4.46   1
 -19   3  -2   43.96    2.29   1
 -18  -6  21    9.49    3.22   1
 -17   5  -2    5.26    2.73   1
 -15  -7  28   -3.92    3.89   1
 -13  -7  28    3.91    4.10   1
 -13  -5  14   -1.27    2.49   1
 -13  -3   6   99.15    1.97   1
 -12  -6  19   28.29    3.48   1
 -12  -2   3  212.90    1.96   1
 -12   4  -3   39.81    2.68   1
 -11  -7  28    1.30    4.15   1
 -10  -4   9    4.58    2.48   1
 -10  -2   3   14.17    1.37   1
 -10   4  -3   15.19    2.46   1
  -9  -7  28   -8.74    4.14   1
  -8  -4   9    4.91    2.44   1
  -8  -2   3    6.57    1.20   1
  -8   4  -3  113.81    3.15   1
  -6   4  -3  476.33    4.86   1
  -5  -7  28    7.94    4.20   1
  -5  -5  14   19.81    2.97   1
  -5  -3   6  159.05    2.69   1
  -3  -7  28   -0.54    4.07   1
  -1  -7  30    6.19    3.26   1
  -1   7   0   40.41    3.62   1
   1  -7  30  -10.37    4.50   1
   2  -6  21   -2.55    3.55   1
   3  -5  16    1.91    2.90   1
   5  -3   8   63.62    2.51   1
   5   1   0  125.25    1.16   1
   7   5   0   -0.14    2.33   1
  10  -2   7  174.53    2.68   1
  13  -3  12  173.44    3.32   1
  16  -6  34    1.62    4.62   1
  18   2   5  144.39    1.21   1
  22   0  10   -0.61    1.03   1
  23  -5  35    0.14    4.66   1
  24  -4  28   12.28    3.50   1
  26  -4  32   -1.34    3.79   1
  29  -3  29   42.96    3.68   1
  29   1  15  110.27    1.68   1
  30   0  18   30.91    2.11   1
  31   5  17    3.04    1.81   1
  32   6  20    0.29    2.27   1
  34   0  24   33.67    2.51   1
  35  -1  31    2.76    2.44   1
  36   0  28   11.56    2.69   1
 -42   2  10    1.33    2.32   1
 -38  -4  21    5.34    2.10   1
 -37   1   7   15.42    1.59   1
 -36  -4  19   -0.14    2.03   1
 -35  -5  24   -5.62    2.96   1
 -33  -5  22   -0.17    2.95   1
 -32  -4  16   -0.92    2.00   1
 -28  -6  25    2.66    3.25   1
 -27  -5  18   -2.04    2.25   1
 -23  -5  16    9.64    2.44   1
 -22  -6  21    4.50    3.72   1
 -22  -4  11   13.65    1.76   1
 -22   4  -1   -4.93    2.38   1
 -19  -7  28    2.20    4.12   1
 -17  -7  28   -4.33    4.04   1
 -16  -6  19   29.05    3.33   1
 -15   5  -2   68.13    2.73   1
 -14  -6  19   14.35    3.28   1
 -13  -7  26   -4.91    3.89   1
 -13   5  -2   23.17    2.89   1
 -13   7   0    2.75    2.52   1
 -12  -4   9  234.51    3.35   1
 -11  -7  26   10.79    4.12   1
 -11   9   4    1.35    3.24   1
  -9   5  -2  145.06    3.79   1
  -9   7   0   20.30    3.72   1
  -7  -7  26    9.47    4.12   1
  -7   5  -2  104.37    3.51   1
  -7   7   0    7.76    3.57   1
  -6  -2   3   12.48    1.39   1
  -6  10   7    7.85    4.82   1
  -4   6  -1    4.58    3.10   1
  -3  -3   6  201.83    2.98   1
  -3   5  -2    3.56    2.61   1
  -1  -7  28    5.16    4.33   1
  -1  -5  14   91.51    3.60   1
   1  -7  28  -12.65    4.23   1
   1   3  -2  935.65    5.22   1
   4  -4  11   -3.29    2.43   1
   4   2  -1   35.06    1.58   1
  10   2   1    1.31    1.13   1
  11  -1   5  146.92    1.79   1
  13  -1   6   -1.36    1.03   1
  13   3   2    6.35    1.38   1
  23  -5  33   -6.89    4.34   1
  26  -4  30   -1.09    3.68   1
  27  -3  25    3.19    2.79   1
  30  -2  24   -1.40    2.84   1
  31  -3  33    0.35    3.38   1
  31   1  17   41.48    1.57   1
  33  -1  25   -4.11    2.49   1
  34  -2  32   -0.34    3.59   1
  34   2  20   26.21    1.11   1
  35  -1  29   19.83    3.00   1
  35   1  23    8.03    1.76   1
  37   1  27    1.20    1.74   1
 -44   2  12   12.53    2.44   1
 -41  -3  19   -0.08    1.64   1
 -35  -5  23    0.09    2.83   1
 -34  -2  10   24.49    0.94   1
 -33  -5  21   -3.39    2.78   1
 -30  -6  26   -3.11    3.25   1
 -28  -6  24   -5.29    3.09   1
 -28  -4  13    8.40    1.94   1
 -24  -6  21   -2.39    3.56   1
 -21  -7  28    3.84    3.98   1
 -21   7   2    2.03    2.43   1
 -20   2  -1  376.56    3.46   1
 -18  -6  19   -1.17    2.83   1
 -17  -7  26   21.58    4.25   1
 -16  -4   9    1.80    1.71   1
 -15  -7  26    1.55    3.98   1
 -14  -2   3   52.66    1.19   1
 -10   6  -1   25.15    2.50   1
  -4  -2   3   -2.57    1.42   1
  -3  -7  26   13.15    3.10   1
  -2  -4   9  187.31    3.47   1
  -1  -7  26   24.62    4.44   1
  -1  -3   6  224.21    3.17   1
  -1   3  -2    3.32    2.19   1
   1  -7  26   -2.34    4.21   1
   1  -5  14  102.78    3.11   1
   2  -6  19   32.33    3.73   1
   3   7   2    1.65    3.19   1
   4   6   1    2.11    2.77   1
   6  -2   5   83.42    2.22   1
   7  -7  30    5.63    4.64   1
   7  -3   8   -0.63    2.12   1
   9  -1   4    4.42    1.02   1
  10   4   1   71.55    2.32   1
  11  -3  10   15.64    2.17   1
  11   5   2   37.72    2.38   1
  15   5   4   11.73    1.99   1
  17  -1   8  145.55    2.13   1
  23  -5  31    7.71    4.09   1
  23   1   9   30.66    0.79   1
  26  -4  28    7.97    3.65   1
  29  -3  27   -1.80    2.78   1
  29   5  15    1.73    1.83   1
  29   7  19   24.10    3.14   1
  30   6  18    0.33    2.51   1
  32   0  20    4.17    2.01   1
 -38  -4  20    0.91    2.19   1
 -37  -3  15    4.83    1.53   1
 -36  -4  18   -3.51    2.11   1
 -36   2   6    3.33    1.87   1
 -33   1   5   47.44    1.83   1
 -31  -3  11   -2.31    1.29   1
 -30  -6  25    3.23    3.21   1
 -29  -5  18    8.67    2.31   1
 -28  -6  23    0.28    2.93   1
 -27   1   2   14.51    1.22   1
 -24   0   2    6.38    0.75   1
 -21  -7  26    5.78    3.72   1
 -19  -7  26    2.60    3.84   1
 -15  -7  24    1.69    3.83   1
 -14  -6  17   -5.09    2.97   1
 -13  -5  12  121.39    3.30   1
 -13   3  -2    4.85    2.08   1
 -11  -7  24   -0.90    3.82   1
 -10  -6  17    0.89    2.93   1
  -8  -6  17   -0.27    3.09   1
  -7  -5  12    8.33    2.48   1
  -6  -6  17    7.07    3.34   1
  -6   8   3   16.39    2.99   1
  -5  -7  24   22.66    4.16   1
  -5  -5  12    2.54    2.50   1
  -3  -7  24    7.64    4.08   1
  -2  -2   3 1351.16    4.89   1
  -1  -7  24    0.16    4.00   1
   0  -4   9  488.95    4.87   1
   1  -3   6  191.73    3.04   1
   2   4  -1  250.23    3.61   1
   3   5   0   -1.36    2.31   1
   9  -7  30    5.39    4.48   1
  12   2   2   69.86    1.25   1
  14   2   3  459.85    2.23   1
  14   4   3    4.79    1.60   1
  16   2   4   55.10    1.05   1
  20   0   8   41.95    1.27   1
  22   4   8   87.80    2.17   1
  22   6  10   36.59    2.44   1
  28  -4  30    1.54    3.46   1
  28   6  16   -0.53    2.54   1
  31  -3  29    1.27    3.70   1
  32   4  18    2.58    1.13   1
  34  -2  30   -0.11    3.41   1
  36   0  26   41.87    2.71   1
 -42   4  11    7.79    3.26   1
 -39   1   9    0.76    1.60   1
 -38   6  10    2.20    4.44   1
 -36   0   8    1.53    1.07   1
 -35  -5  22   -0.53    2.80   1
 -33  -5  20   27.95    3.18   1
 -30  -6  24    2.34    3.10   1
 -27  -5  16    8.19    2.54   1
 -26  -6  21   17.45    3.29   1
 -24  -2   5  148.29    1.38   1
 -23  -5  14   29.04    2.77   1
 -22  -6  19   21.11    3.11   1
 -22   2   0  301.82    3.24   1
 -19  -7  24   -2.74    3.73   1
 -19  -3   6   29.21    1.49   1
 -18  -6  17   -7.26    3.37   1
 -18   2  -1  113.16    2.25   1
 -17  -7  24    4.13    3.75   1
 -16  -6  17   50.96    3.47   1
 -16   4  -1  127.13    3.20   1
 -13  -7  22   -0.91    4.58   1
 -11   3  -2   69.44    2.57   1
  -9  -7  22   25.13    3.98   1
  -9   3  -2   27.09    2.32   1
  -7  -7  22   28.67    4.00   1
  -7   3  -2   15.15    2.21   1
  -6  -8  31   -1.49    4.96   1
  -5  -7  22   -0.39    3.82   1
  -5   3  -2  391.89    3.90   1
  -4  -8  31   -2.94    4.65   1
  -3   7   2   15.55    3.39   1
  -1  -5  12    2.42    2.78   1
   0   4  -1  195.09    3.45   1
   0   6   1    1.78    2.83   1
   2  -4   9  122.83    3.25   1
   2   2  -1   59.22    1.83   1
   2   6   1    4.47    2.00   1
   2  10  11  -10.63    4.82   1
   5  -5  14   86.68    2.96   1
   7  -1   3  154.95    1.76   1
   8  -4  11    0.02    2.33   1
   8   6   3   14.97    2.71   1
   9  -3   8  305.26    3.78   1
  13  -7  33   -0.33    4.71   1
  25  -5  31    0.22    4.33   1
  26   6  14   15.44    2.50   1
  29  -3  25    2.78    2.68   1
  30  -2  22   17.36    3.00   1
  33  -1  23   10.11    2.37   1
  33   1  19    8.66    1.54   1
  34   0  22   44.09    2.36   1
 -38  -4  19   -3.03    2.00   1
 -38   2   8    2.82    1.93   1
 -35  -5  21    0.38    2.66   1
 -35  -3  13   11.24    1.57   1
 -35  -1   9    1.71    0.65   1
 -31  -5  18    4.58    2.51   1
 -30  -6  23   -1.20    2.88   1
 -28  -6  21    2.08    3.32   1
 -24  -6  19   -2.18    2.67   1
 -23   1   1    0.72    1.09   1
 -21  -7  24    2.36    3.75   1
 -20  -4   9  179.98    2.82   1
 -20   0   1   -0.34    0.72   1
 -17  -7  22   56.13    4.71   1
 -16   8   5    1.20    2.89   1
 -15  -7  22   29.67    4.10   1
 -15   5   0  177.76    4.04   1
 -14   4  -1    6.11    2.33   1
 -14   6   1   20.25    3.14   1
 -10  -6  15    4.69    2.96   1
  -8  -8  29   -1.50    4.77   1
  -8  -6  15    9.26    3.05   1
  -6  -8  29   -0.25    4.72   1
  -4   6   1    1.37    3.03   1
  -3  -7  22   14.73    4.04   1
  -2  -8  31    0.09    4.83   1
  -2   4  -1   64.69    2.75   1
  -2   6   1  131.56    4.04   1
  -2  10  11    2.44    3.51   1
  -1   5   0    3.96    2.49   1
   0  -2   3 2110.47    6.16   1
   0   8   5   42.58    3.19   1
   1  -5  12  167.90    4.05   1
   4  -4   9   95.60    3.08   1
   8  -2   5  106.16    2.36   1
  13   5   4    9.42    2.05   1
  20  -6  30    0.38    4.48   1
  23  -5  27    3.44    3.93   1
  24   4  10    6.03    1.58   1
  25  -5  29    5.87    4.23   1
  25  -1  13   15.28    1.82   1
  27  -3  21   18.71    2.75   1
  27  -1  15  476.80    4.33   1
  31  -3  27   -1.16    2.85   1
  32   6  22    2.73    2.50   1
  33  -3  31   10.38    3.34   1
  34  -2  28    4.06    2.57   1
 -45   1  15    3.15    2.05   1
 -43   1  13    4.40    1.79   1
 -42   4  12    2.95    3.14   1
 -41   1  11   -3.07    1.73   1
 -36  -4  17   12.68    2.13   1
 -33  -5  19   12.29    2.68   1
 -30  -6  22   -0.17    3.50   1
 -29  -5  16    3.99    2.48   1
 -26  -6  19    1.63    3.19   1
 -26   0   3   -1.18    0.77   1
 -23  -7  24    1.01    3.56   1
 -21  -3   6   24.63    1.47   1
 -19  -7  22    9.76    3.62   1
 -15  -1   1  111.57    0.55   1
 -14  -6  15   73.98    3.54   1
 -13  -7  20   39.49    4.76   1
 -12  -4   7   30.23    2.32   1
 -11   5   0   18.31    2.95   1
 -11   9   8   -0.62    3.14   1
 -10  -4   7   10.40    1.96   1
 -10   8   5   20.18    3.04   1
  -9   5   0   49.53    3.02   1
  -8  -4   7   70.96    2.47   1
  -8   4  -1  740.69    5.81   1
  -8   6   1   24.83    3.13   1
  -6   4  -1  163.26    3.41   1
  -6   6   1   20.53    2.13   1
  -6   8   5   50.59    3.46   1
  -5  -7  20   46.87    4.14   1
  -4  -6  15   63.11    3.79   1
  -4  -4   7    4.24    2.21   1
  -4   4  -1  361.46    4.34   1
  -3  -7  20   -6.29    3.73   1
  -3   5   0   -1.02    2.54   1
  -2  -8  29   -1.84    4.56   1
   0   2  -1 8880.40   12.12   1
   1  -7  22    4.50    2.87   1
   2  10  13   14.58    5.29   1
   4  -8  31   -6.80    5.04   1
   4  -6  17   54.52    3.05   1
   7   5   2  115.92    3.11   1
  10  -4  11    2.58    1.70   1
  11   3   2   69.70    1.72   1
  12   4   3   42.34    2.27   1
  15  -7  31   12.33    5.05   1
  16   4   5    1.62    1.80   1
  17  -1   7  438.62    3.14   1
  22   2   8  128.64    0.97   1
  26   4  12    9.65    1.50   1
  27  -5  31   -0.27    4.13   1
  27   7  19    0.31    3.16   1
  28  -4  26   -0.63    3.35   1
  28   0  14    9.41    1.51   1
  29  -3  23    7.34    2.71   1
  29  -1  17  160.65    3.07   1
  30   4  16   10.31    1.41   1
  31  -1  19   27.95    2.61   1
  37  -1  29    0.85    2.61   1
  37   1  25    3.51    1.65   1
  38   2  26    3.65    1.26   1
 -42   2  12   13.29    2.71   1
 -35   1   7   -0.64    1.58   1
 -32  -6  23    9.22    3.07   1
 -32   0   6   30.16    1.24   1
 -31  -5  17   -4.44    2.34   1
 -30  -6  21   26.42    3.45   1
 -29  -3   9    6.98    1.37   1
 -25  -7  24    1.51    3.53   1
 -25   1   2    2.93    1.19   1
 -22  -4   9   35.00    1.75   1
 -21  -7  22    5.18    3.50   1
 -21   5   2    0.02    2.79   1
 -19   3   0   43.47    2.34   1
 -18  -6  15    4.20    3.29   1
 -16  -6  15   -1.66    2.70   1
 -15  -7  20   16.01    3.81   1
 -14  -8  27   -1.55    4.39   1
 -14  -4   7   15.17    1.75   1
 -14   0   0    3.87    0.69   1
 -14   2  -1    9.37    1.71   1
 -13  -5  10   59.79    2.68   1
 -12  -8  27   35.59    5.03   1
 -11  -5  10  127.79    3.27   1
 -10  -8  27   20.06    4.89   1
  -9  -5  10    4.48    2.31   1
  -9  -3   4    6.34    1.57   1
  -7  -5  10    5.95    2.46   1
  -7  -3   4  223.66    2.81   1
  -6  -8  27   -0.72    4.63   1
  -5  -3   4   51.22    2.10   1
  -4  -8  27   -2.88    4.48   1
  -3  -5  10   94.07    3.27   1
  -2  10  13    1.46    5.21   1
  -1   7   4   98.57    4.17   1
   0  -6  15  152.58    4.48   1
   1  -7  20   -1.61    3.92   1
   4  -8  29    5.08    4.87   1
   4   6   3  145.62    3.87   1
   5  -5  12    3.98    2.94   1
   8   2   1   85.65    1.67   1
  10   6   5  142.98    3.69   1
  13   3   3   33.73    1.57   1
  14   4   4  253.56    3.04   1
  15  -3  10   17.08    2.19   1
  15   3   4   41.24    1.49   1
  17  -7  31  -10.47    4.90   1
  17   3   5  394.36    2.76   1
  22  -6  30   -0.08    4.53   1
  25  -5  27   12.75    4.28   1
  28   4  14   13.89    1.44   1
  30  -4  28   -5.64    4.08   1
  30  -2  20   25.95    2.78   1
  30   0  16   48.88    1.92   1
  30   6  20   -2.29    2.27   1
  31  -3  25   11.76    2.73   1
  31   5  19   -0.91    1.87   1
  33  -3  29    4.24    2.90   1
  38   0  28   -2.48    2.22   1
 -44   2  14    3.60    2.39   1
 -38  -4  18    3.72    1.85   1
 -38   0  10   40.01    1.58   1
 -36   6  12    0.50    4.97   1
 -33  -5  18   -3.56    2.37   1
 -28  -6  19    7.36    3.07   1
 -24  -6  17   -4.69    2.62   1
 -22   2   1  539.39    4.30   1
 -20  -6  15    9.52    3.31   1
 -19   5   2   -1.53    2.58   1
 -18  -2   3  652.72    2.65   1
 -15  -5  10    4.10    2.17   1
 -13  -3   4    0.91    1.46   1
 -12  -8  25   -4.13    4.17   1
 -11  -7  18   17.55    3.72   1
 -10  -6  13   44.28    3.11   1
  -8  -8  25   19.21    4.67   1
  -8  -6  13   24.28    3.21   1
  -7  -7  18   18.40    3.78   1
  -6  -6  13   18.52    3.17   1
  -5  -7  18   -6.94    3.61   1
  -4  -8  25    0.41    4.42   1
  -3  -3   4  199.85    2.93   1
  -2  -8  25    3.73    4.59   1
  -2   2  -1 3434.57    7.84   1
  -1  -5  10   43.19    3.02   1
   2   6   3    0.37    2.82   1
   3   3   0 1380.83    6.00   1
   4  -8  27   -1.70    4.62   1
   4   4   1  378.79    4.06   1
   5   7   6  197.27    4.67   1
   8  -4   9   13.28    2.43   1
  10  -2   5   29.09    1.87   1
  11  -5  14   18.92    2.29   1
  16   0   5    0.56    0.84   1
  27  -5  29    5.63    4.17   1
  28  -4  24    3.19    3.22   1
  28   6  18   -1.52    2.38   1
  29  -3  21   18.71    3.35   1
  29   5  17    0.59    2.02   1
  32  -2  22   19.04    2.78   1
  32   0  18   27.19    1.86   1
  33  -3  27   -4.43    3.45   1
  33  -1  21    8.66    2.24   1
  35   1  21    4.86    1.45   1
 -40   4  12    6.16    3.20   1
 -39   5  13    0.51    4.66   1
 -37   3   9   -3.40    2.87   1
 -36  -4  16   -1.78    1.88   1
 -36   2   8    3.88    2.05   1
 -33  -3  11   41.16    1.48   1
 -27  -7  24   -0.29    3.19   1
 -25  -7  22    7.04    4.15   1
 -21  -7  20    5.16    3.43   1
 -18  -4   7   10.11    1.86   1
 -17   5   2  163.92    3.97   1
 -15  -7  18    0.45    3.53   1
 -15   3   0  114.02    2.75   1
 -14  -8  25   14.36    4.13   1
 -13  -7  18   27.46    3.95   1
 -12   6   3  149.72    4.33   1
 -10   2  -1    2.75    1.76   1
  -8  -8  23   19.59    4.44   1
  -8   2  -1   90.79    2.24   1
  -6   2  -1   22.44    1.92   1
  -4  -6  13   21.46    2.43   1
  -4   2  -1 2174.45    6.49   1
  -3  -7  18   17.74    2.78   1
  -2  -6  13    2.51    3.15   1
  -2   6   3   30.44    3.24   1
  -2  10  15    3.41    5.15   1
  -1  -3   4    1.85    2.10   1
   0  -8  25    5.93    4.63   1
   0   6   3   35.49    2.46   1
   1  -7  18    7.39    3.86   1
   1   3   0 1027.09    5.37   1
   2  -8  25    0.93    4.42   1
   2  -4   7   49.52    2.71   1
   3  -5  10  128.58    3.69   1
   3   1   0  507.98    1.97   1
   3   7   6    0.84    3.27   1
   7   1   1 3729.85    4.22   1
  10   4   3   14.34    1.90   1
  14   0   4  191.24    1.43   1
  18   0   6  286.40    1.92   1
  24   0  10  549.38    3.07   1
  27  -5  27    4.60    4.03   1
  27   5  15   11.99    2.01   1
  30  -4  26    0.82    3.28   1
  31  -3  23    3.29    3.13   1
  32  -4  30   14.47    3.97   1
  36  -2  28   -5.07    2.89   1
  37  -1  27   -0.59    2.34   1
 -40   0  12   15.40    1.60   1
 -39   3  11    7.87    3.11   1
 -37   1   9    0.38    1.77   1
 -33  -5  17   51.19    2.78   1
 -32  -6  21    6.00    2.80   1
 -30  -6  19    0.46    3.01   1
 -26  -6  17    1.13    2.45   1
 -23  -7  20   15.01    4.05   1
 -22   0   2   18.62    0.88   1
 -19  -5  10    7.12    2.12   1
 -17  -7  18    0.79    3.19   1
 -15   5   2   79.66    3.37   1
 -14  -8  23   -0.03    4.08   1
 -13   3   0  608.73    4.82   1
 -12  -8  23    2.02    4.16   1
 -10  -8  23    7.64    4.19   1
  -6  -8  23    0.92    2.98   1
  -6   6   3  106.54    3.79   1
  -4  -8  23   12.27    4.22   1
   0  -8  23   -1.88    4.24   1
   1  -3   4  212.64    3.10   1
   1   5   2   10.90    2.37   1
   2   4   1   66.02    2.64   1
   4  -4   7   -0.91    2.41   1
   6   6   5  211.08    4.20   1
   9  -3   6   79.42    2.61   1
   9   3   2   27.51    1.65   1
  14   4   5    3.10    1.96   1
  19  -7  29    1.03    4.84   1
  25   3  11   12.77    1.20   1
  29  -5  29    1.36    4.15   1
  32  -4  28    0.59    3.38   1
  33  -3  25   19.86    3.42   1
  34  -2  24    2.48    2.29   1
  34   0  20   -3.46    1.71   1
  34   4  22    1.94    1.47   1
  35  -3  29    1.05    3.72   1
  35  -1  23    6.62    2.14   1
 -42   4  15    3.64    2.98   1
 -41  -3  17   -2.11    1.18   1
 -40  -4  19    2.85    1.87   1
 -39   5  14    7.14    3.94   1
 -38  -4  17    0.58    1.84   1
 -37  -5  20   -1.02    2.26   1
 -35  -5  18   -0.38    2.49   1
 -34  -4  14    7.30    1.75   1
 -32  -6  20    5.45    3.12   1
 -28  -6  17    3.94    2.94   1
 -27  -7  22   -2.52    3.27   1
 -25  -5  12    1.73    1.84   1
 -22   4   3   66.16    2.91   1
 -21   5   4   13.28    2.80   1
 -19  -7  18    4.49    3.33   1
 -18  -8  23    4.20    4.05   1
 -18   0   1    2.36    0.82   1
 -16  -8  23   -3.97    4.09   1
 -14  -2   2   60.34    1.15   1
 -13  -7  16   13.26    3.49   1
 -12   4   1   -0.13    2.17   1
 -11  -7  16   16.22    3.64   1
 -11  -5   8    2.77    2.14   1
 -11   3   0    0.19    2.16   1
 -11   5   2   64.87    3.19   1
 -10  -8  21    4.46    4.12   1
  -9  -7  16   -2.97    3.47   1
  -9  -5   8   -1.89    2.19   1
  -9   5   2   27.95    2.81   1
  -8  -8  21   -5.39    4.10   1
  -7  -7  16   -1.74    3.62   1
  -7  -5   8   79.10    2.91   1
  -7   5   2  180.98    3.89   1
  -7   7   6    8.86    3.71   1
  -6  -8  21   -1.41    4.04   1
  -5  -7  16    7.11    3.69   1
  -5  -5   8   34.86    2.61   1
  -5   5   2  154.32    3.66   1
  -5   7   6    4.89    3.58   1
  -3  -5   8   11.72    2.57   1
  -3   3   0 1379.58    6.33   1
  -1   3   0 1055.74    5.50   1
   0   4   1  202.97    3.44   1
   3  -3   4  121.84    2.75   1
   4  -8  23    4.98    4.50   1
   4   6   5   90.37    3.49   1
   6  -4   7   87.68    3.04   1
   7   5   4   83.84    2.88   1
  12  -2   5    1.05    1.88   1
  12   0   3    1.91    0.79   1
  29  -5  27    4.17    4.98   1
  30  -2  18   10.74    1.98   1
  30   6  22   -2.90    2.92   1
  31  -1  17   43.97    2.49   1
  33   5  23    4.36    2.06   1
  36  -2  26    9.14    2.96   1
  38   0  26    7.80    2.10   1
  39   1  27    1.32    1.56   1
 -44   0  16    1.02    1.62   1
 -42   0  14   29.25    1.75   1
 -40   2  12    3.06    2.28   1
 -40   4  14    8.47    4.00   1
 -39   1  11    5.08    1.91   1
 -38   4  12   12.21    3.28   1
 -33  -5  16   -2.86    2.06   1
 -30  -6  18   -0.38    2.88   1
 -28  -2   6   19.36    0.68   1
 -27  -7  21    1.33    3.14   1
 -25  -7  20   33.04    3.81   1
 -19   9  16   32.37    5.87   1
 -17  -7  16   10.97    3.90   1
 -17  -3   4    2.83    1.18   1
 -15  -7  16    8.11    3.30   1
 -14  -8  21   13.07    4.21   1
 -13  -5   8   14.07    2.26   1
 -12   0   0  399.56    1.60   1
 -10  -4   5  175.09    2.91   1
  -8  -4   5   -2.57    1.82   1
  -8   4   1   13.96    2.34   1
  -7   3   0  282.27    3.52   1
  -6  -6  11  120.43    3.85   1
  -6  -4   5   31.05    2.20   1
  -6   4   1    9.02    2.37   1
  -5   3   0  255.02    3.30   1
  -5   9  14   33.83    5.23   1
  -4   4   1   17.00    2.46   1
  -2  -8  21    8.56    4.31   1
  -2  -6  11   19.94    3.35   1
   1  -7  16   -1.42    3.80   1
   1   9  14   -0.16    4.65   1
   2  -8  21   12.04    4.41   1
   8   4   3  111.06    2.61   1
  15  -3   8    0.01    2.02   1
  17  -1   6  136.64    1.95   1
  19  -1   7  115.12    1.95   1
  19   3   7   14.55    1.33   1
  22   0   8    1.73    1.08   1
  22   4  10    7.59    1.67   1
  26  -6  28   -2.83    4.58   1
  27  -5  23   -5.63    4.24   1
  28   6  20    3.68    2.57   1
  31  -3  21    1.00    2.49   1
  31   3  17    6.54    1.14   1
  32  -4  26   12.16    3.70   1
  35  -3  27   -1.50    2.82   1
  36   0  22   -2.03    1.75   1
  37  -1  25    2.96    2.09   1
  37   1  23   -0.83    1.40   1
 -45   1  17    1.51    2.21   1
 -44   2  16    6.74    2.59   1
 -43   1  15    0.31    2.15   1
 -42   2  14    3.78    2.41   1
 -37  -5  19   -0.92    2.09   1
 -32  -6  19   18.06    3.20   1
 -27  -7  20   44.50    4.34   1
 -26  -6  15   -3.39    2.73   1
 -23  -7  18   -4.80    3.08   1
 -20  -2   3  379.79    1.94   1
 -19  -7  16   41.89    4.36   1
 -18  -8  21   10.46    4.25   1
 -18   2   1   17.57    1.69   1
 -17   5   4   11.55    2.84   1
 -16  -8  21    2.84    4.04   1
 -12  -4   5   17.11    1.72   1
 -12   6   5  188.79    4.60   1
 -10  -8  19    8.65    3.90   1
  -9  -7  14   -2.02    3.42   1
  -8  -8  19   -1.04    4.15   1
  -7   9  14   -1.81    3.26   1
  -6  -8  19   -2.67    4.00   1
  -4  -8  19    3.49    4.14   1
  -4   6   5  158.70    4.32   1
  -2  -8  19   14.99    4.21   1
   0  -4   5    2.64    2.30   1
   5  -3   4   11.33    2.19   1
   6   4   3  465.16    4.44   1
   9  -5  10   74.63    3.53   1
  11   5   6   20.58    2.27   1
  13  -1   4    1.59    1.02   1
  15   3   5   10.11    1.33   1
  22  -2  10   29.25    1.78   1
  25   7  21   -1.87    3.48   1
  27   3  13  100.49    1.58   1
  27   7  23    2.26    2.79   1
  29  -5  25   -3.85    3.73   1
  30  -4  22   15.27    3.85   1
  31   5  21    1.24    2.20   1
  33  -3  23    5.58    2.62   1
  34  -4  28    4.18    4.08   1
  34  -2  22   11.48    2.27   1
 -37  -3  13   30.89    1.26   1
 -37   3  11    2.51    2.69   1
 -36   4  12   17.17    4.08   1
 -36   6  16   -2.15    4.31   1
 -35  -5  17   -1.06    2.06   1
 -35   5  13   -2.24    3.58   1
 -34  -6  20   -3.04    2.83   1
 -34   0   8    2.80    1.12   1
 -31  -3   9    0.57    1.05   1
 -30  -6  17    4.06    2.38   1
 -26  -2   5    4.83    0.64   1
 -25  -7  18   -1.62    3.83   1
 -24   0   3    1.06    0.75   1
 -20  -8  21   -7.52    3.86   1
 -19  -3   4  146.17    2.06   1
 -18   4   3   78.42    2.86   1
 -17  -5   8   68.95    2.53   1
 -15   9  16    2.13    3.60   1
 -14  -8  19   -4.61    4.00   1
 -14  -4   5    1.92    1.56   1
 -12  -8  19    2.40    4.00   1
 -11  -7  14    6.85    3.30   1
  -9   9  16    6.81    5.21   1
  -7  -9  24   -0.65    4.81   1
  -5  -9  24    9.00    4.96   1
  -5   7   8  144.34    4.84   1
   2  -4   5  133.03    3.20   1
   3   5   4  100.77    3.12   1
   6   6   7   48.41    3.07   1
   8  -2   3  179.47    2.65   1
  14  -4   9   40.82    2.75   1
  14   2   4  276.67    1.89   1
  18   2   6  546.14    2.27   1
  24   4  12   56.77    1.92   1
  29   3  15    7.05    1.20   1
  29   5  19    2.49    2.31   1
  31   1  15  158.92    1.50   1
  32  -4  24   -1.26    3.03   1
  35  -3  25   -3.48    3.12   1
  35  -1  21    8.39    2.02   1
  36  -2  24    4.29    2.75   1
 -43   3  17   -0.98    2.62   1
 -41   3  15   -4.87    2.97   1
 -40  -4  18    3.90    1.57   1
 -39   3  13   -2.46    2.62   1
 -38  -4  16   -1.38    1.71   1
 -37  -5  18    2.05    2.28   1
 -36   6  17    2.78    4.53   1
 -33  -5  15    0.77    1.98   1
 -31   7  17    5.95    4.97   1
 -29  -7  20   -1.00    3.66   1
 -22  -8  21   -2.44    3.84   1
 -21   5   6   -0.10    2.71   1
 -17   3   2    5.02    2.07   1
 -16  -8  19    0.61    3.86   1
 -16   4   3   22.21    2.38   1
 -15  -7  14   26.28    3.54   1
 -15   9  18   33.95    5.82   1
 -13   5   4   -1.33    2.77   1
 -11   5   4   28.17    2.99   1
 -10  -8  17    8.37    4.78   1
  -8  -8  17    5.59    3.99   1
  -8  -6   9   10.48    2.76   1
  -8  -2   1    2.80    1.10   1
  -7  -5   6   17.36    2.77   1
  -7   9  16   16.97    3.62   1
  -6  -8  17    7.87    3.97   1
  -6  -6   9   95.53    3.60   1
  -5  -5   6   35.51    2.58   1
  -5   9  16   10.69    3.65   1
  -4  -8  17   21.29    4.37   1
  -4  -6   9   23.75    3.10   1
  -4  -2   1   35.84    1.62   1
  -3  -9  24    3.93    4.88   1
  -1  -9  24   14.43    5.19   1
  -1   5   4   67.88    3.04   1
   1  -9  24    0.98    5.04   1
   1   5   4  101.86    3.08   1
   3  -7  14   19.61    3.94   1
   4  -4   5  337.49    4.30   1
   4   2   1 2213.97    5.79   1
   4   4   3  845.35    5.55   1
   4   6   7  148.23    3.92   1
   5   3   2  411.50    3.52   1
   5   9  18    1.17    4.57   1
   6   0   1    0.53    0.53   1
   9   5   6  154.94    3.27   1
  13  -3   6   55.56    2.38   1
  16   2   5  186.88    1.59   1
  17  -3   8   37.83    2.32   1
  18  -2   7   28.29    1.67   1
  28  -6  26    3.19    4.21   1
  28   4  16    0.71    1.93   1
  29   1  13    6.24    0.78   1
  30  -2  16   15.98    1.98   1
  30   4  18    0.24    1.86   1
  30   6  24    2.19    2.86   1
  31  -3  19    1.30    2.32   1
  32  -2  18   11.61    2.29   1
  34  -4  26   -2.88    3.10   1
  38   0  24   57.92    2.24   1
 -37  -1  11    7.67    1.00   1
 -36  -4  14   -0.09    1.75   1
 -35  -5  16    3.25    2.24   1
 -35   1   9    1.91    1.73   1
 -31  -1   7    8.28    0.73   1
 -27  -7  18   -4.68    3.40   1
 -22   4   5   95.51    3.20   1
 -15   3   2   12.51    2.04   1
 -14  -8  17   -1.07    3.64   1
 -14   4   3   66.08    2.74   1
 -13   9  18   13.70    5.37   1
 -12  -8  17    5.44    3.99   1
 -12   8  13   12.47    3.21   1
 -11  -9  22   -0.64    4.37   1
 -11  -5   6   -1.35    2.13   1
 -10  -2   1  149.03    1.79   1
  -9   5   4   15.59    1.99   1
  -9   9  18   30.06    5.77   1
  -7  -9  22    2.73    4.77   1
  -7  -3   2   53.51    1.96   1
  -7   5   4  124.74    3.59   1
  -7   9  18    9.38    5.14   1
  -5  -9  22   -4.81    4.64   1
  -5  -3   2   63.28    2.11   1
  -5   5   4    6.79    2.69   1
  -5   9  18   27.59    5.56   1
  -3  -9  22   -3.00    4.76   1
  -3  -5   6  133.42    3.36   1
  -3  -3   2   85.04    2.37   1
  -3   5   4   -1.57    2.51   1
  -2  -8  17    3.90    2.89   1
  -1  -9  22    2.71    4.92   1
  -1  -5   6   17.64    2.56   1
   2   4   3   10.18    2.30   1
   2   6   7   53.30    3.38   1
  10   4   5    8.40    2.18   1
  12  -4   7    4.79    2.32   1
  16  -4   9    2.02    2.42   1
  23  -7  25   24.39    5.33   1
  25   7  23   -5.30    3.81   1
  26  -2  12   35.33    1.94   1
  26   6  20    0.80    2.90   1
  28   0  12  170.18    2.04   1
  28   6  22   -0.56    2.91   1
  33  -3  21   -2.11    2.44   1
  33   1  17   16.66    1.01   1
  33   5  25   -2.01    2.42   1
  34   0  18    3.95    1.64   1
  37  -1  23    0.18    1.99   1
 -41   3  16    1.08    2.28   1
 -40   4  17    8.63    3.00   1
 -36   0  10   24.64    1.64   1
 -35   5  15    2.21    4.01   1
 -25  -7  16    2.08    3.56   1
 -22  -8  19    9.81    4.71   1
 -18  -4   5    0.53    1.41   1
 -16  -8  17   12.53    3.97   1
 -13  -5   6   19.39    2.21   1
 -13   3   2   -0.28    1.93   1
 -11  -3   2   11.38    1.62   1
 -10   0   0  251.18    1.22   1
  -7  -1   0 2535.45    3.62   1
  -6   6   7   18.41    3.35   1
  -4   6   7  112.42    4.05   1
  -2   6   7   46.28    3.51   1
  -1  -3   2  879.13    5.04   1
   0  -2   1 9211.86   12.29   1
   0   4   3    0.32    2.19   1
   1  -5   6  179.45    3.82   1
   3  -5   6  194.06    4.01   1
  10   0   2 2235.68    3.32   1
  17  -1   5  823.38    3.94   1
  21   3   9   40.39    1.44   1
  29  -1  13    6.45    1.91   1
  31  -1  15  156.42    2.74   1
  33  -1  17   15.72    2.15   1
  34  -4  24    6.20    3.11   1
  36  -2  22    0.71    2.40   1
  39   1  25   -0.69    1.38   1
 -41   3  17   -0.58    2.53   1
 -40   4  18    0.75    3.69   1
 -39   3  15   15.35    3.30   1
 -38   4  16   -2.24    4.02   1
 -37  -5  17    2.30    2.04   1
 -37   3  13   31.52    3.04   1
 -34  -6  18   -0.63    2.54   1
 -29  -7  18    1.08    3.52   1
 -25   1   4    1.95    1.40   1
 -18  -8  17   17.85    3.92   1
 -17   7  12   14.89    4.16   1
 -16   0   1    0.76    0.77   1
 -15  -5   6   96.98    2.70   1
 -13   9  20   -6.70    3.77   1
 -12  -2   1   61.78    1.25   1
 -12   2   1   60.88    2.03   1
 -11  -9  20   12.45    4.64   1
 -10  -8  15   11.76    3.95   1
  -9  -9  20    9.29    4.87   1
  -8  -8  15   19.59    4.18   1
  -8  -4   3    4.26    1.86   1
  -7  -9  20    6.10    4.77   1
  -7   1   0 2506.12    5.41   1
  -7   9  20   11.05    5.27   1
  -6  -8  15   -3.69    3.74   1
  -6  -4   3   18.28    2.14   1
  -6   4   3   18.99    2.45   1
  -6   8  15   -1.18    4.44   1
  -5   9  20   -5.97    5.09   1
  -4  -8  15   -1.29    3.99   1
  -4  -4   3  254.09    3.56   1
  -4   8  15   -0.10    4.38   1
  -3  -9  20   11.71    4.69   1
  -3   9  20   -0.08    5.06   1
  -2   4   3    0.89    2.30   1
   1  -3   2    3.06    2.11   1
   1   9  20    3.75    4.84   1
   2  -2   1 3490.48    7.90   1
   2   2   1 3545.25    7.45   1
   2   8  15   26.08    4.19   1
   5   5   6   38.18    2.61   1
   6  -6   9   65.61    3.68   1
   7   9  22   -5.70    4.84   1
   8   4   5   98.23    2.88   1
   9   1   2 3427.17    3.76   1
  11  -5   8    3.50    2.81   1
  13   3   5  306.77    2.79   1
  14   4   7   69.09    2.13   1
  24   2  10   13.41    0.79   1
  26   0  10  155.66    1.81   1
  27  -1  11   41.20    1.91   1
  31   5  23    2.94    2.63   1
  35  -1  19   -0.23    2.02   1
  35   1  19    0.49    0.97   1
 -43  -1  17   10.20    1.59   1
 -39  -1  13   12.14    1.25   1
 -39   1  13    9.22    2.03   1
 -38   0  12    0.23    1.71   1
 -35  -3  11   32.28    1.09   1
 -34  -4  12    5.42    1.57   1
 -25   3   6  167.73    3.42   1
 -24  -8  19    1.00    3.68   1
 -20  -8  17   16.47    3.78   1
 -20  -4   5    2.80    1.60   1
 -20   2   3  365.05    3.55   1
 -19   3   4  150.26    2.98   1
 -16  -8  15   10.19    4.60   1
 -15  -9  20    4.47    4.59   1
 -14  -8  15    3.77    3.66   1
 -13  -9  20    0.06    4.59   1
 -13  -3   2    1.07    1.06   1
 -10  -4   3    5.27    1.74   1
 -10   2   1  151.30    2.49   1
  -9  -1   0   21.57    0.70   1
  -7   3   2   49.09    2.34   1
   0  -4   3   -0.19    2.25   1
   0   2   1 9092.54   12.10   1
   1   9  22    3.39    4.80   1
   3  -3   2  904.90    5.33   1
   3   5   6  187.95    3.67   1
   7  -5   6   23.73    2.86   1
   8  -6   9    0.05    3.17   1
  14  -2   4  282.51    3.01   1
  17   3   7  125.38    1.97   1
  18   0   5   -0.21    0.87   1
  20   0   6   44.77    1.19   1
  25   5  17    0.42    2.34   1
  25   7  25   -4.15    3.23   1
  28   6  24    9.61    3.21   1
  29   5  21   12.11    2.58   1
  30  -2  14   15.89    2.16   1
  32  -4  20    2.12    2.82   1
  32  -2  16   31.30    2.38   1
  33  -3  19    7.92    2.42   1
  34   4  24    7.45    1.79   1
  35  -3  21    0.22    2.87   1
  38  -2  24    4.91    2.51   1
 -44   0  18   -3.13    1.85   1
 -42   0  16   -0.08    1.94   1
 -41  -1  15    1.41    1.28   1
 -40   0  14    1.25    1.88   1
 -37   5  19   -0.78    3.96   1
 -35   5  17   -2.95    3.79   1
 -34  -6  17   -2.73    2.45   1
 -34   4  14   10.46    3.87   1
 -32   6  18   -5.78    4.37   1
 -30  -6  14   -0.89    2.59   1
 -22  -8  17   -0.25    3.49   1
 -16   4   5    6.26    2.29   1
 -12  -6   7   78.13    3.27   1
 -12  -4   3   44.48    1.96   1
 -11  -9  18   -6.38    4.36   1
 -11   9  22    2.32    3.79   1
  -9  -9  18   20.81    4.94   1
  -9   5   6  104.43    3.47   1
  -9   9  22    6.45    5.17   1
  -7  -9  18    3.86    4.81   1
  -7   5   6   18.19    2.85   1
  -7   9  22    1.82    5.25   1
  -6   2   1  125.00    2.30   1
  -5   3   2   59.74    2.34   1
  -5   5   6   35.48    2.94   1
  -5   9  22    3.04    5.21   1
  -3  -9  18   -0.56    4.53   1
  -3   3   2   81.15    1.99   1
  -3   9  22   -0.35    5.11   1
  -2   2   1   60.26    1.96   1
  -1   5   6   13.62    2.60   1
  -1   9  22   19.18    5.25   1
   0   6   9   38.22    3.39   1
   2  -6   7   48.05    3.55   1
   2  -4   3    7.93    2.40   1
   4  -2   1 2124.87    6.44   1
   5  -3   2  387.40    3.85   1
   6   4   5   54.71    2.34   1
   9   3   4  355.86    3.06   1
   9   5   8    3.62    2.20   1
  12  -2   3  122.01    2.32   1
  16   0   4    4.09    0.80   1
  19  -3   7   11.82    2.04   1
  22   4  12    0.77    1.78   1
  24   6  20   -5.38    3.23   1
  25  -1   9  218.62    2.66   1
  26   6  22    4.97    3.12   1
  27   5  19   -3.08    2.34   1
  28  -2  12   14.90    2.10   1
  33  -5  23    5.34    3.56   1
  34  -2  18    2.96    2.20   1
  35   3  23   10.30    1.38   1
  36  -4  24    2.36    3.74   1
  37  -1  21    3.03    2.10   1
 -40   4  20   11.90    3.41   1
 -38   4  18    6.48    3.53   1
 -36   4  16    0.44    3.28   1
 -32   0   8    7.82    1.52   1
 -25  -7  14    2.91    2.90   1
 -24  -8  17    1.08    4.28   1
 -24   2   5  154.48    2.74   1
 -22   0   3   -0.17    0.80   1
 -20  -8  15    0.28    4.25   1
 -19  -5   6   27.59    2.04   1
 -18   2   3  657.76    4.38   1
 -15  -9  18   17.38    4.93   1
 -15  -3   2   11.65    1.30   1
 -14  -4   3   66.16    1.98   1
 -14  -2   1  377.51    2.14   1
 -14   4   5    1.87    2.24   1
 -13  -9  18    9.30    4.64   1
  -9  -5   4   14.21    2.28   1
  -8   0   0   29.96    0.70   1
  -8   8  17    4.30    3.14   1
  -7   9  24    1.82    5.36   1
  -6   6   9   98.31    4.15   1
  -5   9  24   -9.38    5.17   1
  -4   2   1   35.00    1.45   1
  -4   6   9   22.43    3.50   1
  -4   8  17   29.12    4.78   1
  -3   9  24   -0.18    5.20   1
  -2   8  17   12.90    3.25   1
  -1   9  24    2.84    5.14   1
   1  -5   4  103.65    3.26   1
   1   9  24   -0.80    5.15   1
   3  -9  18    7.22    3.54   1
   3   9  24   -0.72    5.16   1
   4   4   5  332.97    3.87   1
   7   5   8   36.06    2.58   1
  12  -4   5   42.03    2.61   1
  12   4   7    1.87    1.70   1
  13  -3   4    0.37    2.04   1
  21   7  23   12.13    4.15   1
  23  -3   9    7.13    2.04   1
  23   3  11  184.26    2.16   1
  26  -2  10    8.12    1.90   1
  32   4  22    6.44    1.95   1
  36  -2  20    1.79    2.12   1
 -41   3  19    1.52    2.17   1
 -39   3  17    1.69    2.59   1
 -34  -6  16    7.34    2.42   1
 -32  -4  10   -1.05    1.52   1
 -32   6  20   -0.21    4.70   1
 -31  -7  17    0.85    3.25   1
 -30  -6  13   16.08    2.67   1
 -22  -4   5   95.68    2.12   1
 -22  -2   3   42.91    0.80   1
 -20   4   7    4.97    2.46   1
 -17  -9  18   -0.85    4.60   1
 -15   5   8    0.61    2.88   1
 -12   4   5   17.71    2.40   1
 -11  -9  16   77.38    5.64   1
 -11  -5   4   26.02    2.35   1
  -9  -9  16    7.19    4.65   1
  -7  -9  16    5.88    4.65   1
  -5  -9  16   10.55    4.62   1
  -3  -9  16    5.92    4.32   1
  -1   7  14   -0.60    3.73   1
   1  -1   0  757.63    2.74   1
   3  -9  16   -1.14    4.53   1
   5   5   8   15.50    2.51   1
   6  -4   3  460.52    4.74   1
   6  -2   1   22.36    1.90   1
   7  -3   2   13.70    2.28   1
   7   3   4    5.61    1.64   1
  11  -5   6   20.97    2.99   1
  12   2   4  219.49    1.85   1
  28   6  26    4.16    3.31   1
  31   5  25    3.17    2.75   1
  34  -4  20   23.44    3.74   1
  38  -2  22    1.27    2.61   1
  39  -1  23    0.65    2.09   1
 -32  -6  14    3.94    2.38   1
 -31  -5  11    5.21    1.80   1
 -30   6  20    7.82    5.42   1
 -29  -7  15   -3.44    3.10   1
 -27  -7  14   11.41    2.75   1
 -26  -8  17    0.97    3.34   1
 -23  -3   4   11.62    1.16   1
 -22  -8  15   19.66    3.83   1
 -21   3   6   25.53    2.17   1
 -20   8  23   -0.81    5.12   1
 -16  -4   3   21.30    1.56   1
 -16   2   3  118.57    2.62   1
 -16   8  21    3.91    3.44   1
 -15  -9  16   17.51    4.40   1
 -15   3   4  160.36    2.93   1
 -13  -9  16   17.08    4.53   1
 -13   5   8   10.45    2.95   1
 -10   4   5  167.20    3.01   1
  -8  -6   5   25.80    2.82   1
  -8   4   5   -1.18    2.28   1
  -5   7  14   23.41    4.06   1
  -4   8  19    4.27    4.57   1
  -3   7  14    1.19    3.77   1
  -2  -6   5   21.40    3.12   1
  -2   4   5  105.72    3.04   1
  -2   8  19    7.48    4.43   1
   0  -6   5   -0.55    2.93   1
   0   4   5    3.27    2.25   1
   2   6  11   36.64    3.31   1
   3   5   8  127.52    3.35   1
   5  -5   4   60.94    3.15   1
   8  -4   3  114.13    3.19   1
   8   2   3  181.25    2.00   1
  10   4   7   47.35    2.14   1
  14   0   3   -0.43    0.71   1
  17  -1   4  143.49    1.90   1
  19  -1   5   35.84    1.43   1
  21  -3   7   17.42    2.12   1
  23   7  27    3.40    4.28   1
  24  -2   8  128.14    2.67   1
  24   0   8   58.10    1.25   1
  24   6  22    8.94    3.43   1
  26   4  16   41.43    2.12   1
  26   6  24   34.49    3.76   1
  27  -7  21    5.27    4.87   1
  28   4  18   -2.62    1.98   1
  30   4  20   -2.60    1.68   1
  35  -5  23    4.66    4.35   1
  35  -3  19    0.13    2.33   1
  36  -4  22    4.64    3.07   1
 -43   1  19   -3.44    1.76   1
 -39  -5  17    0.26    1.89   1
 -38   4  20   -0.98    3.54   1
 -37   1  13    0.33    2.01   1
 -36  -6  17   -0.91    2.23   1
 -36   4  18   -5.21    3.35   1
 -35   5  21   -0.78    4.18   1
 -32   6  22    9.77    4.72   1
 -31  -7  16   -4.62    3.12   1
 -27   7  23    8.19    5.17   1
 -26   0   5    1.15    1.01   1
 -18   0   2  730.73    2.72   1
 -17  -9  16   -3.20    4.12   1
 -17  -3   2    6.35    1.12   1
 -16   8  23    1.89    5.31   1
 -15  -5   4   14.20    2.05   1
 -14   0   1   -0.84    0.79   1
 -13   3   4    6.77    2.00   1
 -10  -6   5   23.53    2.68   1
  -9  -9  14    8.05    4.38   1
  -8   8  21   -6.35    4.80   1
  -6   6  11  123.11    4.32   1
  -6   8  21    1.09    4.72   1
  -4   4   5  327.79    3.81   1
  -4   6  11    1.13    3.29   1
  -2   8  21   10.86    4.48   1
  -1   5   8   24.97    2.83   1
   1   5   8    6.60    2.52   1
   7  -5   4   68.90    3.25   1
  14   2   5   20.47    1.11   1
  15  -3   4   46.61    2.29   1
  15   3   7   86.02    1.89   1
  19   3   9   29.53    1.41   1
  23  -1   7    5.80    1.25   1
  25   3  13   83.69    1.75   1
  25   5  19   -0.75    2.46   1
  31  -1  13   29.91    1.90   1
  32  -2  14   43.88    2.43   1
  33  -1  15   58.53    2.02   1
  33   3  21   -1.43    1.49   1
  34   4  26   -1.81    2.40   1
  35  -1  17   -1.95    1.83   1
  37  -3  21    0.36    2.37   1
 -41   3  21    4.09    2.74   1
 -40  -4  16   -0.37    1.09   1
 -40   2  18    2.22    2.01   1
 -39   1  15    5.95    2.12   1
 -39   3  19    1.31    2.71   1
 -37  -5  15    3.21    1.89   1
 -37   3  17    1.07    2.96   1
 -36   2  14    2.82    2.77   1
 -34   0  10   20.33    1.64   1
 -33  -1   9    9.81    1.14   1
 -30   6  22   -2.67    4.41   1
 -19  -9  16   25.27    4.49   1
 -19   3   6   30.11    2.29   1
 -16  -2   1  599.28    2.42   1
 -14   2   3   48.47    1.93   1
 -14   8  23    5.13    5.03   1
 -12   8  23    7.03    5.20   1
 -11  -9  14    2.95    4.34   1
 -11   3   4    3.64    2.05   1
  -9   7  16   -0.85    3.94   1
  -8  -4   1   14.80    2.36   1
  -5  -3   0  271.18    3.29   1
  -5   5   8   34.13    2.26   1
  -4  -4   1   13.82    2.18   1
  -4   8  21    2.47    3.08   1
  -3   5   8   19.69    2.16   1
   3  -9  14   32.75    3.65   1
   6   8  23    0.38    4.51   1
   8   4   7   65.76    2.34   1
  12  -6   7   69.18    3.10   1
  16   2   6   50.55    1.26   1
  20   2   8   20.43    0.99   1
  21   7  27    0.99    4.38   1
  26   6  26    4.62    3.62   1
  29  -1  11  124.73    2.38   1
  32   0  14    7.72    1.27   1
  34  -2  16    4.89    2.06   1
  35  -5  21   -8.38    3.99   1
  36  -2  18    1.15    2.09   1
  39  -3  23   -4.64    2.87   1
 -44   0  20    2.15    1.56   1
 -38  -4  14    1.03    1.15   1
 -38   4  22   -3.21    3.70   1
 -36  -6  16   -3.79    2.33   1
 -35   5  23   -1.11    4.24   1
 -33  -3   9   12.69    0.72   1
 -26  -8  15   -5.34    3.03   1
 -21   7  22   10.19    4.73   1
 -20   2   5  607.52    4.59   1
 -20   4   9  185.64    3.98   1
 -19   7  20    0.91    3.05   1
 -17   7  20   -1.11    4.58   1
 -16   8  25    9.87    5.29   1
 -15  -9  14    8.45    4.35   1
 -12   6  13    3.85    3.68   1
 -11  -1   0 1083.61    1.83   1
 -11   7  18   13.01    4.41   1
 -10  -4   1   35.89    2.31   1
 -10   8  23    7.23    4.94   1
  -9  -7   6   13.69    3.06   1
  -9   3   4    9.03    2.14   1
  -7  -5   2  184.99    3.46   1
  -7  -3   0  277.76    2.96   1
  -5  -5   2  159.78    3.36   1
  -2   8  23   -3.23    4.58   1
  -1  -5   2   72.80    2.93   1
  -1  -3   0 1024.27    5.39   1
   1  -7   6    2.72    3.30   1
   1  -5   2   13.95    2.49   1
   1  -3   0 1008.28    5.47   1
   2  -4   1   64.80    2.75   1
   2   8  23   -2.17    4.49   1
   6   4   7   95.12    2.65   1
   8  -6   5   42.19    3.52   1
  11   3   6   45.47    1.91   1
  24   6  24    6.89    2.91   1
  26  -4  10    5.15    2.63   1
  27   3  15   46.90    1.70   1
  28  -2  10   46.67    2.26   1
  29   3  17   32.25    1.74   1
  30   0  12   66.29    1.50   1
  31   3  19   -0.62    1.54   1
  31   5  27   -1.53    2.79   1
  34   0  16   55.79    1.65   1
  36  -4  20    3.88    2.87   1
  37  -1  19    1.71    1.89   1
  38  -4  22    3.39    3.57   1
 -42   0  18    4.89    1.83   1
 -36   0  12    2.63    1.77   1
 -34  -6  14    3.77    2.38   1
 -25   7  26    0.89    5.24   1
 -19   7  22   -0.62    4.54   1
 -17  -9  14   -0.10    4.16   1
 -17   3   6  105.47    2.85   1
 -16   8  27    2.32    5.25   1
 -12  -4   1    2.78    1.87   1
 -12   8  25   -0.67    5.04   1
 -11  -5   2   65.59    2.94   1
 -11   5  10  131.77    4.03   1
 -10   4   7    9.20    2.41   1
  -9  -5   2   27.59    2.34   1
  -9  -3   0  412.88    3.27   1
  -9   7  18   16.23    4.36   1
  -8   8  25   16.09    5.13   1
  -5   3   4   48.48    2.29   1
  -5   7  18   -1.60    4.09   1
  -4  -6   3   36.39    3.05   1
  -3   3   4  190.70    3.02   1
  -2  -6   3   27.99    3.08   1
  -1   3   4    0.58    2.09   1
   2   6  13    1.99    2.13   1
   5  -7   6  195.22    5.14   1
   5  -5   2   62.62    3.22   1
  12   4   9   31.20    2.08   1
  16  -2   3  436.20    3.61   1
  17  -5   6    1.75    2.86   1
  19   7  27   -2.21    4.64   1
  27  -1   9   31.78    1.69   1
  29  -3  11   27.76    2.25   1
  29   5  25   -2.74    2.69   1
  36   0  18    4.26    1.38   1
  37  -3  19    8.95    2.85   1
 -43   1  21   -0.41    0.81   1
 -40   0  16    1.49    1.58   1
 -39   3  21    2.42    3.10   1
 -38   0  14    9.57    1.67   1
 -37   3  19    3.89    3.06   1
 -36   4  22    2.76    4.44   1
 -35   3  17   43.38    3.53   1
 -33  -5  11   -1.02    1.75   1
 -33   3  15   -0.24    2.95   1
 -33   5  23    3.48    4.25   1
 -31   5  21   -0.42    4.41   1
 -28  -8  15    3.71    3.02   1
 -28  -2   6    0.24    0.06   1
 -23   7  26    2.09    5.15   1
 -20  -4   3    5.62    1.46   1
 -20  -2   2  135.18    1.12   1
 -20   0   3    0.81    0.89   1
 -19  -3   2  114.85    1.65   1
 -18  -6   5   71.60    2.81   1
 -17   5  12   21.24    3.47   1
 -14   8  27    3.79    3.71   1
 -13  -5   2   97.15    3.02   1
 -12  -2   0   27.47    1.06   1
 -12   8  27   39.64    5.85   1
 -11  -3   0    8.87    1.57   1
 -11   7  20    8.23    4.76   1
 -10   8  27   18.40    5.42   1
  -9   5  10    6.13    2.99   1
  -8   4   7   72.71    2.91   1
  -7   5  10    7.46    2.87   1
  -4 -10  15    6.91    4.95   1
  -2 -10  15    5.10    5.02   1
  -2   8  25    6.73    4.70   1
  -1   5  10   44.87    3.15   1
   0 -10  15   -0.13    4.99   1
   1   5  10    6.47    2.60   1
   2   4   7   48.73    2.61   1
   4  -6   3  130.69    4.13   1
   5  -3   0  261.43    3.42   1
   5  -1   0  122.92    1.63   1
   6  -4   1  166.88    3.52   1
   7  -5   2  110.95    3.59   1
   8  -8   9   11.79    2.95   1
  13   3   7   50.34    1.59   1
  14  -2   2 1289.13    5.74   1
  15   3   8   -0.25    1.48   1
  21   3  11   12.56    1.36   1
  22   6  24   -0.34    3.70   1
  24   6  26    3.63    3.65   1
  25   5  21    3.66    2.74   1
  26   4  18   14.29    2.36   1
  26   6  28    0.09    3.07   1
  27  -3   9   14.03    2.12   1
  27   5  23   -2.84    2.65   1
  32  -4  14   38.83    3.12   1
  39  -3  21    7.80    2.83   1
  39  -1  21    2.77    1.90   1
  40  -2  22   16.06    2.68   1
 -43  -1  19    0.84    1.69   1
 -40   2  20    1.77    1.98   1
 -38   2  18    5.77    2.83   1
 -35  -1  11   38.09    1.60   1
 -34   2  14   11.37    2.49   1
 -34   4  20    7.38    3.68   1
 -33  -7  15   -3.39    2.83   1
 -30   6  26    1.44    4.87   1
 -21   7  26    3.24    4.97   1
 -18   2   5   26.18    1.81   1
 -14  -4   1   20.29    1.94   1
  -9   7  20    2.05    4.49   1
  -8   8  27    3.76    5.18   1
  -5   7  20   43.90    4.51   1
  -4   4   7    0.82    2.44   1
  -3  -7   4    5.66    3.11   1
  -3   7  20    0.49    4.10   1
  -2   4   7 1064.87    6.72   1
  -2   8  27    0.10    4.87   1
  -1  -7   4  103.71    4.16   1
   0   4   7  383.61    4.37   1
   0   8  27    5.88    5.03   1
   2   8  27   -9.99    4.69   1
   4   2   3  489.39    3.02   1
   6   8  29    4.05    4.82   1
   8  -4   1  763.48    5.92   1
   9  -5   2  143.28    3.81   1
  10   4   9  216.52    3.26   1
  12   0   2  109.35    0.97   1
  17  -3   3   32.21    2.22   1
  19  -1   4  154.99    1.97   1
  19   7  29    0.76    3.89   1
  21  -1   5   82.56    1.66   1
  22  -4   6   25.06    2.75   1
  28  -4  10   25.33    2.80   1
  28   0  10   31.08    1.21   1
  28   4  20    6.67    2.13   1
  34   4  28    3.93    2.55   1
  35   3  25   -1.89    1.97   1
  38  -4  20    3.67    3.40   1
  38   2  26    1.15    1.42   1
 -41  -1  17    3.83    1.59   1
 -31  -7  13    1.14    2.85   1
 -31  -5   9    4.96    1.79   1
 -31   5  23   -2.03    4.28   1
 -28   0   7   -2.83    1.27   1
 -25  -3   4    4.39    0.99   1
 -24   0   5    2.19    1.19   1
 -23   7  28   -2.97    5.26   1
 -21  -5   4   11.41    1.68   1
 -20   4  11   -1.80    2.69   1
 -19   7  26    1.78    4.81   1
 -18   6  19    1.73    3.95   1
 -14  -6   3    1.21    2.36   1
 -13   3   6   99.30    2.74   1
 -11   7  22   30.30    4.87   1
 -10 -10  13    1.48    4.88   1
 -10   8  29    0.16    5.20   1
  -6 -10  13    0.92    4.99   1
  -6   6  15   60.23    4.09   1
  -4 -10  13    5.43    5.02   1
  -4  -2  -1 2178.85    5.81   1
  -4   8  29   21.08    5.34   1
  -2 -10  13   -7.03    4.94   1
  -2   8  29    5.07    4.95   1
   0 -10  13   17.35    5.20   1
   0  -2  -1 8825.94   12.13   1
   0   8  29    2.00    4.97   1
   2   8  29    2.63    5.26   1
   7  -3   0  277.17    3.19   1
  10  -4   1   69.45    2.94   1
  11  -1   1  450.02    2.67   1
  11   1   3  673.92    1.67   1
  12  -2   1  154.96    2.56   1
  12   2   5    1.48    1.06   1
  16  -4   3   20.68    2.48   1
  20  -2   4   38.22    1.82   1
  24  -2   6   10.00    1.83   1
  24   6  28   15.36    4.10   1
  25  -1   7    2.94    1.35   1
  29   5  27    3.00    3.09   1
  32  -2  12    2.28    1.94   1
  33  -5  15    5.34    3.26   1
  36  -2  16    1.36    1.99   1
  38   0  20    0.09    1.24   1
 -39  -1  15    7.57    1.59   1
 -37  -1  13    0.87    1.46   1
 -36   4  24    0.45    3.81   1
 -35   3  19    2.78    3.09   1
 -34  -4  10    3.18    1.13   1
 -34  -2  10   28.49    0.99   1
 -30   4  18   -5.55    3.53   1
 -28   6  27   -2.46    4.94   1
 -21   7  28    3.64    5.06   1
 -17   5  14   -1.77    3.27   1
 -17   7  26   22.92    5.26   1
 -16  -4   1    5.20    1.69   1
 -16   6  19   25.99    4.33   1
 -13   7  24   21.95    5.03   1
 -12   0   1   -0.27    0.73   1
 -12   4   9  226.53    4.02   1
 -12   6  17    7.71    3.83   1
 -11   3   6    1.38    2.17   1
  -9   5  12    0.22    3.00   1
  -9   7  22   20.98    4.58   1
  -5  -5   0    6.86    2.29   1
  -3  -5   0    1.64    2.32   1
   0   8  31    6.72    5.57   1
   1  -5   0    2.18    2.42   1
   2  -2  -1   58.26    2.07   1
   2   2   3    7.84    1.59   1
   2   8  31    0.38    5.04   1
   3   5  12   95.23    3.42   1
   4   8  31   -5.51    5.01   1
   7  -7   4   76.97    4.27   1
   7  -1   0 2552.57    5.52   1
   7   3   6   67.57    2.06   1
   8   4   9   13.02    2.04   1
   9  -3   0  410.90    4.18   1
  10  -6   3  362.05    5.66   1
  17  -5   4    5.22    2.73   1
  22   0   6   23.27    0.87   1
  25   5  23    9.26    3.08   1
  27   5  25    1.98    2.99   1
  30  -2  10   24.88    2.04   1
  31  -3  11   97.99    2.92   1
  32   2  18   12.64    1.11   1
  33  -1  13    0.24    1.48   1
  35  -1  15   -0.54    1.63   1
  37  -5  19    2.36    3.45   1
  37  -3  17    4.23    2.68   1
  38  -2  18    0.56    2.04   1
  41  -1  23   12.32    1.91   1
 -42  -2  18    2.47    1.41   1
 -40   2  22   -1.04    2.58   1
 -39   3  25    0.33    4.10   1
 -38   2  20   -0.68    3.11   1
 -36  -6  14   -4.04    2.06   1
 -36   4  26   -1.89    5.11   1
 -33   5  27    7.38    4.59   1
 -31   5  25    2.34    4.61   1
 -15   5  14   31.17    3.57   1
 -11   7  24    2.27    4.56   1
 -10   4   9    3.31    2.44   1
  -9  -5   0   54.08    3.02   1
  -9   3   6  394.78    4.13   1
  -9   7  24  -10.64    4.45   1
  -7  -5   0    1.52    2.29   1
  -7   5  12    6.12    3.07   1
  -6  -4  -1  169.24    3.04   1
  -6   6  17    5.54    3.76   1
  -5   5  12    2.23    2.97   1
  -4  -6   1    2.20    2.67   1
  -4  -4  -1  369.38    4.07   1
  -4   2   3    1.28    1.19   1
  -4   6  17    2.33    3.50   1
  -3   5  12   46.62    3.29   1
  -2  -6   1  129.87    3.81   1
  -2   2   3 1375.71    5.15   1
  -2   6  17   17.39    3.63   1
   2  -6   1    2.33    3.04   1
   2  -4  -1  237.02    3.72   1
   3  -9   8   19.68    3.25   1
   4  -2  -1   33.36    1.96   1
   5  -5   0    6.49    2.67   1
   5   3   6    4.21    1.85   1
  12  -6   3  212.58    4.85   1
  17   7  31   -0.56    4.35   1
  18   0   4   25.16    0.80   1
  23  -3   5  172.48    3.23   1
  28  -2   8  204.55    3.11   1
  29  -3   9   66.69    2.63   1
  29   5  29   -1.23    3.37   1
  30   4  24    1.80    2.53   1
  31  -1  11   46.92    1.81   1
  33   3  23    2.34    2.01   1
  37  -1  17    8.28    1.81   1
  38  -4  18   -6.98    3.29   1
  40  -2  20    0.42    2.37   1
 -40   0  18    0.14    1.02   1
 -39  -5  15    1.82    1.43   1
 -34  -6  12   15.76    2.32   1
 -34   0  12    4.02    1.90   1
 -34   4  24    2.54    3.84   1
 -33  -7  13   -7.00    2.95   1
 -32   4  22    0.72    3.72   1
 -31   5  27   -3.29    4.67   1
 -22   6  25    6.10    4.36   1
 -21  -3   2    3.58    1.01   1
 -21   3  10   60.60    2.70   1
 -20   2   7    7.31    1.80   1
 -19   7  30    5.56    5.46   1
 -18  -2   1   19.74    0.79   1
 -17   7  28   -1.72    3.35   1
 -16   4  11   37.42    2.91   1
 -16   6  21    2.46    4.02   1
 -15  -3   0  111.69    1.83   1
 -14   2   5   10.31    2.11   1
 -11  -5   0   16.72    2.67   1
 -10 -10  11   14.24    4.91   1
 -10  -6   1  166.72    3.79   1
  -9   1   2 3356.85    6.60   1
  -8  -4  -1  741.77    5.08   1
  -8   4   9    7.92    2.55   1
  -7   3   6   74.10    2.59   1
  -7   7  24    5.87    4.39   1
  -6   4   9    7.76    2.58   1
  -5  -7   2   11.19    3.09   1
  -3  -7   2   18.74    3.45   1
  -1   7  24    2.82    4.41   1
   1  -7   2   12.19    3.26   1
   1   7  24    0.21    4.20   1
   2   4   9  120.28    3.12   1
   3   3   6   14.37    1.97   1
   4  -4  -1   16.22    2.59   1
   4   4   9   93.33    2.79   1
   6  -6   1  155.06    4.19   1
   7  -5   0    2.28    2.69   1
  11  -3   0    7.33    2.17   1
  14   2   6    6.12    1.01   1
  22   6  28   -1.37    3.37   1
  25   3  15    9.97    1.73   1
  26   4  20    7.30    2.54   1
  27   5  27    7.81    3.36   1
  28  -4   8    3.50    2.56   1
  28   4  22    1.67    2.24   1
  33  -5  13   26.77    3.41   1
  35  -5  15    4.04    3.21   1
 -40   2  24    0.45    3.57   1
 -38   0  16    4.25    1.28   1
 -37  -5  13   -1.42    1.50   1
 -36   0  14    6.66    1.58   1
 -33   3  19    0.50    3.00   1
 -32  -6  10    5.46    2.30   1
 -32  -4   8   39.91    1.45   1
 -31  -7  11    0.41    2.57   1
 -29   5  25   -6.56    4.35   1
 -27  -1   6    0.38    0.84   1
 -26   6  29    2.99    5.06   1
 -24   6  27    1.01    4.98   1
 -18  -4   1   18.10    1.69   1
 -18   6  23   15.35    4.43   1
 -17   7  30   -3.97    5.01   1
 -15   3   8   -3.30    2.12   1
 -11   5  14    2.79    2.28   1
 -10  -2  -1    1.30    1.13   1
 -10   6  19    2.06    3.92   1
  -9   7  26    3.01    4.52   1
  -7   7  26   11.75    4.79   1
  -6   6  19   -0.51    3.71   1
  -5   7  26   39.99    4.99   1
  -4   4   9    8.79    2.55   1
  -3   7  26   13.44    4.64   1
  -1   3   6  220.66    3.22   1
   1   3   6  189.92    2.99   1
   5  -7   2   18.98    3.56   1
   5   7  26   15.32    4.45   1
   6  -4  -1    9.39    2.56   1
   8  -6   1   42.92    3.49   1
   9  -5   0   51.70    3.18   1
   9  -1   0   20.92    1.24   1
  16   0   3    0.73    0.65   1
  16   2   7   66.45    1.37   1
  22  -2   4   29.74    1.69   1
  22   6  30   -0.52    4.14   1
  23   5  23    2.77    3.06   1
  27   3  17   86.35    2.24   1
  29  -1   9   58.09    1.82   1
  31   3  21    2.03    1.79   1
  35  -3  13    8.61    2.53   1
 -43  -1  21   -0.15    0.70   1
 -40  -2  16   -0.73    1.22   1
 -36  -2  12   -0.95    0.99   1
 -35  -5  11    3.67    1.53   1
 -31   5  29    6.57    4.96   1
 -29   5  27   12.75    4.46   1
 -28  -8  11   16.93    3.02   1
 -24   6  29    9.00    4.99   1
 -22   4  15   72.88    3.71   1
 -22   6  27   -0.49    4.36   1
 -19   3  10    1.53    2.29   1
 -18   0   3    0.70    0.87   1
 -18   4  13    7.66    2.96   1
 -17   7  32   -8.37    5.37   1
 -16   6  23   -3.56    4.42   1
 -15   7  32   -3.16    5.31   1
 -13  -5   0   32.31    2.27   1
 -13   7  30    1.53    5.16   1
 -12   2   5   19.49    1.84   1
 -12   4  11   27.12    2.85   1
 -11   7  28    0.96    3.49   1
  -9   7  28   -3.95    4.78   1
  -7   5  14   39.52    3.35   1
  -7   7  28    1.78    4.71   1
  -5   5  14   14.30    3.09   1
  -4   6  19   48.90    4.39   1
   3  -3  -2   83.75    2.62   1
   4  -8   3   54.97    4.41   1
   5   1   2  332.19    1.65   1
   8  -2  -1    6.00    1.87   1
   9  -7   2   47.27    4.08   1
  10  -6   1   31.20    3.51   1
  10   2   5   24.63    1.16   1
  11  -5   0   17.33    2.96   1
  11   3   8    7.22    1.53   1
  12  -8   5   12.53    3.11   1
  18   2   8  129.85    1.58   1
  23  -1   5   19.66    1.24   1
  25  -3   5  126.82    3.03   1
  26  -2   6   82.02    2.11   1
  26   0   8   38.62    1.00   1
  29   3  19    4.78    1.84   1
  33  -3  11    1.73    1.91   1
  34  -4  12   22.84    2.81   1
  35   3  27   -0.13    2.34   1
  36  -4  14   -6.95    2.69   1
  36  -2  14   22.24    2.35   1
  37  -3  15    3.58    2.51   1
  39  -3  17    6.94    2.59   1
 -42   0  22    0.42    0.60   1
 -41  -3  17   -1.87    1.11   1
 -38  -2  14   -0.13    1.06   1
 -37   3  26   -0.30    3.62   1
 -36   2  20   -0.97    2.71   1
 -35   3  23    1.61    3.46   1
 -34   2  18    2.79    3.36   1
 -33   3  21    7.13    3.39   1
 -18   2   7  148.32    2.74   1
 -18   6  25    8.09    4.72   1
 -13   7  32   -1.08    5.18   1
 -12  -4  -1   52.66    1.97   1
 -11   7  30    4.14    5.10   1
 -10   4  11  126.00    3.47   1
  -9   7  30    0.68    4.93   1
  -8   6  21   49.63    4.67   1
  -7  -3  -2   17.52    1.77   1
  -3   7  28    1.01    4.55   1
   0  -6  -1    4.27    2.93   1
   1   7  28   -6.30    4.51   1
   2  -6  -1  133.44    4.07   1
   5  -3  -2   59.44    2.48   1
  10  -4  -1   33.03    2.63   1
  16  -2   1    0.63    1.57   1
  17  -1   2   29.01    1.24   1
  20   6  30    1.38    4.54   1
  25   5  27   13.45    3.67   1
  30  -4   8   42.41    3.06   1
  35  -5  13    4.34    3.15   1
  38  -2  16    4.00    1.95   1
  40  -4  18   -1.17    3.23   1
 -41  -1  19    0.92    0.71   1
 -41   1  24   -1.66    2.49   1
 -39   1  21    1.40    1.94   1
 -34   4  29    2.00    4.43   1
 -32   4  26    4.76    3.95   1
 -30   4  24   -9.12    3.80   1
 -29   5  29   11.06    4.92   1
 -29   5  30    5.74    4.83   1
 -22   0   5    1.40    1.04   1
 -17  -3   0   12.37    1.30   1
 -17   3  10    6.02    2.22   1
 -16   6  25   -3.12    4.35   1
 -12   6  23  119.76    5.38   1
 -11   3   8   91.56    2.80   1
 -10   2   5   25.60    1.95   1
 -10   6  23    9.74    4.08   1
  -9   7  32   -4.43    5.07   1
  -8  -6  -1   38.56    2.87   1
  -6  -6  -1  164.56    3.86   1
  -6   6  21   67.64    3.61   1
  -5  -7   0    9.33    3.16   1
  -5  -5  -2   62.71    2.82   1
  -5   7  30   -5.32    4.72   1
  -3  -5  -2    1.31    2.35   1
  -3   7  30    4.53    4.52   1
   1  -5  -2   76.13    3.10   1
   1   7  30   -9.05    4.52   1
   3  -7   0   52.14    3.67   1
   3  -5  -2   11.10    2.75   1
   3   7  30    1.80    4.66   1
   7  -3  -2   56.05    2.49   1
   9   3   8  297.85    3.16   1
  14  -6   1  179.43    4.72   1
  14  -2   0   42.99    1.97   1
  15  -3   0  110.70    2.76   1
  19  -5   2   37.43    3.17   1
  21   5  23   15.88    2.81   1
  23   5  25   36.38    3.13   1
  24   4  20   42.91    2.80   1
  26   4  22   18.72    2.66   1
  27  -1   7   26.70    1.32   1
  27   5  31    0.01    3.75   1
  28   4  24    0.83    2.42   1
  29  -3   7    4.02    1.93   1
  30  -2   8   49.64    2.23   1
  32   4  30   12.57    3.21   1
  36   2  24    2.58    1.72   1
  41  -1  21    3.74    1.72   1
 -41   1  25    5.37    2.90   1
 -40   0  20    4.54    1.14   1
 -37   1  19   -0.20    2.12   1
 -33  -7  11    1.18    2.40   1
 -33   3  23    0.01    4.30   1
 -30   0  10   14.03    1.65   1
 -27   5  28    1.87    4.48   1
 -25   5  26    0.39    4.21   1
 -22   6  33    7.40    5.29   1
 -18   6  29   -2.43    4.65   1
 -16   2   7    6.70    1.82   1
 -16   6  27   -1.46    4.38   1
 -14  -4  -1    3.52    1.48   1
 -14   6  25   14.99    4.38   1
 -13   5  18  133.29    4.70   1
 -12   6  25   10.92    4.44   1
 -11   7  34    3.27    3.77   1
 -10  -6  -1   30.27    2.83   1
  -9  -7   0   18.67    3.15   1
  -9  -5  -2  145.76    3.57   1
  -9  -3  -2   27.81    1.64   1
  -9   7  34    1.23    5.26   1
  -7   5  16   16.71    3.20   1
  -7   7  32   -2.11    4.95   1
  -7   7  34   11.08    5.47   1
  -6   6  23   21.30    4.18   1
  -5   1   2  836.25    3.16   1
  -5   7  32   -0.42    4.90   1
  -3   5  16    0.02    3.21   1
  -3   7  32    1.91    4.73   1
  -2   4  11    6.71    2.43   1
  -1   5  16    2.16    3.05   1
  -1   7  32    8.91    4.75   1
   1   7  32   -0.39    4.82   1
   2   4  11  134.39    3.25   1
   3   1   2  501.42    2.09   1
   3   7  32    7.20    4.98   1
   5   7  32  -12.21    4.61   1
   5   7  34  -11.31    4.88   1
   7  -7   0   10.14    3.67   1
   7  -5  -2  183.67    4.03   1
   7   7  34   12.30    4.77   1
   8   2   5  105.38    1.72   1
   9  -3  -2  175.94    3.20   1
  11  -1   0 1088.28    3.89   1
  12   2   6   60.29    1.45   1
  15  -5   0  183.67    4.29   1
  18   6  30    3.37    3.68   1
  20  -2   2  335.98    3.42   1
  20   6  32   20.76    4.16   1
  24  -2   4   25.73    1.66   1
  25   5  29   10.25    3.73   1
  33   3  25   12.56    2.31   1
 -38   0  18    1.88    1.46   1
 -36  -6  12   -0.11    1.78   1
 -36   0  16    2.49    2.03   1
 -35   3  27    5.21    4.70   1
 -34   2  20   -4.72    3.43   1
 -33  -1  11    1.72    1.38   1
 -32   0  12    2.57    1.96   1
 -32   2  18   10.24    3.43   1
 -31  -5   7   23.75    1.74   1
 -31   3  21   19.89    3.61   1
 -30   4  26   32.50    4.43   1
 -23   5  26    1.67    4.21   1
 -20   2   9    3.21    1.86   1
 -20   6  33   10.82    4.99   1
 -19   1   6    1.71    1.29   1
 -16  -2   0   81.08    1.07   1
 -16   6  29    3.14    4.68   1
 -14   6  27   -2.46    4.45   1
 -12  -6  -1   66.90    3.05   1
 -12   4  13  150.01    3.93   1
 -11   5  18    3.82    3.34   1
  -7  -1  -1 3794.45    4.23   1
  -7   3   8    7.40    2.24   1
  -5   7  34    5.05    5.06   1
  -4  -4  -3  863.66    5.73   1
  -3   7  34    2.93    5.04   1
  -2  -4  -3    8.69    2.32   1
  -1   7  34    3.48    4.92   1
   0   6  23   76.01    4.55   1
   1   7  34   -3.33    4.82   1
   3   7  34   13.33    5.14   1
   4  -4  -3  248.63    3.92   1
   6  -8   1   29.01    3.17   1
   9  -5  -2   26.00    3.01   1
  10  -6  -1  159.98    3.87   1
  14  -4  -1   19.47    2.48   1
  16   6  30    1.64    3.71   1
  17  -3   0   14.20    2.12   1
  18   6  32   -1.20    3.88   1
  21   5  25   -6.08    2.83   1
  24   2  12    9.67    1.16   1
  28  -2   6   20.69    1.91   1
  30   4  28   -2.57    2.84   1
  33  -3   9   14.59    2.53   1
  34   0  14   30.71    1.03   1
  35  -5  11   -1.79    3.03   1
  35  -1  13   25.91    1.69   1
  35   3  29    1.20    2.47   1
  38  -4  14    7.12    2.64   1
  39  -3  15    1.58    2.43   1
  40  -4  16    0.76    3.10   1
  42  -2  20   -0.76    2.13   1
 -39   1  23    2.68    2.44   1
 -38   2  26    1.10    3.18   1
 -37  -1  15    3.69    1.04   1
 -34  -6  10    0.07    1.64   1
 -34   0  14   69.33    2.35   1
 -32   4  31   -3.00    4.58   1
 -28   0   9   17.23    1.57   1
 -23  -3   2   59.73    1.26   1
 -19   5  24    0.85    3.86   1
 -18   6  33    0.84    5.02   1
 -16  -4  -1  126.98    2.48   1
 -14   6  29   -0.11    4.48   1
 -13   3  10   19.11    2.35   1
 -11  -5  -2   30.69    2.28   1
 -11  -3  -2   68.12    1.67   1
 -10   6  27   -2.06    4.30   1
  -9   5  18   10.87    2.56   1
  -8   4  13   10.01    2.79   1
  -8   6  25    6.94    2.85   1
  -7   5  18    8.55    3.41   1
  -6  -4  -3  470.43    4.32   1
  -6   2   5   18.85    1.93   1
  -6   6  25   21.08    4.40   1
  -5   3   8  117.72    2.86   1
  -3  -9   2    5.50    2.82   1
  -3   3   8   -0.65    2.20   1
  -2   6  25  187.87    5.82   1
   1   7  36   -3.28    5.27   1
   3  -9   2   -1.49    2.99   1
   6  -4  -3   18.25    2.62   1
  13   1   4    2.95    0.55   1
  14   0   2  322.73    1.45   1
  14   2   7    1.03    1.05   1
  16   6  32   -1.14    4.82   1
  18   6  34   -3.45    4.08   1
  25   3  17   40.01    2.25   1
  25   5  31   -0.86    3.90   1
  28   4  26   -0.99    2.77   1
  31  -3   7   40.55    2.72   1
  32   0  12   58.38    1.12   1
  33  -1  11    1.70    1.34   1
  37  -1  15    7.21    1.54   1
  41  -3  17   -0.43    2.92   1
 -42  -2  20    0.91    0.51   1
 -38   2  28    3.09    4.20   1
 -37   1  21    0.96    3.02   1
 -36   2  24   19.05    3.47   1
 -32  -6   8    5.66    1.87   1
 -30  -8   9   -1.40    3.03   1
 -30   4  29   10.56    4.49   1
 -28   2  15  163.75    3.78   1
 -23   5  28    1.84    4.32   1
 -21   3  14    0.54    2.62   1
 -21   5  26   23.87    4.29   1
 -19  -5   0   79.09    2.28   1
 -18   6  35    0.54    5.32   1
 -17   3  12  108.21    3.14   1
 -16   6  33    6.33    4.98   1
 -15   5  22    0.83    3.95   1
 -14   6  31    3.02    4.88   1
 -13  -5  -2   25.29    2.20   1
  -6   4  13   30.88    2.99   1
  -5  -7  -2   16.24    3.36   1
  -5   5  18    9.98    3.25   1
  -2  -8  -1   52.72    4.20   1
  -2  -6  -3    1.70    2.91   1
  -1  -7  -2   11.60    2.46   1
  -1   3   8  481.07    4.30   1
   0  -8  -1  163.60    5.15   1
   0  -6  -3   39.23    3.30   1
   1   3   8  452.99    4.14   1
   2  -6  -3   29.61    3.44   1
   8  -4  -3    1.96    1.71   1
   9   1   3 1331.69    2.68   1
  13  -5  -2   99.79    3.80   1
  13  -1   0  284.17    2.32   1
  20  -4   0  107.98    3.22   1
  21   5  27    4.52    2.89   1
  23   5  29    3.73    3.13   1
  24   4  22   14.79    2.65   1
  25  -1   5   38.27    1.33   1
  26   4  24   15.76    2.83   1
  27   3  19    0.42    1.82   1
  30   4  30    2.30    3.19   1
  31  -1   9   86.59    1.95   1
  34   2  22   11.44    1.80   1
  36  -2  12    1.80    1.78   1
  38  -2  14   -1.75    1.99   1
 -39  -3  15    6.63    0.79   1
 -39   1  25    3.65    3.42   1
 -35   1  19    3.41    2.34   1
 -35   3  30    1.27    4.16   1
 -34   2  22   -6.07    2.88   1
 -33   1  17    0.22    2.57   1
 -33   3  27    1.66    3.81   1
 -30   4  31   -1.45    4.69   1
 -28   4  27    1.88    4.04   1
 -25   5  33   -1.74    4.95   1
 -25   5  34    3.76    4.94   1
 -23   3  16  132.01    3.88   1
 -23   5  30    5.32    4.57   1
 -22  -4   1   56.52    1.67   1
 -19  -3   0   41.86    1.26   1
 -18   2   9   16.51    1.95   1
 -17   5  24   -3.14    3.90   1
 -16  -6  -1   30.54    2.55   1
 -16   0   3   -2.17    0.90   1
 -16   6  35   -2.76    4.99   1
 -13   5  22    8.69    3.85   1
 -12   4  15  145.29    4.15   1
 -12   6  31    4.73    4.63   1
 -10   6  29   -1.32    4.42   1
  -9  -7  -2   44.69    3.36   1
  -8   6  29   -0.43    4.40   1
  -4 -10   3   -3.62    3.32   1
  -4   4  13   26.52    2.88   1
  -2   2   5  335.00    3.11   1
  -2   4  13   98.92    3.25   1
   0   2   5 1225.74    5.04   1
   0   4  13    7.69    2.54   1
   1  -5  -4   71.71    3.09   1
   2   2   5   22.02    1.74   1
   2   6  27   15.48    4.16   1
   8  -6  -3   59.94    3.65   1
   9  -7  -2    2.14    3.69   1
  10  -4  -3    3.84    1.70   1
  11   3  10   13.48    1.66   1
  14  -2  -1  374.52    3.38   1
  16   2   8  105.25    1.56   1
  20  -2   1  381.64    3.50   1
  23   5  31    5.89    4.10   1
  29  -3   5   24.76    2.16   1
  32  -2   8   37.60    2.07   1
  33   3  27   -1.69    2.59   1
  40  -2  16    9.84    2.13   1
 -36   2  26    0.83    3.57   1
 -33   3  28    3.15    3.87   1
 -30   4  32   -0.31    4.73   1
 -30   4  33   -6.58    4.86   1
 -28   4  29    1.79    4.21   1
 -27  -1   7   -2.74    1.07   1
 -24   0   7    2.04    1.14   1
 -24   2  13   21.83    2.38   1
 -23   5  32    9.37    4.84   1
 -21   1   8   10.96    1.81   1
 -21   5  30   -3.38    4.16   1
 -19   5  28   -3.68    4.11   1
 -18  -4  -1    1.68    1.51   1
 -17   1   6  207.35    2.59   1
 -15   3  12    8.97    2.35   1
 -12   6  33    1.54    4.90   1
 -11   5  22   35.38    4.05   1
 -10  -6  -3  320.54    4.76   1
 -10   4  15   -1.13    2.93   1
 -10   6  31   10.76    4.65   1
 -10   6  33    1.03    4.80   1
  -9   3  10   44.62    2.60   1
  -6   6  29   32.42    3.65   1
  -4   6  29    5.85    4.40   1
   0  -2  -3 2099.49    6.14   1
   0   6  29    0.05    4.30   1
   1  -3  -4    1.42    2.13   1
   4   6  29   16.32    4.26   1
  10 -10   3    4.42    3.58   1
  10  -6  -3   39.95    2.86   1
  11  -7  -2   12.30    2.71   1
  14   6  34    4.84    4.37   1
  14   6  36    4.99    4.48   1
  18  -2   0  151.03    2.55   1
  19   5  27   -2.67    3.11   1
  20   0   4    1.40    0.64   1
  20   4  20   22.29    2.94   1
  24   0   6   39.41    0.88   1
  26   2  14    6.50    1.31   1
  26   4  26    3.70    3.18   1
  28   4  28   10.95    2.73   1
  29  -1   7   58.65    1.79   1
  30   0  10   16.14    0.84   1
  30   4  32   -0.88    3.33   1
  32   2  20    2.46    1.56   1
  35  -3   9    8.33    2.48   1
  35   1  19   -1.04    0.98   1
  37  -3  11    0.93    2.35   1
  39   1  25   -0.92    1.30   1
  40  -4  14    4.04    2.58   1
 -40  -2  18    0.04    0.39   1
 -39  -1  19    1.05    1.10   1
 -36   2  28   11.33    4.49   1
 -34   2  24   -0.72    3.11   1
 -33   3  30    4.40    4.09   1
 -31   3  26   -4.72    3.64   1
 -26   2  15   38.55    2.76   1
 -24   4  25    7.06    3.85   1
 -23   5  34   -0.15    4.89   1
 -21   5  32   -0.06    4.52   1
 -20   0   5    2.86    0.97   1
 -20   2  11   -1.87    1.91   1
 -19   5  30   16.22    4.53   1
 -18  -6  -1   13.75    2.19   1
 -17   5  28    3.09    4.20   1
 -16   2   9   32.62    2.07   1
 -16   4  19   21.52    3.43   1
 -13  -7  -2   16.85    3.12   1
 -13   3  12   38.03    2.67   1
 -12  -6  -3  190.21    3.95   1
 -12  -4  -3   40.34    1.88   1
 -12   6  35   -0.56    3.66   1
 -11   1   4 1292.73    4.66   1
  -9  -5  -4  173.68    3.72   1
  -8   4  15    2.35    2.80   1
  -8   6  33    1.06    4.79   1
  -7   3  10   12.17    2.37   1
  -6   4  15   23.66    3.02   1
  -6   6  33   10.75    4.71   1
  -4  -2  -3  485.98    3.00   1
  -4   6  31    7.65    4.40   1
  -3  -3  -4  118.39    2.54   1
  -2   6  31    3.81    4.38   1
  -1  -3  -4  211.20    2.71   1
   0   6  31    1.22    4.26   1
   1  -7  -4  101.53    4.24   1
   2   6  31    0.41    4.22   1
   5  -3  -4   48.60    2.43   1
  12   2   7   42.85    1.48   1
  12   6  36    0.88    4.71   1
  14  -4  -3   59.79    2.88   1
  16  -2  -1  617.49    4.40   1
  19   5  29    5.12    4.06   1
  21   5  31   11.41    3.64   1
  23   5  33    0.45    3.48   1
  23   5  35    0.70    4.59   1
  24   4  24    3.88    2.30   1
  27  -3   3   28.23    2.36   1
  28   2  16    3.30    1.40   1
  28   4  30    2.83    3.33   1
  30  -2   6   10.96    1.92   1
  30   2  18    9.22    1.57   1
  33  -3   7   23.14    2.59   1
  36   2  26    9.75    2.11   1
  41  -3  15   -3.42    2.66   1
  41  -1  19    1.82    1.47   1
  42  -2  18    4.17    2.20   1
 -39   1  28   31.53    3.92   1
 -37  -5  11   -0.64    0.96   1
 -36   2  29    4.93    3.80   1
 -35  -5   9    4.45    1.23   1
 -35   1  21   -2.51    2.45   1
 -33  -3   9    7.80    0.53   1
 -33   3  31   -2.62    4.19   1
 -33   3  32    4.28    4.45   1
 -28   4  32    2.48    4.39   1
 -28   4  33    6.57    4.69   1
 -26   4  29   -1.27    4.11   1
 -24   4  27    0.45    4.01   1
 -22   4  25    4.53    3.84   1
 -21   5  34   12.47    4.83   1
 -21   5  36    3.81    5.13   1
 -20   4  23    1.50    3.62   1
 -19   5  32    5.94    4.42   1
 -18   4  21    7.58    3.77   1
 -17   3  14    1.08    2.40   1
 -17   5  30   -3.69    4.28   1
 -15   5  28   -0.14    4.15   1
 -12   4  17   48.41    2.82   1
 -11   5  24  142.84    5.20   1
 -10   2   7    5.37    1.89   1
 -10   6  37   -2.07    4.98   1
  -8   6  35    6.02    4.93   1
  -8   6  37   15.34    5.33   1
  -6   6  35   -1.83    4.94   1
  -5  -7  -4   22.63    3.32   1
  -5   3  10  270.58    3.79   1
  -5   5  22    4.26    3.73   1
  -4   4  15    9.87    2.80   1
  -4   6  33    1.79    4.64   1
  -4   6  35    4.83    4.89   1
  -2  -6  -5    4.14    2.94   1
  -2  -4  -5  134.65    3.16   1
   0  -4  -5    6.45    2.40   1
   0   6  33    8.49    4.52   1
   2  -6  -5   28.90    3.41   1
   2  -4  -5  108.60    3.13   1
   2   6  33    3.61    4.77   1
   4  -6  -5  155.59    4.42   1
   7  -7  -4   10.20    3.77   1
   7  -3  -4  230.62    3.36   1
   7   3  10   -2.45    1.76   1
   8 -10   1    8.04    3.47   1
  10   6  36    8.09    4.72   1
  15  -1   0    4.41    1.18   1
  17  -3  -2    4.34    2.15   1
  18   0   3   -1.06    0.62   1
  21   5  33   -6.92    4.44   1
  23   3  17    7.23    2.06   1
  25   3  19  139.09    3.23   1
  29   3  23    5.12    2.20   1
  31  -3   5    2.05    2.47   1
  33   3  29    1.61    2.46   1
 -42  -2  22   -0.47    0.33   1
 -41  -1  23    3.40    1.31   1
 -40   0  26    4.34    2.91   1
 -38  -2  16   -0.36    0.50   1
 -37  -1  17    0.52    1.34   1
 -37   1  25    4.05    3.03   1
 -36   2  30   15.25    3.99   1
 -33   1  19    0.48    2.43   1
 -32   2  23   17.09    3.37   1
 -31   3  29   34.71    4.83   1
 -31   3  30   13.69    4.43   1
 -26   0   9    4.98    1.43   1
 -25  -1   6   61.84    1.25   1
 -23   1  10   22.13    1.83   1
 -19   5  34    2.69    4.77   1
 -17   5  32    3.99    4.38   1
 -16   4  21  110.04    4.49   1
 -15   3  14   96.38    3.24   1
 -14  -4  -3    4.21    1.79   1
 -14   2   9   31.97    2.10   1
 -14   4  19    5.18    3.35   1
 -11  -5  -4  155.64    3.24   1
 -11   3  12    0.19    2.33   1
 -11   5  26   84.88    5.06   1
  -9  -7  -4    0.42    3.03   1
  -7  -3  -4    5.09    1.66   1
  -6  -2  -3   45.47    1.41   1
  -6   6  37    7.21    5.15   1
  -5   5  24    9.33    3.90   1
  -4  -6  -5   92.07    3.55   1
  -4   6  37   -1.39    4.93   1
  -3   3  10  219.15    3.09   1
  -2   6  35    8.02    4.81   1
  -2   6  37   -1.42    5.09   1
  -1   3  10    1.11    2.25   1
   1  -1  -2   65.57    1.30   1
   2   6  35   -1.52    4.65   1
   3  -1  -2   28.95    1.24   1
   3   3  10  305.70    3.68   1
   5   3  10  238.24    3.30   1
   6  -4  -5   26.42    2.73   1
   6   6  37   -2.23    4.79   1
   8  -6  -5   27.01    3.27   1
   8   6  38    3.46    4.92   1
   9  -3  -4    7.63    2.23   1
  17   5  29    9.94    3.50   1
  19   5  31   -2.09    3.67   1
  20  -2   0   20.51    1.74   1
  20   4  22   -1.75    2.97   1
  21   5  35   14.08    4.15   1
  22   4  24   28.65    3.32   1
  24   4  26    1.31    3.17   1
  27   3  21   19.39    2.22   1
  28  -4   2   12.11    2.66   1
  28  -2   4   45.22    2.08   1
  28   4  32    2.90    3.71   1
 -37   1  26    0.25    3.11   1
 -36  -6  10    2.28    1.56   1
 -35  -1  15   -1.23    1.40   1
 -34  -6   8    3.90    1.78   1
 -34   2  28    0.78    3.51   1
 -33  -5   7   20.21    1.45   1
 -31   3  31   19.46    4.68   1
 -31   3  32   11.66    4.60   1
 -29  -1   9    1.80    1.25   1
 -26   4  35    2.60    4.94   1
 -24   4  31    8.00    4.52   1
 -19   1   8   89.23    2.37   1
 -19   5  36    6.66    4.98   1
 -18   4  23  132.58    4.98   1
 -15   1   6  433.78    3.27   1
 -15   5  30    2.88    3.09   1
 -15   5  32    2.93    4.78   1
 -13   5  30    9.12    4.52   1
 -12   4  19   11.74    3.26   1
 -11   5  28    1.54    4.10   1
  -9  -1  -1  857.47    1.83   1
  -9   1   4  229.03    2.27   1
  -9   3  12   -1.75    2.32   1
  -9   5  26    9.29    4.02   1
  -8  -6  -5   48.13    3.08   1
  -7   5  26   86.45    4.88   1
  -6  -4  -5   54.62    2.40   1
  -6   4  17   16.58    3.14   1
  -2   6  39   -0.33    5.20   1
  -1  -5  -6  181.97    3.82   1
   1  -5  -6   11.96    2.68   1
   2   6  39   -1.97    5.23   1
   3  -5  -6  140.82    3.76   1
   4   6  39    0.04    5.18   1
   5  -5  -6   34.68    3.01   1
   5  -1  -2  841.63    3.25   1
  10  -6  -5   18.20    3.42   1
  10  -4  -5  185.48    3.67   1
  10  -2  -3   14.57    1.84   1
  10   2   7  175.72    2.19   1
  11  -3  -4    4.34    2.26   1
  15  -5  -4    9.94    3.01   1
  17   5  31   12.65    3.72   1
  19  -1   1  595.96    3.35   1
  27  -1   5   29.27    1.42   1
  29   1  13    7.24    0.82   1
  31   3  27    0.51    2.44   1
  38  -2  12    0.51    1.94   1
  42  -4  14    8.68    3.16   1
 -41  -3  19    0.19    0.29   1
 -41  -1  25    5.01    1.95   1
 -40  -4  16   -0.56    0.36   1
 -39  -1  21    0.11    1.52   1
 -38   0  24   14.46    3.12   1
 -36  -2  14    2.59    0.85   1
 -34   2  29    0.93    3.64   1
 -34   2  30    1.31    3.89   1
 -33  -1  13   58.21    1.87   1
 -32  -6   6    5.08    1.86   1
 -31  -1  11  155.82    2.31   1
 -31   3  33   -0.87    4.60   1
 -31   3  34   -2.62    4.63   1
 -30  -2   8   20.06    0.99   1
 -29   3  30   -8.90    4.20   1
 -24   4  33    2.46    4.54   1
 -22   4  29   -0.37    3.87   1
 -20   4  27   10.61    3.96   1
 -18   4  25   52.74    4.25   1
 -17   3  16   36.91    2.94   1
 -16   4  23   74.00    4.47   1
 -15   5  34    1.24    4.60   1
 -14   4  21   17.02    3.50   1
 -13   3  14  402.16    4.93   1
 -11   5  30    2.48    4.39   1
 -10  -6  -5  143.84    3.74   1
 -10   4  19   11.28    3.37   1
  -9  -3  -4  352.76    3.20   1
  -9   5  28   12.69    4.27   1
  -8  -4  -5   93.89    2.49   1
  -8  -2  -3  175.39    1.97   1
  -7   3  12   30.06    2.55   1
  -6   2   7   33.95    2.09   1
  -5   5  26    8.62    4.06   1
  -4   4  17    3.74    2.84   1
  -3  -5  -6  194.35    3.77   1
  -3  -1  -2  474.65    1.97   1
  -2   4  17    2.35    2.82   1
   1  -7  -6   66.63    3.96   1
   3  -7  -6    5.94    3.48   1
   4   0   0 1177.87    1.53   1
   7  -1  -2  370.55    2.44   1
  12  -4  -5   16.90    2.58   1
  12  -2  -3  219.55    3.08   1
  12   0   1    0.39    0.58   1
  15   1   5  167.38    1.02   1
  15   5  31   19.89    3.98   1
  19   5  35   -5.08    3.87   1
  19   5  37    8.01    4.25   1
  22   4  26   57.34    3.79   1
  26   4  32   -3.39    3.63   1
  29   3  25   11.05    2.50   1
  33   1  17   16.67    1.11   1
  34  -2   8    4.30    1.78   1
  35  -3   7   28.14    2.64   1
  35  -1  11   28.77    1.59   1
  36   2  28   -2.70    2.26   1
  39  -3  11    1.90    2.28   1
  40  -2  14    2.69    1.86   1
 -40  -2  20   -0.71    0.68   1
 -35  -7   9   -3.04    2.03   1
 -35   1  25    6.62    3.18   1
 -34  -2  12    0.73    1.02   1
 -34   2  32   -2.08    3.98   1
 -33  -7   7    5.88    2.32   1
 -32  -2  10   18.43    1.20   1
 -32   2  27    5.03    3.77   1
 -31  -5   5    1.22    1.45   1
 -29   3  32    5.78    4.31   1
 -26  -2   5    3.41    0.62   1
 -22   0   7    1.33    1.15   1
 -20  -2   1   28.68    0.51   1
 -20   4  29    4.55    3.85   1
 -16   2  11   39.31    2.24   1
 -15   3  16    8.37    2.63   1
 -14   0   3   -0.60    0.85   1
 -14   4  23    8.37    3.56   1
 -13   5  36   -6.87    4.68   1
 -11   3  14   38.13    2.81   1
 -11   5  32   11.82    4.63   1
  -9   5  30    2.52    4.28   1
  -8   4  19    5.26    3.08   1
  -7  -5  -6   24.60    2.46   1
  -7   5  28    5.13    2.93   1
  -5  -7  -6  204.03    4.79   1
  -5   3  12    8.59    2.48   1
  -5   5  28    0.89    3.96   1
  -4   2   7   50.52    2.22   1
  -1   5  26   45.37    3.23   1
   1   5  26    3.21    3.71   1
   9  -7  -6   14.18    4.04   1
   9   3  12   12.55    1.86   1
  13   5  31    5.66    3.61   1
  14 -10  -1   10.47    3.73   1
  15   5  33   40.32    4.24   1
  17  -1   0   -0.33    1.15   1
  17   5  35    9.88    3.94   1
  27   3  23   29.92    2.59   1
  28   0   8   82.75    0.99   1
  31   1  15  155.90    1.55   1
  32  -2   6   26.77    2.00   1
  33  -1   9   -0.08    1.31   1
  37  -1  13    4.85    1.29   1
  41  -3  13    8.31    2.39   1
 -38   0  26    5.05    3.34   1
 -36   0  22   -0.07    2.87   1
 -34   2  33    2.01    4.21   1
 -33   1  23   -5.50    3.33   1
 -32   2  29   -3.58    3.61   1
 -31  -7   5   12.40    2.27   1
 -29   3  33   -2.43    4.32   1
 -29   3  36   -8.01    5.82   1
 -27  -1   8  119.79    1.77   1
 -27   3  30   -4.26    4.00   1
 -25   3  26   -1.77    3.76   1
 -23   3  24    8.55    3.58   1
 -22   4  33    2.19    4.49   1
 -22   4  35    5.44    4.65   1
 -21  -3   0   40.41    1.15   1
 -18   4  27   -1.92    3.70   1
 -16   4  25    8.71    3.76   1
 -13   1   6   62.71    2.04   1
 -13   5  38   -7.09    5.01   1
 -11   5  36    1.15    4.78   1
 -10  -4  -5   10.21    1.74   1
 -10   2   9   11.49    2.15   1
  -9   5  34    6.98    4.62   1
  -7   1   4   12.52    1.38   1
  -7   5  30    2.95    2.91   1
  -5   5  30   -0.88    3.92   1
  -4  -6  -7  149.01    4.01   1
  -4   4  19    8.08    3.05   1
  -3   3  12   22.82    2.47   1
  -3   5  30   17.78    4.25   1
  -1   3  12    5.51    2.29   1
  -1   5  28   63.23    4.43   1
   0  -6  -7    7.40    3.16   1
   2  -6  -7   49.47    2.84   1
   3   5  28  137.08    5.29   1
   6  -6  -7   18.10    3.47   1
   6   2   7   40.56    1.67   1
   7   3  12   18.22    1.97   1
   8  -6  -7   -0.24    3.13   1
   9  -1  -2 3301.64    6.62   1
  11   1   4  172.93    1.18   1
  13  -5  -6   16.78    3.19   1
  15   5  35   12.90    4.02   1
  16   0   2  185.24    1.18   1
  20  -2  -1   29.90    1.77   1
  20   4  26    1.77    3.40   1
  22   4  28   47.84    4.09   1
  32   2  22   11.61    1.89   1
  37   1  23   -1.89    1.56   1
  38  -4   8    1.11    2.48   1
  39  -1  15    3.93    1.27   1
  42  -4  12   -3.19    2.98   1
  43  -3  15    2.12    2.55   1
 -35   1  27   14.69    3.35   1
 -32   2  31    4.07    4.05   1
 -28   2  23    3.80    3.17   1
 -25   3  28   35.73    4.29   1
 -23   1  12    2.83    1.91   1
 -21  -1   4   75.23    1.06   1
 -21   3  22    9.34    3.18   1
 -20   4  33   10.98    4.43   1
 -18   2  13   51.10    2.59   1
 -16   4  27   93.78    4.78   1
 -14  -6  -5    8.42    2.48   1
 -14   4  25    0.41    3.55   1
 -13   3  16   -1.63    2.52   1
 -11  -3  -4   43.69    1.47   1
 -11   5  40    1.00    5.28   1
  -9   3  14   12.65    2.44   1
  -9   5  36    0.28    4.66   1
  -9   5  38    9.82    5.15   1
  -8   4  21  110.13    4.14   1
  -7   5  34    0.96    4.50   1
  -5   5  32    2.30    4.27   1
  -2   4  19   90.56    3.67   1
  -1   5  30   11.30    4.12   1
   0  -4  -7  374.72    4.38   1
   0   4  19   -1.53    2.97   1
   1  -3  -6  223.78    3.20   1
   1   3  12    6.22    2.20   1
   1   5  30    2.42    3.82   1
   2  -4  -7 1162.01    6.99   1
   3   3  12   66.65    2.53   1
   3   5  30   -7.82    3.78   1
   4  -4  -7    5.21    2.45   1
   5  -3  -6  155.29    2.93   1
  10  -6  -7   25.61    3.53   1
  13   5  37    1.92    4.56   1
  13   5  39   -0.97    5.69   1
  14   2   9  524.96    3.20   1
  16  -4  -5   -0.52    2.32   1
  22   4  30    7.65    3.82   1
  25  -1   3   15.82    1.32   1
  26   2  16    2.54    1.55   1
  29   3  27   -0.78    2.62   1
  30   2  20   35.94    2.07   1
  31  -3   3   40.52    2.38   1
  31  -1   7   28.22    1.44   1
  31   3  31   13.02    3.29   1
  34  -4   4   32.40    3.00   1
  34   2  26   -1.92    2.32   1
 -39  -3  17    0.78    0.35   1
 -38  -2  18   -0.01    1.15   1
 -38   0  28   11.12    3.88   1
 -36   0  24    5.23    3.31   1
 -35  -1  17   -0.48    1.81   1
 -35   1  29    8.55    3.69   1
 -34   0  20    6.52    2.61   1
 -32   2  32   -2.84    3.90   1
 -32   2  33    8.40    4.20   1
 -27   3  34    8.92    4.31   1
 -27   3  36    3.44    4.66   1
 -23   3  26    3.85    3.56   1
 -21   3  24    0.13    3.40   1
 -20   4  35    5.23    4.61   1
 -20   4  37   10.67    4.95   1
 -18   4  33   -3.95    4.09   1
 -17   3  20    5.95    2.93   1
 -12  -4  -5   46.29    1.89   1
 -12   4  25   11.57    3.83   1
 -11  -5  -6   21.33    2.23   1
 -11   3  16  110.42    3.45   1
 -10  -2  -3   11.11    1.15   1
  -9   5  40   -1.15    3.83   1
  -8  -6  -7    8.77    2.72   1
  -6   4  21   38.35    2.64   1
  -5  -1  -2  318.69    1.62   1
  -5   1   4    0.63    1.33   1
  -5   5  34   -3.02    3.18   1
  -5   5  36    5.60    4.63   1
  -4   4  21  159.60    4.57   1
  -3   5  34   17.20    4.47   1
  -2  -4  -7   49.63    2.59   1
  -1  -3  -6  190.82    2.96   1
  -1   5  34   26.80    4.66   1
   1  -7  -8  189.72    5.00   1
   1  -5  -8   24.76    2.92   1
   1   5  32    2.09    3.99   1
   1   5  34   16.00    4.39   1
   3  -7  -8  107.62    4.64   1
   3  -5  -8   11.35    2.85   1
   3   5  32   -3.09    3.84   1
   5  -7  -8  141.96    4.93   1
   6  -4  -7    5.30    1.79   1
   6   0   0  867.30    1.63   1
   7  -9  -6    6.26    3.15   1
   7  -7  -8    0.92    3.78   1
   7  -3  -6   61.45    2.56   1
   8  -4  -7   74.08    3.02   1
  11  -1  -2  288.75    2.47   1
  11   5  37    0.86    4.22   1
  11   5  39   -5.42    4.72   1
  18   4  26   33.95    3.32   1
  20   4  28   -6.43    2.93   1
  21  -1   1  110.21    1.79   1
  21   3  19  128.40    3.27   1
  22   4  32    0.51    3.89   1
  24   4  34    0.38    3.32   1
  24   4  36    2.95    4.36   1
  25   3  23    0.33    2.47   1
  27   3  25    2.03    2.60   1
  28   2  18    9.70    1.69   1
  29   3  29   40.83    3.45   1
  39  -5   7   10.42    3.29   1
 -40  -2  22   -0.33    1.26   1
 -38   0  29    3.01    3.14   1
 -38   0  30    0.24    3.96   1
 -33  -1  15    1.25    2.04   1
 -33   1  26    8.40    3.15   1
 -32   0  18    5.78    2.40   1
 -32   2  35   -5.00    4.26   1
 -30   2  29    0.40    3.65   1
 -28   2  25    5.65    3.34   1
 -27   3  37    1.67    4.80   1
 -26   2  23    7.19    3.94   1
 -19   1  10   12.54    2.14   1
 -18  -4  -3   58.51    1.67   1
 -18   4  37   -2.04    4.64   1
 -17  -1   2   27.14    0.59   1
 -16  -2  -1    0.33    0.63   1
 -16   2  13   32.26    2.34   1
 -16   4  31    5.73    4.16   1
 -14   4  29    2.00    3.82   1
 -12   2  11   30.23    2.28   1
 -12   4  27  120.86    4.98   1
 -10  -6  -7   34.40    2.97   1
  -6   4  23   94.83    4.32   1
  -5  -7  -8    3.24    3.15   1
  -5   5  40   15.65    3.94   1
  -4  -4  -7   -1.00    2.09   1
  -3  -5  -8  111.00    3.23   1
  -3  -3  -6   13.34    1.94   1
  -3   5  40    6.88    5.09   1
  -3   5  42    6.11    5.19   1
  -2   4  21   -2.81    3.15   1
  -1  -5  -8    8.51    2.65   1
  -1   5  36   -2.19    4.40   1
  -1   5  42    8.98    5.22   1
   1   5  36   -1.32    4.36   1
   1   5  38   30.62    5.04   1
   1   5  40    7.14    4.92   1
   1   5  42   11.65    5.41   1
   3   5  38   -5.90    4.67   1
   3   5  40   -0.23    4.88   1
   5   5  36   -1.58    4.33   1
   5   5  40    0.13    4.96   1
   5   5  41   -1.13    4.95   1
   7   5  41   -5.12    5.01   1
   9  -5  -8    3.12    3.01   1
   9  -3  -6  413.12    4.21   1
   9   5  39    4.05    4.52   1
   9   5  41    0.34    4.69   1
  19  -1   0  745.99    3.72   1
  20   4  30   67.90    4.00   1
  22   4  34    5.17    4.29   1
  23   3  21  113.04    2.89   1
  28  -2   2   12.28    1.87   1
  30  -4   0    4.67    2.53   1
  35  -3   5   36.15    2.69   1
  36  -2   8    1.44    2.00   1
  38  -2  10    2.51    1.86   1
  39  -3   9    0.46    2.24   1
  41  -3  11   -2.62    2.59   1
 -41  -3  21    0.21    0.40   1
 -36   0  26   21.30    3.75   1
 -34   0  22   -7.27    2.94   1
 -31  -1  13    1.45    1.86   1
 -30   2  31   15.70    4.20   1
 -25   3  34   -2.11    4.32   1
 -25   3  35   -1.96    4.49   1
 -25   3  36   19.74    4.80   1
 -25   3  38   -1.75    4.85   1
 -23   3  30   41.79    4.56   1
 -22   2  19   39.64    3.57   1
 -21   3  26    0.56    3.60   1
 -19   3  24   10.94    3.44   1
 -17   3  22   24.40    3.37   1
 -16   4  37    4.58    4.72   1
 -15   1   8   76.52    2.39   1
 -15   3  20   55.85    3.60   1
 -14  -4  -5    0.35    1.72   1
 -14   4  31    6.24    4.24   1
 -13  -5  -6   81.11    2.68   1
 -13  -3  -4    1.32    1.23   1
 -11   1   6  142.62    2.16   1
 -10   4  27   -2.55    3.71   1
  -9   3  16   -4.77    2.48   1
  -5  -5  -8   20.21    2.54   1
  -4   4  23   53.11    3.84   1
  -2  -6  -9   -2.20    3.00   1
  -1   3  14  254.15    3.87   1
   0  -6  -9   35.37    3.38   1
   0  -2  -5 1223.06    4.98   1
   2  -6  -9  307.28    5.40   1
   2  -2  -5  333.53    3.11   1
   4  -2  -5   96.01    2.29   1
   6  -6  -9   97.38    4.19   1
   6  -2  -5   20.08    1.98   1
   8  -6  -9    8.92    3.36   1
  11  -3  -6    1.09    2.20   1
  14 -10  -5   -5.58    3.66   1
  14  -4  -7   12.99    2.44   1
  22   0   4   79.22    0.95   1
  23   1   9   34.43    0.77   1
  27   3  27   -0.62    2.88   1
  29  -1   5   37.07    1.46   1
  29   3  31   18.11    3.55   1
  38  -4   6   21.11    2.83   1
  40  -4   8   -3.46    2.61   1
  42  -4  10    0.06    3.00   1
 -40  -2  23   -1.20    1.64   1
 -39  -1  27    1.98    3.09   1
 -36   0  27   -2.26    2.98   1
 -35  -7   7   -2.56    1.99   1
 -33  -7   5   -2.71    2.14   1
 -31   1  24   -3.75    3.07   1
 -30   2  34   -1.14    4.38   1
 -30   2  35   15.25    4.64   1
 -26   2  25    1.24    3.23   1
 -23   3  32   -1.16    4.04   1
 -23   3  34    6.43    4.44   1
 -21   3  28   -3.72    3.68   1
 -16   4  39    0.63    4.84   1
 -16   4  41    4.41    5.25   1
 -14   2  13   73.20    2.62   1
 -14   4  33    4.04    4.32   1
 -14   4  37   -0.56    4.64   1
 -12   4  31   11.38    4.07   1
 -11   3  18    9.90    2.84   1
  -8  -4  -7   64.06    2.27   1
  -8   4  27   36.90    4.14   1
  -7  -3  -6   73.69    2.35   1
  -7   3  16    7.17    2.62   1
  -6   4  25   -0.68    3.61   1
  -4  -6  -9  160.71    4.19   1
  -4   2   9  373.72    3.67   1
  -4   4  25    3.34    3.41   1
  -3   1   4   57.77    1.48   1
  -2  -2  -5   25.15    1.73   1
   8  -8  -9   30.99    4.55   1
   8  -2  -5    6.46    1.90   1
  12  -6  -9   53.46    3.80   1
  13  -3  -6   97.46    2.76   1
  13  -1  -2    9.73    1.24   1
  18   4  30    1.08    3.35   1
  19   1   7  113.75    1.03   1
  20   4  34   -1.35    3.44   1
  20   4  36    9.34    3.78   1
  21   3  21   -4.88    2.45   1
  23   3  23   30.90    2.95   1
  25   3  25   33.30    2.54   1
  27   3  29   31.96    3.63   1
  29   3  33    0.86    3.60   1
  34  -4   2   23.17    2.87   1
  43  -3  13    0.49    2.12   1
 -40  -2  24   -1.05    1.87   1
 -38  -4  14    0.25    0.19   1
 -38  -2  20   -3.80    1.92   1
 -36  -6   8    4.10    1.31   1
 -36   0  28   15.50    3.37   1
 -36   0  29   -3.52    3.92   1
 -34   0  24    2.66    3.28   1
 -33   1  32    3.41    3.81   1
 -32  -6   4   14.48    1.72   1
 -32   0  20   15.78    3.01   1
 -30  -4   4   77.67    1.01   1
 -28   2  31   -2.60    3.65   1
 -28   2  33    9.23    5.14   1
 -23   3  38    3.72    5.05   1
 -21   3  30   41.98    4.35   1
 -21   3  32   -5.48    3.98   1
 -17   3  24    2.62    3.38   1
 -15  -5  -6    3.55    1.84   1
 -15   3  22  197.45    4.88   1
 -14  -6  -7   14.55    2.64   1
 -14   4  41    9.46    5.33   1
 -12   4  33   10.17    4.31   1
 -12   4  37    4.28    4.62   1
 -10   4  31    2.80    4.07   1
  -9   3  18    8.08    2.95   1
  -5   3  16   15.43    2.77   1
  -2   2   9   48.56    2.26   1
  -2   4  25   38.62    3.72   1
  -1  -7 -10   25.34    3.77   1
   0   4  25   50.03    4.03   1
   7  -7 -10   38.59    4.08   1
   9  -7 -10  -10.78    3.69   1
   9   1   4    4.04    0.73   1
  10   2   9  204.35    2.34   1
  14  -6  -9   18.39    3.65   1
  14   0   1   -1.10    0.59   1
  15  -3  -6   21.83    2.22   1
  16  -4  -7    6.40    2.45   1
  16   4  30   12.35    3.39   1
  16   4  32   47.67    4.72   1
  20   0   3   -0.64    0.57   1
  20   4  38    1.32    4.06   1
  29   3  35    2.41    3.27   1
  31  -3   1   80.22    2.75   1
  32  -4   0   35.28    2.96   1
  32   2  26    7.03    2.62   1
  34   2  30   -1.45    2.58   1
  37   1  25    2.87    1.86   1
  42  -2  14   20.35    1.89   1
 -40  -2  25    1.17    2.23   1
 -37  -3  15    2.25    0.76   1
 -36   0  30   -3.96    3.24   1
 -36   0  31    6.88    4.25   1
 -34  -2  14    9.46    1.61   1
 -34   0  25    0.57    3.45   1
 -31   1  28    0.65    3.42   1
 -28   2  34    8.67    4.34   1
 -28   2  35   -7.51    4.37   1
 -28   2  37   -1.68    4.62   1
 -27   1  20   27.37    2.93   1
 -23  -1   6   30.86    1.08   1
 -21   3  36    8.73    4.56   1
 -21   3  40   -1.89    5.06   1
 -20  -4  -3    1.75    1.28   1
 -17   1  10  124.78    2.47   1
 -17   3  26    5.02    3.74   1
 -16  -4  -5    2.56    1.65   1
 -15   3  24    5.63    3.44   1
 -13  -7  -8   -0.62    2.92   1
 -12  -2  -3  119.20    1.51   1
 -12   4  39   -2.02    3.46   1
 -12   4  41    1.61    3.73   1
 -10   4  33   -2.21    3.00   1
 -10   4  35    0.21    4.35   1
 -10   4  39   -1.10    4.88   1
 -10   4  41   -4.71    5.07   1
  -9   1   6   11.70    1.62   1
  -8   2  11    3.94    2.17   1
  -8   4  31   46.89    4.52   1
  -8   4  33   -0.61    4.20   1
  -7   3  18   12.61    2.85   1
  -6   4  29    4.71    3.98   1
  -6   4  31   17.79    4.28   1
  -5  -7 -10   92.21    4.04   1
  -4  -2  -5   18.29    1.52   1
  -3   3  16   73.90    3.12   1
  -2   4  27   30.16    3.99   1
  -1   3  16   89.81    3.12   1
   0  -4  -9  477.30    4.76   1
   0   4  27   -0.02    3.57   1
   1  -5 -10   44.01    3.13   1
   2   4  27  130.43    4.72   1
   4  -4  -9   12.90    2.54   1
   5  -5 -10    2.28    2.84   1
   6  -4  -9    5.65    2.56   1
   7  -5 -10    8.03    2.87   1
   8   2   9   52.85    1.76   1
  12  -2  -5   15.51    1.91   1
  15  -1  -2  400.32    2.90   1
  16  -6  -9    8.25    3.55   1
  16   4  34   20.82    3.87   1
  18  -4  -7    9.35    2.55   1
  18   4  38    5.09    4.02   1
  18   4  40   -2.77    4.30   1
  21   3  23   20.18    3.01   1
  26   2  18   21.29    2.06   1
  27  -1   3   31.16    1.47   1
  27   3  33    7.13    3.69   1
  28   2  20    7.67    1.87   1
  30  -2   2   20.40    2.04   1
  38  -4   4   44.00    3.57   1
  40  -4   6   44.60    3.55   1
 -39  -3  19   -0.31    1.00   1
 -37  -1  25    6.44    3.04   1
 -36   0  32    1.26    3.65   1
 -31   1  30   -0.91    3.57   1
 -26   2  31   -6.68    3.75   1
 -25   1  18   64.69    3.03   1
 -24   2  27    2.05    3.52   1
 -19   1  12   67.76    2.45   1
 -19   3  32    2.19    3.89   1
 -19   3  34   14.80    4.34   1
 -17   3  28   22.97    3.98   1
 -16  -6  -7   14.16    2.37   1
 -15  -3  -4   43.40    1.41   1
 -13   1   8   12.08    1.66   1
 -11  -5  -8    4.44    2.11   1
  -9  -3  -6   77.29    1.96   1
  -9   3  20   -3.78    2.95   1
  -8   4  35    0.67    4.33   1
  -8   4  39    3.10    4.80   1
  -8   4  41   -7.27    4.91   1
  -7  -1  -2  395.97    1.63   1
  -6   4  43    9.63    5.32   1
  -5   3  18   58.84    3.19   1
  -4   4  31    0.16    3.93   1
  -4   4  33   37.73    4.59   1
  -2  -4  -9  119.42    3.00   1
  -2   4  29   19.16    3.97   1
  -1  -5 -10    5.15    2.60   1
   0  -8 -11   25.94    4.04   1
   0  -6 -11   12.54    3.29   1
   1   3  16   17.75    2.51   1
   2  -6 -11   18.01    3.37   1
   2   4  29   46.81    4.26   1
   3  -3  -8   -2.51    2.06   1
   4  -6 -11    4.45    3.39   1
   4   2   9   18.87    1.89   1
   5  -3  -8  116.15    2.80   1
   6   2   9   58.61    1.95   1
   7   1   4  161.57    1.42   1
   8 -10  -9   -0.00    3.72   1
   8  -8 -11   22.25    4.65   1
   8  -6 -11   69.14    4.00   1
  10  -4  -9    3.95    2.38   1
  11  -5 -10  132.67    4.11   1
  13   1   5  119.00    1.05   1
  14   4  34    1.10    3.61   1
  14   4  36   15.78    4.14   1
  14   4  40    4.51    4.65   1
  16   4  40   -0.60    4.25   1
  19  -1  -1    6.90    1.36   1
  25   3  29    3.88    2.65   1
  27   3  35    0.75    3.38   1
  32   2  28   26.06    3.04   1
  35  -1   9   68.26    1.65   1
  41  -3   9    2.28    2.34   1
 -40  -4  18    0.20    0.33   1
 -38  -2  22   26.19    2.39   1
 -37  -1  26    1.09    2.67   1
 -37  -1  27    0.88    3.47   1
 -36  -2  18   -0.28    1.93   1
 -34   0  28    0.83    3.22   1
 -34   0  29    0.77    4.09   1
 -32  -2  12   38.92    1.86   1
 -32   0  23   -0.55    3.32   1
 -31   1  32   -0.92    3.80   1
 -31   1  34   -3.63    4.07   1
 -29   1  26   -4.23    3.08   1
 -27   1  22   98.82    3.89   1
 -26   2  33   13.64    4.27   1
 -26   2  34  -12.23    4.13   1
 -26   2  35   43.62    4.96   1
 -26   2  39    4.57    4.81   1
 -25  -1   8    9.58    1.21   1
 -22   2  25   17.19    3.50   1
 -19   3  36    2.17    4.35   1
 -19   3  38   -1.74    4.58   1
 -19   3  40   -5.38    4.79   1
 -19   3  42  -10.27    4.97   1
 -18   2  19   13.25    2.74   1
 -17   3  30   59.80    4.36   1
 -16   2  17    3.98    2.39   1
 -13   3  24   -2.37    3.30   1
 -12  -4  -7    3.86    1.54   1
  -7   3  20   34.12    3.19   1
  -6   2  11   -1.11    2.16   1
  -6   4  37    1.42    3.20   1
  -6   4  39    2.19    4.73   1
  -5  -5 -10   31.94    2.59   1
  -4  -6 -11   33.11    3.24   1
  -4   4  35   32.76    4.66   1
  -4   4  39    4.45    4.56   1
  -4   4  43   13.50    5.32   1
  -2   4  33    5.53    4.05   1
  -2   4  37   -1.01    4.30   1
  -2   4  43   -2.59    5.07   1
  -1  -3  -8  427.30    3.99   1
   0   4  33   20.39    4.39   1
   2   4  31   -0.82    3.82   1
   3   1   4  441.52    2.26   1
   5   1   4  608.21    2.50   1
   9  -3  -8    5.17    2.20   1
  10  -6 -11    8.26    3.49   1
  10   4  38    8.19    4.37   1
  10   4  40   -7.99    4.34   1
  10   4  42    1.86    4.63   1
  12  -6 -11   64.44    4.06   1
  12  -4  -9  229.36    4.04   1
  12   4  36   -6.50    3.86   1
  12   4  38   -4.57    4.07   1
  12   4  40   -5.66    4.51   1
  12   4  42    3.06    4.78   1
  14  -4  -9   22.08    2.66   1
  19  -3  -6   30.59    2.37   1
  19   3  23    3.58    2.75   1
  21   3  25   11.10    3.30   1
  23   3  27    9.00    2.87   1
  33  -1   7   45.72    1.49   1
  34  -4   0   13.71    2.94   1
  37  -1  11   -1.47    1.06   1
  37   1  27   -0.85    2.13   1
  43  -3  11   -1.92    2.42   1
 -37  -1  28   -3.58    2.94   1
 -37  -1  29   17.68    4.02   1
 -34   0  31  -10.92    4.24   1
 -33  -5   5    3.15    0.44   1
 -31  -5   3   11.52    1.06   1
 -31   1  36   -5.27    4.31   1
 -25   1  20   -0.96    2.77   1
 -24   2  31    9.48    3.96   1
 -24   2  33   12.54    3.98   1
 -22   2  27   29.14    3.76   1
 -17   3  34   69.11    5.11   1
 -17   3  36   -0.36    4.29   1
 -17   3  38    4.92    4.81   1
 -17   3  40    0.41    4.85   1
 -17   3  42    2.32    5.01   1
 -15   1  10    1.19    1.75   1
 -13   3  26    0.67    3.40   1
 -11  -3  -6   46.44    1.81   1
 -11   3  24   39.68    3.64   1
  -9   3  22   17.04    3.29   1
  -7  -5 -10   41.86    2.65   1
  -7   1   6  184.89    2.31   1
  -6  -6 -11    4.36    2.88   1
  -6  -4  -9    1.45    1.94   1
  -5   3  20  106.48    3.77   1
  -3  -3  -8  386.45    3.96   1
   0   4  41   18.45    5.02   1
   0   4  43    0.58    4.86   1
   2   4  35   -1.42    4.14   1
   2   4  37    4.46    4.38   1
   2   4  39    7.47    4.58   1
   2   4  43   17.10    5.18   1
   2   4  44   15.01    5.24   1
   3   3  18   16.74    2.52   1
   4   4  39   -1.47    4.45   1
   4   4  42   -3.97    4.90   1
   6   4  42   12.58    4.98   1
   8   4  38    8.00    4.41   1
   8   4  40    5.77    4.57   1
  11  -7 -12    0.47    3.90   1
  14  -6 -11   60.56    4.01   1
  15  -5 -10    0.90    2.17   1
  17  -1  -2   29.97    1.51   1
  23  -3  -5   79.39    2.90   1
  23   3  29   -2.03    2.79   1
  25   3  35   -0.74    3.21   1
  25   3  37    1.40    3.45   1
  28   2  22    3.57    2.03   1
  32  -4  -2    3.40    2.80   1
  32   2  30   11.28    2.84   1
  36  -2   6   14.30    1.79   1
  44  -2  16    3.77    1.58   1
 -37  -1  30    0.89    3.34   1
 -37  -1  31   10.79    4.12   1
 -34   0  32   20.37    3.82   1
 -34   0  33    2.28    3.74   1
 -32   0  25   -7.70    2.76   1
 -30   0  21    0.60    2.47   1
 -29   1  30    7.61    3.71   1
 -27   1  26   -2.60    3.80   1
 -24   2  35   -5.55    4.19   1
 -24   2  37   -0.09    4.26   1
 -23   1  18   39.70    2.81   1
 -22   2  29   44.22    4.32   1
 -21   1  16    7.24    2.88   1
 -18  -4  -5   49.56    1.81   1
 -18   2  21   49.65    3.19   1
 -17   1  12   13.85    1.96   1
 -15   3  32   33.78    4.39   1
 -15   3  34   25.62    4.33   1
 -15   3  42    1.77    5.12   1
 -14  -6  -9   56.09    2.98   1
 -14   2  17   -0.64    2.38   1
 -13   3  28   15.96    3.79   1
  -9   3  24    0.62    3.24   1
  -8  -6 -11    6.18    2.79   1
  -7   3  22   27.51    3.18   1
  -3   3  20    5.49    2.90   1
   1  -9 -12   13.36    3.35   1
   9  -9 -12    3.47    3.38   1
  13  -7 -12   20.85    3.02   1
  13  -3  -8   96.32    2.78   1
  19   3  25   36.07    2.81   1
  21   3  27   15.43    2.95   1
  23   3  31    9.30    3.11   1
  23   3  35   -4.53    4.16   1
  26   2  20   10.78    2.04   1
  31  -3  -1   56.00    2.58   1
  31   1  17   41.46    1.57   1
  32   2  32   11.69    2.76   1
  37   1  29    0.27    2.57   1
  40  -2  10    8.11    1.83   1
 -39  -3  21    2.01    1.44   1
 -36  -2  20   -3.68    1.94   1
 -35  -7   5   -0.56    1.77   1
 -35  -1  25    9.13    3.43   1
 -34  -2  16    0.04    1.64   1
 -33  -7   3   18.77    2.05   1
 -32   0  27   -1.35    2.93   1
 -29   1  34   -5.55    4.01   1
 -29   1  35   -0.20    4.34   1
 -29   1  36   -2.49    4.22   1
 -29   1  37    9.83    4.61   1
 -29   1  38    3.92    4.62   1
 -27   1  28   -2.38    4.09   1
 -22   2  35   -3.31    4.21   1
 -22   2  41    8.86    5.04   1
 -18   2  23    3.53    2.99   1
 -15  -5  -8   72.15    2.49   1
 -14  -4  -7   61.58    1.93   1
 -13   3  32    0.98    3.88   1
 -13   3  36    3.86    4.29   1
 -13   3  38   -3.21    4.41   1
 -13   3  42    4.46    5.01   1
 -13   3  44   -7.27    5.12   1
 -11   3  28   -4.23    3.59   1
 -11   3  30   -1.14    3.85   1
 -10   2  15    5.73    2.37   1
  -9   3  26    6.88    3.40   1
  -8  -2  -5  104.89    1.92   1
  -5   3  22    1.79    3.01   1
  -1   3  20    8.82    2.87   1
   0   2  11   27.59    2.23   1
   1  -5 -12    1.12    2.82   1
   2  -6 -13    5.23    3.32   1
   3  -5 -12   41.38    3.21   1
   4  -4 -11    6.91    2.49   1
   5  -5 -12    4.34    2.85   1
   5  -1  -4   -0.43    1.38   1
   6  -6 -13   15.64    3.48   1
   6  -4 -11  134.89    3.44   1
   9  -5 -12    2.93    2.91   1
  10   2  11  294.29    2.96   1
  11  -5 -12   91.87    3.83   1
  18  -4  -9   -1.53    2.51   1
  18  -2  -5   26.03    1.91   1
  19   3  27   13.24    3.06   1
  21   3  29   19.93    3.19   1
  21   3  31   11.27    3.72   1
  23   3  37    3.07    3.77   1
  23   3  39    4.46    3.92   1
  27   1  13   25.81    1.19   1
  28   2  24    3.33    2.48   1
  37  -3   3    6.08    2.53   1
  39  -3   5   18.17    2.52   1
  40   0  24   -1.44    1.63   1
  41  -3   7    6.62    2.63   1
 -38  -2  27    2.12    2.98   1
 -37  -3  17    1.25    1.28   1
 -35  -1  27    9.77    3.54   1
 -33  -1  21    1.03    2.64   1
 -32   0  29   -8.40    3.21   1
 -32   0  31   -0.37    3.37   1
 -30   0  23   -2.48    2.70   1
 -28  -2   8   -1.32    1.09   1
 -28   0  19   -5.32    2.44   1
 -27   1  30   -5.91    3.41   1
 -27   1  32   -4.69    4.30   1
 -25   1  24   -2.54    3.00   1
 -23   1  20   24.72    3.03   1
 -22   2  37   11.12    4.59   1
 -22   2  39   -5.39    4.70   1
 -20   2  29   -7.64    3.58   1
 -18   2  25   21.01    3.30   1
 -17  -3  -4    1.43    1.19   1
 -16   2  21    0.27    2.79   1
 -14   2  19   32.80    2.87   1
 -13   1  10  134.72    2.57   1
 -12   2  17   17.72    2.58   1
 -11   3  34    4.92    4.12   1
 -11   3  38   -0.09    4.57   1
 -11   3  40   -1.13    4.66   1
 -11   3  42    4.29    4.98   1
 -11   3  44    0.67    5.18   1
  -9   3  28   35.22    3.94   1
  -9   3  30   12.71    3.85   1
  -7   3  26  121.08    4.44   1
  -6   2  13  250.76    3.25   1
  -5   1   6   88.31    1.95   1
  -5   3  24    3.89    3.22   1
  -3  -5 -12   96.90    3.24   1
  -3   3  22   -2.13    2.07   1
  -2  -6 -13    0.88    3.06   1
  -1   3  22    4.32    3.04   1
   0  -4 -11   24.35    2.51   1
   1  -7 -14    2.14    3.76   1
   2  -4 -11    5.60    2.34   1
   2  -2  -7   -1.28    1.88   1
   3  -7 -14    1.76    3.93   1
   5  -7 -14   20.10    4.12   1
   6  -2  -7   33.03    2.12   1
   6   2  11  187.69    2.72   1
   7  -7 -14   52.23    4.37   1
   8  -4 -11  104.08    2.74   1
   8   2  11  229.29    2.79   1
   9  -7 -14   -6.77    3.91   1
   9  -1  -4  246.56    2.36   1
  10  -4 -11  129.50    3.45   1
  12  -6 -13    6.12    3.57   1
  12  -4 -11   25.33    2.83   1
  13  -5 -12  105.68    3.97   1
  16   0   1   -0.93    0.64   1
  17  -3  -8   20.11    2.29   1
  19   3  29   85.89    4.09   1
  21   3  33   11.81    3.36   1
  21   3  35    1.18    3.44   1
  21   3  37    3.16    3.67   1
  21   3  39    3.94    4.06   1
  26  -2  -2   67.13    2.25   1
  26   2  22    2.91    2.30   1
  30   2  30    4.61    3.14   1
  34  -4  -2   35.40    2.99   1
  35   1  25   27.92    2.40   1
 -39  -3  23   -1.83    1.88   1
 -38  -2  28    0.06    2.50   1
 -37  -5  11    0.14    0.17   1
 -35  -1  28    1.15    2.97   1
 -35  -1  29    8.23    3.22   1
 -35  -1  30   -7.59    3.80   1
 -33  -1  22   -0.58    2.20   1
 -32  -6   2    1.90    1.29   1
 -32   0  33   -0.44    3.64   1
 -32   0  34    2.01    3.72   1
 -32   0  36   15.58    4.51   1
 -30   0  25    1.90    2.91   1
 -27   1  33    0.21    3.68   1
 -27   1  35    7.17    4.16   1
 -27   1  36    5.73    4.10   1
 -27   1  37    5.25    4.42   1
 -27   1  38   -1.40    4.54   1
 -25   1  26    7.44    3.31   1
 -20   2  33   -3.61    3.67   1
 -20   2  35    6.24    4.12   1
 -20   2  37    8.61    4.36   1
 -20   2  39   16.57    4.93   1
 -20   2  41    4.12    4.96   1
 -18   2  27   43.07    3.86   1
 -16   2  23   70.96    3.66   1
 -15   1  12    1.26    1.83   1
 -13  -3  -6   56.02    1.69   1
 -10  -4  -9  209.83    3.06   1
  -9   1   8  155.59    2.50   1
  -9   3  32   -2.42    3.84   1
  -9   3  34   -2.07    3.89   1
  -9   3  36   27.50    4.70   1
  -9   3  40   -4.34    4.67   1
  -8   2  15   46.83    2.70   1
  -7  -3  -8    0.96    1.72   1
  -7   3  28    1.99    3.53   1
  -7   3  42    0.97    4.98   1
  -7   3  44    4.87    5.08   1
  -4   2  13  119.34    2.88   1
  -3  -7 -14   24.49    3.71   1
  -3   3  24    5.58    3.25   1
  -2  -4 -11  141.79    3.14   1
  -1   3  24   74.31    3.94   1
   1  -1  -4  293.76    2.20   1
   1   3  22   21.94    2.88   1
   3   3  22   69.19    3.37   1
  11  -1  -4 1383.95    4.99   1
  12  -2  -7    2.42    1.97   1
  13  -7 -14   54.21    4.60   1
  14  -4 -11  128.67    3.61   1
  15  -5 -12    7.10    3.13   1
  19   3  31   38.75    3.84   1
  19   3  33    5.21    3.30   1
  19   3  37   -0.69    3.58   1
  19   3  39    0.49    3.98   1
  19   3  41    3.52    4.32   1
  22   2  18    9.38    1.92   1
  24   2  20   11.79    2.17   1
  28   2  26    6.57    2.66   1
  33   1  21    9.62    1.75   1
  38   0  20   -1.09    1.25   1
  43  -3   9   -0.41    2.33   1
 -38  -4  16    1.14    0.80   1
 -35  -1  31    0.66    3.39   1
 -35  -1  32    4.79    3.34   1
 -34  -6   4    2.75    0.78   1
 -34  -2  18    1.01    1.96   1
 -33  -3  11   38.27    1.35   1
 -32  -2  14    9.58    1.63   1
 -30   0  29    4.70    4.09   1
 -21   1  20   45.75    3.53   1
 -18   2  31    5.07    3.75   1
 -18   2  41    5.79    4.76   1
 -18   2  43   18.81    5.27   1
 -16   2  25   73.93    4.08   1
 -14  -2  -3  463.74    2.22   1
 -14   2  21   43.82    3.21   1
 -12   2  19   23.66    2.72   1
  -7  -5 -12   32.23    2.59   1
  -7   3  32   11.68    3.98   1
  -7   3  40    8.73    4.69   1
  -6   2  15   52.59    2.73   1
  -5   3  28  141.09    4.82   1
  -5   3  40   24.34    4.92   1
  -5   3  44    7.47    5.04   1
  -3   1   6  407.42    2.89   1
  -3   3  26   95.77    4.12   1
  -3   3  28    7.16    3.93   1
  -3   3  44    0.66    5.04   1
  -2  -2  -7   -3.79    2.14   1
  -2   2  13   31.84    2.41   1
  -1   3  26   16.42    3.35   1
   1  -3 -10    2.64    2.19   1
   1   3  24    4.59    3.09   1
   3   3  24    3.88    3.11   1
   5   3  24  183.06    4.52   1
   7  -3 -10   11.58    2.36   1
   8  -8 -15    7.28    3.15   1
   9  -3 -10   42.58    2.52   1
  11  -3 -10   79.15    2.81   1
  13   3  43    5.56    4.80   1
  14  -2  -7   22.27    2.40   1
  15  -9 -14   11.68    3.70   1
  15   3  43    2.78    4.83   1
  17   3  31   14.60    3.30   1
  17   3  35    5.17    3.64   1
  17   3  37   -1.63    3.68   1
  17   3  39   -0.59    4.14   1
  17   3  41   -0.64    4.24   1
  26   2  24    0.09    2.55   1
  28   2  28   12.33    2.98   1
  35   1  27    3.02    2.56   1
  41  -5   1    7.94    3.40   1
  42  -4   4    3.91    3.16   1
 -39  -5  15    1.64    0.31   1
 -39  -3  25   -3.49    2.36   1
 -37  -3  19    2.74    1.62   1
 -33  -1  25    7.21    2.75   1
 -30   0  30    2.14    3.54   1
 -30   0  31   -1.26    3.56   1
 -30   0  33    0.74    3.71   1
 -30   0  35   -5.95    4.09   1
 -28   0  23   -3.53    2.76   1
 -25   1  34    2.55    3.85   1
 -25   1  36   -9.66    4.03   1
 -25   1  38   -5.69    4.29   1
 -25   1  39   10.15    4.53   1
 -25   1  40   -3.99    4.33   1
 -23   1  24    4.20    3.45   1
 -21  -1   6   72.90    1.35   1
 -19   1  18   -6.58    2.78   1
 -18   2  35    0.62    4.16   1
 -18   2  37   12.11    4.44   1
 -16   2  27   38.62    3.69   1
 -16   2  29   35.65    3.90   1
 -16   2  41    0.48    4.78   1
 -12  -4  -9   29.00    1.90   1
 -11   1  10    5.04    1.83   1
  -9  -3  -8  302.82    3.33   1
  -8   2  17    3.44    2.44   1
  -6  -4 -11  172.78    3.19   1
  -5   3  32    3.10    2.67   1
  -5   3  34    1.47    3.91   1
  -5   3  36    1.19    4.11   1
  -5   3  38   31.94    4.78   1
  -3   3  30    5.40    3.73   1
  -3   3  32   14.68    4.05   1
  -3   3  34   18.21    4.23   1
  -3   3  36   53.79    4.72   1
  -3   3  38   61.41    5.40   1
  -3   3  40    2.08    4.58   1
  -3   3  42    1.15    4.99   1
  -1  -3 -10  132.91    2.87   1
  -1  -1  -4 1129.79    3.56   1
  -1   3  28  248.33    5.62   1
  -1   3  30   21.20    3.97   1
  -1   3  40    3.79    4.58   1
  -1   3  42   -5.85    4.72   1
  -1   3  44    1.61    4.84   1
   1   3  26   11.30    3.37   1
   1   3  28  115.75    4.61   1
   1   3  42   -7.02    4.55   1
   1   3  44   23.89    5.32   1
   2  -6 -15  366.92    6.03   1
   3  -5 -14    5.24    2.93   1
   5   3  45    0.70    5.14   1
   6  -6 -15   60.54    3.96   1
   7  -5 -14   33.87    3.18   1
   7   3  43    0.02    4.84   1
   7   3  45   -5.18    4.90   1
   9  -5 -14   -2.57    2.88   1
  10  -6 -15    7.10    3.59   1
  11   3  41    2.34    4.42   1
  11   3  43   -5.86    4.55   1
  13  -3 -10   19.49    2.34   1
  13  -1  -4  357.49    2.80   1
  13   3  37   -6.55    4.75   1
  13   3  39   -4.31    4.17   1
  13   3  41   13.68    4.48   1
  15   3  33   -4.00    3.35   1
  15   3  35   50.99    4.26   1
  15   3  39    1.24    4.06   1
  23  -1  -1   -1.46    1.25   1
  24   2  22   22.49    2.58   1
  26   2  26   85.78    3.41   1
  28   2  34    6.46    3.82   1
  28   2  36    3.12    4.15   1
  33   1  23    6.99    2.09   1
  35   1  29   15.83    2.65   1
  36  -4  -2   -7.53    2.63   1
  38  -2   6    0.69    1.78   1
  44  -4   6    2.71    2.98   1
 -36  -2  25   -2.42    2.33   1
 -35  -3  15   -3.05    1.49   1
 -33  -1  28    2.86    3.04   1
 -31  -1  21   14.08    2.84   1
 -23  -1   8    1.14    1.09   1
 -23   1  30   21.02    4.46   1
 -23   1  40   -0.97    4.59   1
 -18   0   9   -1.92    1.23   1
 -16   2  31   -0.11    3.59   1
 -16   2  35   13.95    4.22   1
 -16   2  37   36.41    4.65   1
 -16   2  39   12.93    4.42   1
 -14   2  25   96.49    4.12   1
 -14   2  45    1.23    5.29   1
 -13   1  12   48.97    2.26   1
  -4  -2  -7   25.12    2.05   1
  -2  -6 -15   96.92    3.99   1
  -1   3  32  112.75    5.00   1
  -1   3  34   19.88    4.12   1
  -1   3  36    0.22    4.17   1
  -1   3  38    9.37    4.36   1
   1   3  30   10.03    3.83   1
   1   3  32  241.33    6.14   1
   1   3  36   -7.65    4.02   1
   1   3  40   17.27    4.70   1
   3   3  28  248.28    5.98   1
   3   3  30  155.16    5.07   1
   3   3  42    4.98    3.37   1
   6   2  13   26.29    2.06   1
   7   3  41   20.37    4.89   1
   9   3  37   23.06    4.27   1
   9   3  39   -3.19    4.27   1
   9   3  41   12.02    4.39   1
  11  -9 -16   98.21    5.28   1
  11   3  37   11.55    4.16   1
  11   3  39    2.50    4.20   1
  13   3  35    5.37    3.89   1
  14  -6 -15   56.92    4.29   1
  15  -3 -10    9.22    2.29   1
  22   2  20   -2.42    2.16   1
  26   2  28    8.65    3.00   1
  27  -1   1    4.26    1.16   1
  35  -3  -1  186.27    3.90   1
  35   1  31    4.56    2.95   1
  40  -2   8   11.77    1.79   1
  41  -3   5   -1.52    2.27   1
  44  -2  14    0.60    1.27   1
 -37  -3  21   -1.45    2.28   1
 -36  -2  28    2.30    3.49   1
 -36  -2  29   -0.67    3.72   1
 -36  -2  30   14.83    3.87   1
 -33  -1  31   -2.21    3.40   1
 -33  -1  32    6.31    3.49   1
 -32  -2  16   -4.12    1.99   1
 -31  -7  -1    3.67    2.07   1
 -30  -2  12    2.36    1.62   1
 -28   0  27   -7.88    3.08   1
 -28   0  29   -9.71    3.52   1
 -28   0  39   -1.12    4.54   1
 -23   1  32   70.28    4.58   1
 -23   1  36   31.28    4.59   1
 -23   1  38    6.58    4.51   1
 -21   1  24   46.92    3.63   1
 -19   1  20    7.05    2.52   1
 -14   2  27    1.06    2.41   1
 -14   2  29   33.09    3.76   1
 -14   2  31   46.34    4.18   1
 -14   2  35   -2.86    3.95   1
 -14   2  37    4.34    4.26   1
 -14   2  39    4.52    4.33   1
 -12   2  25   60.07    3.75   1
 -12   2  45    3.90    5.10   1
  -8  -4 -11   -0.14    2.05   1
  -6   2  17  191.29    3.82   1
  -3  -5 -14   10.47    2.73   1
  -3  -3 -10  303.57    3.64   1
  -2   2  15  302.50    4.05   1
  -1   1   6  247.89    2.35   1
   0  -4 -13    5.24    2.30   1
  12  -4 -13  145.65    3.87   1
  15  -1  -4  135.60    2.01   1
  16  -6 -15    0.68    2.57   1
  26   2  30   -1.51    2.68   1
  26   2  32    0.50    3.64   1
  26   2  34    5.28    3.93   1
  26   2  36   -0.76    3.39   1
  26   2  38    2.82    3.67   1
  29   1  17  155.12    2.53   1
  32  -4  -6   13.38    2.96   1
  33   1  25   -4.47    2.31   1
  34   0  14   32.95    1.05   1
  43  -3   7    1.05    2.32   1
 -38  -4  18    5.63    1.46   1
 -33  -7   1   15.81    1.68   1
 -31  -3   9    0.08    1.11   1
 -28   0  31    0.08    3.41   1
 -28   0  33   -4.14    3.80   1
 -28   0  34   15.08    4.07   1
 -28   0  35   -1.15    3.92   1
 -28   0  36   70.15    5.27   1
 -26   0  23    0.88    2.77   1
 -21   1  38    0.45    4.36   1
 -21   1  40    4.83    4.81   1
 -21   1  42    5.28    5.11   1
 -19   1  22    5.60    2.69   1
 -18  -2  -1  107.78    0.83   1
 -14  -4  -9   42.14    1.96   1
 -12   2  37    6.07    4.29   1
 -12   2  41   10.38    4.77   1
 -11  -3  -8    9.22    1.71   1
 -10   2  23   41.04    3.35   1
 -10   2  43    3.98    4.91   1
 -10   2  45    1.94    5.25   1
  -9   1  10   28.86    2.09   1
  -8   2  45   -3.50    5.11   1
  -4   2  17  569.40    5.46   1
  -2  -4 -13  175.78    3.45   1
  14  -4 -13   -0.07    2.67   1
  20   2  20   90.29    2.99   1
  22   2  22  257.90    3.99   1
  24   2  26   -2.22    2.32   1
  24   2  38    2.64    4.53   1
  24   2  40   -3.30    3.94   1
  31   1  21   67.07    2.50   1
  33  -3  -3    4.47    2.25   1
  33   1  27    5.95    2.69   1
  38   0  22    3.21    1.66   1
  40  -4   0   47.84    3.17   1
  42  -2  10    4.36    1.68   1
 -37  -3  23    6.91    2.37   1
 -35  -7   3    0.83    0.81   1
 -34  -2  24   -0.00    3.00   1
 -31  -1  26   14.29    2.98   1
 -31  -1  28    4.66    3.61   1
 -26   0  25    5.73    2.86   1
 -26   0  39   -6.59    4.61   1
 -21   1  30  119.46    4.86   1
 -21   1  32    6.65    3.81   1
 -21   1  34   11.05    4.10   1
 -19   1  42    0.93    4.71   1
 -15   1  16    6.48    2.15   1
 -12   2  35   64.46    4.73   1
 -10   2  37   -4.72    4.08   1
 -10   2  39   17.84    4.59   1
  -9  -1  -2 3492.52    3.84   1
  -8   2  43   -2.52    4.85   1
  -7  -5 -14   55.13    2.87   1
  -6  -2  -7   31.86    1.60   1
  -6   2  45   -3.28    5.03   1
  -4  -4 -13   11.32    2.25   1
   1   1   6  273.01    2.31   1
   2   2  15   62.43    2.67   1
   3  -5 -16    5.10    2.98   1
   4   2  15  192.68    3.44   1
   5  -3 -12    9.99    2.47   1
   6  -2  -9   18.74    2.19   1
   7  -5 -16   17.64    3.10   1
   7  -3 -12   29.83    2.59   1
  10  -6 -17    0.84    3.68   1
  11  -7 -18   14.81    4.17   1
  11   1   6   21.63    0.97   1
  17  -1  -4   56.67    1.58   1
  22   2  24  124.88    3.39   1
  22   2  40    4.55    4.08   1
  24   2  30    7.29    2.93   1
  24   2  32    3.09    2.98   1
  24   2  34   -5.48    3.22   1
  24   2  36    0.35    3.47   1
  27   1  15  472.59    3.37   1
  33   1  29    3.52    2.72   1
  33   1  31    3.30    3.15   1
  33   1  33    5.69    3.35   1
  37  -1   9   10.47    0.90   1
  45  -3   9    7.61    2.35   1
 -33  -3  13   -1.04    1.63   1
 -31  -1  29   11.89    3.29   1
 -31  -1  30   -1.97    3.23   1
 -31  -1  31   -4.60    3.34   1
 -31  -1  33    1.01    3.41   1
 -29  -5  -1    9.31    1.13   1
 -29  -1  20    8.77    2.36   1
 -26   0  27   -9.09    3.17   1
 -26   0  29    6.26    3.14   1
 -26   0  31    2.26    3.41   1
 -26   0  33    5.85    3.72   1
 -26   0  35   -4.03    3.79   1
 -26   0  36   -0.81    4.54   1
 -26   0  37   -7.81    4.16   1
 -26   0  38   33.16    5.19   1
 -24   0  21   -7.17    2.50   1
 -20   0  13   -1.36    1.68   1
 -19   1  26   95.32    3.98   1
 -19   1  28   14.36    3.24   1
 -19   1  34    8.17    3.93   1
 -19   1  36   -3.64    4.08   1
 -19   1  38   -0.13    4.12   1
 -19   1  40    0.34    4.71   1
 -18   0  11   -3.74    1.82   1
 -17   1  20    3.60    2.46   1
 -17   1  44    5.85    5.04   1
 -10   2  29   12.01    3.53   1
 -10   2  33   11.12    3.84   1
  -8   2  25   84.62    3.97   1
  -8   2  39    7.01    4.59   1
  -8   2  41    0.30    3.26   1
  -7  -3 -10   -2.82    1.76   1
  -6   2  21  106.85    3.51   1
  -6   2  43   -0.13    4.79   1
  -4   2  19  436.81    5.10   1
  -4   2  43   -2.22    4.77   1
  -2   2  45   22.56    5.19   1
   0  -6 -17    3.84    2.24   1
   1  -3 -12    0.66    2.25   1
   3   1   6 2041.74    5.14   1
  12  -2  -9  526.46    4.40   1
  13  -3 -12   46.75    2.65   1
  18   2  42    8.67    4.51   1
  20   2  22    4.16    2.07   1
  20   2  40   13.25    4.17   1
  22   2  28   19.55    3.55   1
  22   2  32    7.42    3.67   1
  22   2  34   -4.70    3.97   1
  22   2  38   -1.96    3.73   1
  31   1  23   14.00    2.15   1
  38   0  24   45.73    2.62   1
  39  -3   1    9.01    2.52   1
 -39  -5  17    0.48    0.87   1
 -38  -4  20   -0.39    1.81   1
 -36  -4  14    0.03    1.13   1
 -34  -2  28   -1.72    2.82   1
 -34  -2  29    2.53    2.97   1
 -34  -2  31   -4.66    3.24   1
 -34  -2  32    0.31    3.33   1
 -34  -2  33    7.77    3.61   1
 -30  -6  -2   18.16    1.14   1
 -30  -2  14   -0.07    1.82   1
 -24   0  39   -2.50    4.33   1
 -24   0  41   -0.08    4.61   1
 -19   1  30   25.25    3.78   1
 -17   1  22   47.51    3.04   1
 -17   1  24   -0.99    2.82   1
 -17   1  38   -0.19    4.24   1
 -16   0   9    4.69    1.30   1
 -15   1  18   97.97    3.10   1
 -15   1  44   13.57    5.08   1
 -13   1  16   -0.44    2.11   1
 -12  -4 -11   38.66    2.16   1
  -8   2  27  112.53    4.36   1
  -8   2  29   35.70    3.76   1
  -8   2  31   80.89    4.40   1
  -8   2  33    0.48    3.66   1
  -8   2  35   11.62    4.08   1
  -7   1  10   11.61    1.98   1
  -6   2  25    5.67    2.97   1
  -6   2  37    6.99    4.20   1
  -4   2  21   32.85    3.05   1
  -4   2  41    3.11    4.47   1
  -3  -5 -16    1.92    2.66   1
  -3   1   8  337.05    3.02   1
  -2   2  19  874.49    6.80   1
  -2   2  43    0.60    4.73   1
  -1  -3 -12    3.19    2.22   1
   0  -2  -9  161.24    2.71   1
   0   2  45    8.62    4.87   1
   2   2  17   20.05    2.53   1
   2   2  46   34.50    4.28   1
   4   2  17   -6.17    2.21   1
   4   2  44   -3.15    4.55   1
   4   2  46   -3.16    4.99   1
   5   1   6  306.30    2.20   1
   6   2  46    2.71    5.23   1
   7   1   6   15.33    1.26   1
   8   2  46   -1.90    5.06   1
   9   1   6  468.84    2.34   1
  10  -4 -15   -2.34    2.76   1
  12  -4 -15  132.68    3.99   1
  12   2  44    1.46    4.61   1
  14   2  44   -4.26    4.67   1
  16   2  42    4.99    4.58   1
  18   2  22    2.16    2.17   1
  18   2  40    2.13    4.16   1
  20   2  26   -1.93    3.05   1
  20   2  34    2.10    4.24   1
  31   1  25    9.87    2.45   1
  36  -2   2    2.11    1.76   1
  42  -4   0    5.11    3.26   1
 -38  -4  22   -0.22    2.20   1
 -35  -3  19    4.71    1.97   1
 -32  -6   0    0.29    0.43   1
 -31  -5   1    5.60    0.70   1
 -29  -1  34   -1.86    4.59   1
 -29  -1  36   -4.77    3.96   1
 -29  -1  38    1.77    4.19   1
 -27  -1  18   -2.56    2.50   1
 -24   0  25   -8.11    2.98   1
 -24   0  27    3.29    3.25   1
 -24   0  29  -10.93    4.06   1
 -24   0  31   -3.59    4.24   1
 -24   0  33   -0.47    3.64   1
 -24   0  35   -5.70    3.84   1
 -24   0  36   11.81    4.26   1
 -24   0  37    0.38    4.08   1
 -20   0  15    0.88    1.89   1
 -17   1  26   -6.92    3.10   1
 -17   1  28   52.43    3.91   1
 -17   1  30    9.31    3.59   1
 -17   1  36   13.08    3.94   1
 -15   1  20   18.52    2.58   1
 -15   1  40    3.63    4.36   1
 -13  -3  -8   -1.63    1.16   1
 -13   1  44    1.45    5.03   1
 -12  -2  -5    1.80    1.00   1
 -11   1  14   -4.75    2.07   1
  -9  -3 -10    5.39    2.08   1
  -8  -4 -13   16.50    2.29   1
  -6   2  27   18.98    3.44   1
  -6   2  29  106.80    4.53   1
  -6   2  33  122.30    5.11   1
  -6   2  35    8.65    4.03   1
  -5  -5 -16   13.16    2.75   1
  -4   2  35    1.33    3.96   1
  -4   2  39    5.48    3.21   1
  -2   2  21  241.49    4.37   1
   0  -4 -15    2.47    2.34   1
   0   2  19   81.35    3.07   1
   2  -4 -15   54.55    2.36   1
   2   2  19  358.22    4.66   1
   2   2  43   -2.45    4.68   1
   6  -6 -19    0.78    3.69   1
   6   2  44   -4.31    4.81   1
   7  -7 -20    2.53    4.14   1
   7  -1  -6  177.27    2.31   1
   8  -6 -19   59.72    4.31   1
   8   2  42    3.40    4.64   1
   9  -7 -20    6.07    4.28   1
  10   2  42    2.73    4.53   1
  14   2  40    2.46    4.22   1
  14   2  42   -0.81    4.41   1
  16   2  38    6.80    3.91   1
  16   2  40    9.99    4.38   1
  18   2  26   -9.09    3.30   1
  18   2  34   -3.84    4.03   1
  18   2  36    7.49    3.74   1
  19  -5 -16   58.82    3.97   1
  20   2  28   25.62    3.27   1
  20   2  30   35.94    3.37   1
  20   2  32   10.01    3.20   1
  27   1  17   51.32    2.02   1
  31   1  27    2.99    2.56   1
  31   1  29    8.36    2.96   1
  31   1  33    1.18    3.50   1
  32  -2  -2   -0.26    2.12   1
  38   0  28    3.71    2.62   1
  40  -2   6    8.71    1.79   1
  43  -3   5   -0.08    2.06   1
  44  -4   2   11.63    3.18   1
 -35  -3  21    6.36    2.27   1
 -32  -2  23   15.93    3.08   1
 -31  -7  -3    5.18    1.62   1
 -29  -1  28   -1.67    3.03   1
 -29  -1  29   -4.97    3.25   1
 -29  -1  30    9.54    3.43   1
 -29  -1  31    3.89    3.50   1
 -29  -1  32   -3.12    3.46   1
 -29  -1  33    2.01    3.68   1
 -22   0  21   -4.21    2.52   1
 -22   0  39    2.51    4.34   1
 -20   0  43    6.36    4.98   1
 -15   1  22    0.44    2.79   1
 -15   1  38    1.93    4.27   1
  -5   1  10  276.70    3.08   1
  -4   2  27    0.26    3.18   1
  -4   2  29   44.88    4.07   1
  -4   2  31  180.79    5.42   1
  -4   2  33   -0.83    3.87   1
  -3  -3 -12   63.12    2.55   1
  -2  -4 -15   14.56    2.48   1
  -2  -2  -9    2.38    1.90   1
  -2   2  23   46.47    3.30   1
  -2   2  25   48.71    3.50   1
  -2   2  27   -4.44    3.27   1
  -2   2  37   12.19    4.01   1
  -1   1   8 4722.85    9.08   1
   0  -6 -19   -0.08    3.27   1
   0   2  21  129.57    3.79   1
   0   2  37    8.34    4.10   1
   0   2  39    5.27    4.31   1
   2   2  21  106.00    3.56   1
   3  -5 -18    3.58    3.00   1
   4   2  19  597.41    5.60   1
   4   2  41   -0.82    4.40   1
   5  -1  -6   86.02    1.97   1
   7  -5 -18   14.98    3.13   1
   8   0  -1   -0.39    0.73   1
   8   2  40    4.22    4.32   1
  10   2  40   -6.59    4.22   1
  11  -5 -18    3.28    3.29   1
  11  -1  -6  156.43    2.20   1
  12   2  38   -5.88    3.89   1
  13  -7 -20   45.96    3.66   1
  14   2  38   28.57    4.32   1
  16   2  34   22.13    3.60   1
  16   2  36    4.79    3.60   1
  18   2  28    6.47    3.12   1
  18   2  30    7.58    3.25   1
  18   2  32   20.42    3.23   1
  29   1  21    8.44    1.93   1
  29   1  37   15.10    4.56   1
  36   0  20    2.25    1.63   1
 -36  -4  16    0.03    1.57   1
 -33  -7  -1    1.15    0.83   1
 -32  -2  25   31.54    3.79   1
 -32  -2  27    3.91    3.59   1
 -32  -2  29   -6.98    3.78   1
 -32  -2  33    5.51    4.44   1
 -32  -2  34   16.09    3.96   1
 -29  -3   7  171.31    1.81   1
 -27  -1  20   27.55    2.51   1
 -27  -1  38    5.97    4.29   1
 -27  -1  39   19.81    4.61   1
 -22   0  25   -4.48    3.54   1
 -22   0  35   -1.46    3.85   1
 -22   0  37    0.98    4.06   1
 -20   0  41    2.53    4.74   1
 -18   0  13   -3.99    1.69   1
 -15  -1   2  397.68    1.51   1
 -15   1  24   -0.46    2.87   1
 -15   1  26  200.63    4.95   1
 -15   1  30   58.26    4.16   1
 -15   1  32   69.90    4.41   1
 -15   1  34   -0.22    3.79   1
 -14  -4 -11    0.73    1.74   1
 -13   1  20   62.78    2.99   1
 -13   1  40   -0.60    4.27   1
 -11   1  42   -0.44    4.67   1
  -9   1  14    1.73    2.13   1
  -9   1  44   -7.09    4.83   1
  -7   1  12   73.12    2.50   1
  -7   1  46   -7.62    5.10   1
  -5  -3 -12   52.63    2.40   1
  -5  -1  -4  627.16    2.48   1
  -4  -4 -15    6.27    2.35   1
  -2   2  29   19.05    3.58   1
  -2   2  31   41.58    3.24   1
   0   2  25    7.76    3.10   1
   0   2  27   32.13    3.67   1
   2   2  23    0.81    2.82   1
   2   2  37    3.87    3.95   1
   3  -1  -6  411.69    2.94   1
   4   2  37   -6.97    3.82   1
   6   0  -1    2.13    0.57   1
   7  -3 -14    2.05    2.40   1
   9  -3 -14   13.63    2.37   1
  10   2  38   -3.11    3.93   1
  12   2  36    3.83    3.71   1
  13  -1  -6   64.29    1.78   1
  14   2  32   -5.46    3.25   1
  14   2  34    5.70    3.57   1
  15  -5 -18    7.14    3.30   1
  16   2  28   47.11    3.42   1
  16   2  30    0.63    2.98   1
  16   2  32   -2.87    3.04   1
  23   1  13   42.60    1.46   1
  24  -8 -19    3.26    3.61   1
  25   1  15   25.46    1.49   1
  29   1  23   12.20    2.22   1
  29   1  35    1.94    3.19   1
  32   0  12   62.03    1.18   1
  39  -3  -1   28.80    2.81   1
  45  -3   7    3.61    2.03   1
 -37  -5  13    2.47    0.89   1
 -35  -3  25    4.45    2.40   1
 -35  -3  27    7.77    3.40   1
 -35  -3  28    2.09    3.52   1
 -35  -3  29   -0.09    3.54   1
 -35  -3  30   -0.58    3.81   1
 -34  -6   2    0.04    0.25   1
 -31  -3  11    1.52    1.44   1
 -27  -1  32   -4.38    3.42   1
 -27  -1  34   -0.71    3.71   1
 -27  -1  35    7.47    3.96   1
 -27  -1  36    1.48    4.06   1
 -25  -1  16   -2.48    2.31   1
 -22   0  27   -8.46    3.01   1
 -22   0  31    2.79    3.46   1
 -20   0  39    0.45    4.46   1
 -19  -1   6    1.71    0.88   1
 -18   0  43    2.42    4.77   1
 -16  -2  -3  451.50    1.97   1
 -16   0  45    6.96    5.19   1
 -13   1  22    4.23    2.54   1
 -13   1  32    2.88    3.64   1
 -13   1  34   23.28    4.11   1
 -13   1  36   17.68    4.14   1
 -11   1  18   19.73    2.45   1
 -11   1  40    0.93    4.51   1
  -5   1  46    1.27    5.17   1
  -4  -2  -9   21.11    1.90   1
  -3  -5 -18    4.71    2.86   1
  -3   1  46   -7.28    5.17   1
   1  -1  -6  251.96    2.39   1
   1   1   8   69.76    1.91   1
   2   2  31   11.00    3.65   1
   3  -3 -14  111.59    3.12   1
   4  -4 -17    4.97    2.70   1
   4   2  25   -2.15    2.96   1
   5  -3 -14   28.29    2.09   1
   6  -4 -17   15.50    2.95   1
   6  -2 -11    0.51    2.14   1
   8  -4 -17    1.49    2.77   1
   8  -2 -11    1.88    2.23   1
  10  -2 -11  297.35    3.75   1
  11  -3 -14   40.93    2.18   1
  12  -4 -17   51.45    3.49   1
  13  -3 -14  409.84    4.90   1
  15  -1  -6  435.19    3.28   1
  17  -5 -18   -2.59    2.32   1
  25   1  39    2.40    4.68   1
  27   1  19   13.45    1.91   1
  27   1  37   13.58    3.61   1
  29   1  27   -4.07    2.74   1
  29   1  29    2.70    2.53   1
  29   1  31   -0.54    2.74   1
  36   0  22   -1.34    1.85   1
  40  -4  -4    9.23    2.85   1
  42  -2   8    5.40    1.50   1
  44  -4   0    3.93    3.05   1
 -36  -4  18   -1.05    1.95   1
 -33  -3  17    5.01    1.91   1
 -27  -1  30   -9.87    3.50   1
 -25  -1  38   -5.05    4.20   1
 -25  -1  39    3.22    4.29   1
 -25  -1  40   -6.04    4.48   1
 -20   0  33   -3.13    4.42   1
 -20   0  35   -0.95    3.82   1
 -18   0  15    1.40    1.84   1
 -18   0  41    8.39    4.53   1
 -17  -1   4   60.01    1.07   1
 -16   0  43   -1.40    4.60   1
 -14   0   9   -0.15    1.43   1
 -12   0   7    2.14    1.21   1
 -11   1  20   27.01    2.66   1
 -11   1  34    0.17    3.82   1
 -11   1  36   26.42    4.14   1
  -9   1  16   45.52    2.62   1
  -9   1  40    5.81    4.36   1
  -7  -3 -12   19.89    2.02   1
  -7   1  42    7.06    4.62   1
  -5   1  12  224.88    3.15   1
  -3   1  44   -4.58    4.64   1
  -1   1  46    0.46    4.88   1
   1  -3 -14  250.26    3.83   1
   2  -6 -21    1.99    3.51   1
   2  -4 -17    3.55    2.76   1
   3   1  47    4.67    5.24   1
   4  -2 -11    1.90    2.12   1
   5   1  47    3.96    5.37   1
  12   0  -1   -0.74    0.75   1
  14  -4 -17    5.53    3.02   1
  14  -2 -11   19.20    2.18   1
  23   1  41    3.73    4.18   1
  25   1  17  146.81    2.77   1
  25   1  37   -2.78    4.40   1
  27   1  35    8.46    3.26   1
  34   0  16   51.57    1.57   1
  36   0  24    1.01    2.21   1
  36   0  26   41.79    3.01   1
  36   0  28    8.83    2.98   1
  36   0  30   11.35    2.94   1
  41  -1  19    0.15    1.46   1
 -35  -7   1   -0.09    0.19   1
 -34  -4  12    1.79    1.38   1
 -30  -2  20    9.32    2.31   1
 -30  -2  31   19.31    4.29   1
 -30  -2  33   -0.87    3.49   1
 -30  -2  34    5.28    3.73   1
 -25  -1  34    1.89    3.61   1
 -23  -1  40   -3.49    4.44   1
 -23  -1  41   -5.85    4.57   1
 -23  -1  42    4.99    4.55   1
 -20   0  23   -6.52    2.65   1
 -20   0  25   -7.66    2.83   1
 -20   0  27   -2.70    2.92   1
 -20   0  29   -1.52    3.26   1
 -20   0  31   -1.22    3.55   1
 -18   0  17   -5.37    2.01   1
 -18   0  37    2.62    4.06   1
 -14   0  45   -4.65    4.93   1
 -11   1  22    3.92    2.65   1
 -11   1  24   44.78    3.40   1
 -11   1  30   13.81    3.55   1
 -11   1  32   42.99    4.07   1
 -10  -2  -7  179.04    2.05   1
  -9   1  18   -2.15    2.37   1
  -9   1  36    8.23    4.05   1
  -8  -4 -15   80.30    2.91   1
  -5   1  42    1.40    4.55   1
  -3   1  42    7.87    4.64   1
  -1  -3 -14  127.82    3.08   1
  -1   1  44    3.80    4.81   1
   2  -2 -11    1.58    2.06   1
   3   1  46   -0.91    4.79   1
   5   1  45   -5.05    4.71   1
   5   1  46   -5.62    4.98   1
   7   1  45   -1.95    4.85   1
   9   1  45   -6.09    5.00   1
  11   1  45    1.64    4.91   1
  16  -2 -11   40.17    2.27   1
  17   1  43   11.89    4.71   1
  19   1  43    9.57    4.45   1
  21   1  41   13.40    4.31   1
  23   1  15    2.36    1.50   1
  23   1  39    4.40    3.84   1
  25   1  35   -1.34    3.24   1
  27   1  23   -2.45    2.32   1
  27   1  25    4.57    2.53   1
  27   1  27   -0.33    2.78   1
  27   1  31    1.92    2.80   1
  35  -1   5    4.90    1.12   1
 -36  -4  20   -1.48    2.01   1
 -36  -4  22    5.93    2.70   1
 -33  -3  32    8.34    4.16   1
 -31  -7  -5    1.62    0.82   1
 -30  -6  -4   22.11    0.95   1
 -30  -2  23   -0.63    2.48   1
 -30  -2  24    8.83    2.74   1
 -30  -2  25   13.47    2.87   1
 -30  -2  26    2.13    2.77   1
 -30  -2  27    3.40    2.87   1
 -30  -2  28    2.09    2.96   1
 -30  -2  29   -0.50    3.03   1
 -30  -2  30    1.97    3.17   1
 -25  -1  22  105.94    3.49   1
 -25  -1  24   -3.81    3.30   1
 -25  -1  26    3.41    3.57   1
 -25  -1  30    4.50    3.38   1
 -25  -1  32    1.86    3.46   1
 -18   0  19   -5.84    2.36   1
 -18   0  35    3.50    3.68   1
 -14   0  43    5.18    4.73   1
 -12   0  45    0.87    4.75   1
  -9   1  20  227.31    4.06   1
  -9   1  34   -3.22    3.85   1
  -7   1  16  517.01    4.85   1
  -7   1  36    1.83    3.99   1
  -5   1  40    0.39    3.14   1
  -1  -1  -6  278.60    2.36   1
  -1   1  10  852.74    4.53   1
  -1   1  42   -1.19    4.44   1
   0  -2 -11   28.49    2.28   1
   4   0  -1    0.51    0.44   1
   5   1   8   35.84    1.56   1
  11   1   8  101.00    1.56   1
  11   1  43    6.84    4.69   1
  13   1  43   -8.63    4.49   1
  14   0  -1    0.25    0.84   1
  17  -5 -20    4.71    3.59   1
  17   1  41    5.48    4.41   1
  19   1  41   -1.41    4.16   1
  21   1  13   14.37    1.23   1
  23   1  35    7.18    4.24   1
  23   1  37   30.48    4.08   1
  25   1  19    1.47    2.01   1
  25   1  33    3.29    2.99   1
  39  -5 -10   16.84    3.68   1
  40  -2   4   -1.48    1.72   1
  41  -1  21    5.46    1.91   1
  45  -3   5    7.83    2.13   1
 -38  -6  12    0.19    0.73   1
 -37  -5  15    2.60    1.42   1
 -35  -5   9    2.52    0.92   1
 -33  -3  29    6.46    3.04   1
 -33  -3  30    4.05    3.23   1
 -33  -3  31   -2.38    3.30   1
 -31  -3  13   -1.17    1.72   1
 -28  -2  35  -11.60    3.98   1
 -28  -2  36    6.21    4.17   1
 -28  -2  37   -4.42    4.20   1
 -23  -1  36   31.88    4.33   1
 -18   0  21   -3.60    2.31   1
 -18   0  23   -1.31    2.63   1
 -18   0  25   -5.36    2.93   1
 -18   0  27   -0.72    2.99   1
 -18   0  29   -1.28    3.08   1
 -18   0  31   -3.12    3.34   1
 -16   0  35    2.49    3.64   1
 -16   0  37   -0.33    3.93   1
 -14   0  11   -4.48    1.69   1
 -14   0  39   -5.67    4.08   1
 -14   0  41   -2.67    3.13   1
 -13  -3 -10   17.16    1.50   1
 -12   0  43    2.28    4.59   1
 -10  -4 -15   33.93    2.38   1
 -10   0  45   -3.22    4.90   1
  -9   1  22    3.41    2.82   1
  -9   1  24   15.77    3.15   1
  -9   1  30   40.25    3.11   1
  -8   0  47   -1.25    5.13   1
  -7   1  18   23.33    2.60   1
  -7   1  32   14.38    3.82   1
  -7   1  34   25.23    4.12   1
  -6   0  47   -4.06    5.12   1
  -5   1  36   35.67    4.16   1
  -3  -5 -20    9.03    2.92   1
  -1   1  40    7.19    4.43   1
   1   1  10  956.71    4.70   1
   4  -4 -19   10.80    2.88   1
   5  -3 -16   16.03    2.62   1
   5   1  42   -2.43    4.11   1
   7   1   8  508.08    2.93   1
   7   1  43  -13.06    4.39   1
   8  -8 -25   15.69    3.63   1
   8  -4 -19    8.37    2.86   1
   9   1   8    4.38    1.01   1
   9   1  43    1.28    4.51   1
  10  -8 -25    3.03    3.59   1
  10  -4 -19   12.92    3.16   1
  11  -3 -16  110.13    3.43   1
  11   1  41    7.01    4.33   1
  12  -4 -19   12.46    3.18   1
  13  -3 -16    0.08    2.42   1
  13   1  41    0.88    4.39   1
  15   1  41   -1.74    4.01   1
  19   1  39    4.11    3.92   1
  21   1  37   -1.42    3.53   1
  23   1  17   -1.50    1.56   1
  23   1  33   -0.03    3.80   1
  25   1  21   33.53    2.76   1
  25   1  29   -4.79    2.70   1
  34   0  18    3.22    1.50   1
  34   0  30   32.94    3.46   1
  34   0  32   16.30    3.47   1
  35  -3  -7   28.28    2.54   1
 -34  -4  14    3.67    1.66   1
 -33  -7  -3   -0.47    0.31   1
 -32  -6  -2    1.01    0.59   1
 -32  -4   8   28.95    1.31   1
 -29  -5  -3    2.03    1.12   1
 -28  -2  33    8.80    3.71   1
 -26  -2  39    3.93    4.46   1
 -19  -1  42   -1.35    4.63   1
 -17  -1  44    4.39    4.97   1
 -16   0  17    2.91    2.56   1
 -16   0  33    1.63    3.64   1
 -14   0  37    0.68    4.05   1
 -12   0   9   -2.74    1.76   1
 -12   0  41   -0.37    4.21   1
 -10   0  43  -10.02    4.61   1
  -8   0  45    9.14    4.91   1
  -7   1  24   -0.03    2.91   1
  -7   1  26   22.94    3.24   1
  -7   1  28   65.53    3.98   1
  -7   1  30   12.72    3.42   1
  -5   1  32    1.94    3.95   1
  -5   1  34    9.41    4.02   1
  -4   0  47    0.40    5.15   1
  -3   1  14    0.51    2.09   1
  -3   1  36   15.35    4.00   1
  -1   1  12  103.97    2.58   1
   2  -4 -19   82.16    3.56   1
   3   1  40  -10.48    4.19   1
   5   1  40   -5.83    4.01   1
   7  -1  -8  101.75    2.22   1
   7   1  41  -11.85    4.19   1
   9  -5 -22  107.66    4.52   1
   9   1  41    5.06    4.30   1
  10  -2 -13  317.51    3.97   1
  11  -5 -22   34.70    3.92   1
  11   1  39   -1.97    4.92   1
  15   1  39   10.01    3.88   1
  16  -4 -19   21.51    3.36   1
  19   1  35    6.97    4.09   1
  19   1  37    4.07    3.72   1
  21   1  15   51.56    1.94   1
  21   1  33   -2.89    3.87   1
  21   1  35   -3.98    3.31   1
  23   1  19    8.02    1.92   1
  23   1  31    1.03    2.87   1
  30   0  10   12.22    0.89   1
  32   0  34   -3.09    3.73   1
  34   0  20    1.07    1.78   1
  34   0  22   35.32    2.45   1
  34   0  26    7.30    2.83   1
  34   0  28    5.79    2.69   1
 -37  -5  17    0.74    1.60   1
 -28  -2  21   12.83    3.22   1
 -28  -2  25   10.48    3.44   1
 -28  -2  27   24.22    3.86   1
 -28  -2  29   14.78    3.33   1
 -26  -2  37    2.52    4.11   1
 -23  -1  22   71.15    3.78   1
 -23  -1  24    8.19    3.61   1
 -23  -1  26    7.75    3.64   1
 -23  -1  28   33.35    3.48   1
 -23  -1  30   22.54    3.52   1
 -21  -1  36   -4.13    3.79   1
 -16   0  19    0.29    2.27   1
 -16   0  27   -8.48    3.14   1
 -16   0  29    1.61    3.20   1
 -16   0  31    2.83    3.42   1
 -14   0  35   -2.12    3.61   1
 -12   0  39   -7.10    4.12   1
 -10   0  41   -3.44    4.31   1
  -8   0   5    1.81    1.23   1
  -8   0  43    1.88    4.60   1
  -6   0  45    1.99    4.93   1
  -5   1  18  295.70    4.18   1
  -5   1  30    1.65    3.40   1
  -4   0  45   -8.60    4.80   1
  -3  -1  -6 2005.49    5.13   1
  -3   1  34   10.44    2.79   1
  -2   0  47    3.63    5.24   1
  -1   1  36   20.27    2.96   1
   3   1  38   -3.79    3.98   1
   5  -1  -8    6.55    1.79   1
   5   1  38   11.52    3.97   1
   6  -2 -13  245.90    3.63   1
   8  -2 -13  246.40    3.30   1
   9   1  39   -8.61    3.92   1
  11   1  37    1.13    4.00   1
  12  -2 -13   54.90    2.56   1
  13  -1  -8    4.70    1.63   1
  13   1  37    4.92    3.75   1
  14  -2 -13   73.64    2.63   1
  15   1  37   13.06    3.87   1
  17   1  35    1.85    3.40   1
  18  -4 -19   -1.60    2.25   1
  19   1  33    2.75    3.76   1
  23   1  21    3.91    2.18   1
  23   1  23   78.55    3.55   1
  23   1  27    8.12    2.63   1
  30   0  36    0.80    4.18   1
  32   0  14    4.47    1.24   1
  32   0  32   10.02    3.51   1
  39  -5 -12   -1.56    3.52   1
  41  -5 -10    1.59    3.79   1
  42  -2   6    1.66    1.43   1
 -37  -5  19   -0.11    1.70   1
 -37  -5  21    4.74    2.39   1
 -34  -4  16   -2.43    1.93   1
 -31  -3  32    5.68    3.67   1
 -30  -4   4   69.54    1.03   1
 -26  -2  35   45.95    4.63   1
 -24  -2  39    5.73    4.50   1
 -24  -2  40    2.85    4.47   1
 -21  -1  14   12.16    2.09   1
 -21  -1  32    8.11    3.53   1
 -21  -1  34   14.80    3.96   1
 -19  -1  38    3.33    4.12   1
 -17  -1  42    2.75    3.32   1
 -16   0  21   -4.98    2.31   1
 -15  -1  44   13.33    5.11   1
 -14   0  31   -3.08    3.47   1
 -14   0  33    4.23    3.46   1
 -12  -2  -7   44.09    1.42   1
 -12   0  35    6.39    3.90   1
 -12   0  37   -2.37    3.85   1
 -10   0  39   -0.27    4.17   1
  -8   0  41    1.04    4.30   1
  -6   0  43   -2.64    4.61   1
  -5   1  22   37.28    2.96   1
  -5   1  24   47.07    3.29   1
  -3   1  16   36.74    2.50   1
  -3   1  18   26.49    2.78   1
  -3   1  28   77.94    4.00   1
  -2   0  45    2.99    4.82   1
  -1  -3 -16   17.63    1.85   1
  -1   1  14  330.80    3.75   1
  -1   1  32    8.89    3.65   1
   0   0  46   -1.84    4.98   1
   1   1  34   13.61    3.93   1
   2  -2 -13   35.42    2.41   1
   2   0  46    0.22    4.86   1
   2   0  47    0.30    5.02   1
   3  -1  -8  325.40    3.01   1
   4   0  47   -5.96    4.93   1
   5   1  10   27.33    1.74   1
   5   1  36   10.30    3.75   1
  15   1  35   31.40    3.89   1
  17   1  33    0.38    3.25   1
  19   1  31    8.95    2.94   1
  21   1  27   82.31    3.95   1
  28   0  38    8.97    3.76   1
  32   0  30    3.34    3.08   1
  36  -4 -12   14.38    3.14   1
  37  -5 -14    9.37    3.76   1
  41  -5 -11    6.12    3.53   1
  45  -3   3    1.83    2.12   1
 -34  -4  18    3.41    1.91   1
 -34  -4  27    6.21    3.62   1
 -34  -4  28    2.13    3.69   1
 -34  -4  29    5.86    3.18   1
 -31  -7  -7   -0.04    0.50   1
 -31  -3  22   -7.29    2.96   1
 -31  -3  24   23.54    3.45   1
 -31  -3  26    2.38    2.82   1
 -31  -3  27   15.37    3.11   1
 -31  -3  28    5.14    3.08   1
 -29  -3  36    5.93    4.05   1
 -27  -3   5   -1.54    0.91   1
 -22  -2  41    6.70    4.48   1
 -21  -1  30  112.71    4.48   1
 -17  -1  40    5.75    4.43   1
 -15  -1  42    1.62    4.45   1
 -14   0  17    4.12    2.50   1
 -14   0  29    3.25    3.24   1
 -12   0  33    1.34    3.58   1
 -11  -1  46    6.53    5.25   1
 -10   0  37   -4.01    3.97   1
  -8   0  39   -0.43    4.08   1
  -6   0  41    4.09    4.35   1
  -4   0  43   -1.33    3.41   1
  -3   1  20   14.98    2.62   1
  -3   1  22   -3.03    2.62   1
  -3   1  24   -1.53    2.85   1
  -3   1  26   10.49    3.22   1
  -2   0  43    2.30    4.76   1
  -1   1  16   47.87    2.57   1
   1   1  32  149.47    4.92   1
   2   0  45   13.14    4.80   1
   3   1  12  459.18    4.00   1
   4  -4 -21  155.75    4.46   1
   4   0  46    0.81    4.87   1
   5  -3 -18   56.62    3.14   1
   6   0  46    5.93    5.19   1
   7  -3 -18    9.85    2.69   1
   7   1  10  105.57    2.01   1
   8   0  46    2.87    4.89   1
   9  -3 -18    8.47    2.83   1
   9   1  10   56.47    1.86   1
  10  -4 -21   55.88    2.90   1
  10   0  46    6.13    5.01   1
  11   1  10    2.61    1.04   1
  13  -3 -18    0.74    2.66   1
  16  -6 -25   -2.87    2.92   1
  16   0  44   -1.53    4.64   1
  17  -1  -8  212.79    2.72   1
  17   1  31   36.70    3.50   1
  19  -7 -26    2.98    3.33   1
  19   1  27   38.93    3.58   1
  21   1  19   12.87    1.92   1
  21   1  21   12.88    2.03   1
  21   1  23   50.65    2.66   1
  22   0  42    3.58    4.50   1
  24   0  40    0.99    4.11   1
  26   0  38    1.44    4.39   1
  28   0  36    7.54    3.46   1
  32   0  16   19.97    1.66   1
  32   0  28  124.95    4.29   1
  34  -6 -19   -0.54    4.50   1
  38  -4 -11   -1.03    2.97   1
  40  -2   2   -1.86    1.52   1
  43  -3  -1   13.08    2.62   1
 -34  -4  24   -0.61    2.33   1
 -34  -4  25    3.31    2.56   1
 -30  -6  -6    7.01    1.06   1
 -29  -3  34   -3.77    3.69   1
 -26  -2  29   58.97    3.85   1
 -21  -1  16    7.99    2.03   1
 -21  -1  20   45.24    3.27   1
 -21  -1  22    0.10    3.09   1
 -21  -1  26   -3.82    3.08   1
 -21  -1  28    7.17    3.21   1
 -19  -1  34    6.01    3.78   1
 -17  -1   6  206.60    1.94   1
 -17  -1  38   -3.93    4.16   1
 -14   0  21   -6.32    2.34   1
 -14   0  23    1.99    2.59   1
 -14   0  25    1.98    2.91   1
 -13  -1  42   -0.41    4.41   1
 -12   0  31   -0.93    3.41   1
 -11  -1  44   -3.90    4.79   1
 -10   0  35    8.50    3.69   1
  -9  -1  46    1.16    5.15   1
  -8   0  37    0.23    3.87   1
  -6   0  39    1.06    4.21   1
  -5  -3 -16   46.28    2.59   1
  -4   0  41    6.20    4.37   1
  -2   0  41    3.72    4.42   1
  -1   1  22  111.58    3.55   1
  -1   1  26    9.89    3.08   1
   0  -2 -13  164.81    2.69   1
   0   0  43   -0.34    4.55   1
   1  -1  -8 4804.97    9.16   1
   1   1  14  144.34    2.50   1
   1   1  16   75.54    2.88   1
   1   1  28   -2.43    3.40   1
   2   0  44   -3.82    3.36   1
   3   1  30   15.04    3.53   1
   6   0  44   11.93    4.66   1
   7  -5 -24  106.97    3.93   1
   8   0  44    9.05    4.79   1
  10   0  44   19.82    4.90   1
  12   0  44  -12.36    4.58   1
  13  -5 -24   17.48    3.02   1
  14   0  44    6.19    4.60   1
  17   1  29    2.79    3.06   1
  18   0  42   -0.64    4.58   1
  19   1  23  144.97    4.01   1
  19   1  25    1.89    2.39   1
  20  -6 -25    3.67    3.14   1
  20   0  42    9.95    4.47   1
  22   0  40   -1.65    4.06   1
  23  -7 -26    3.00    5.18   1
  28  -6 -23   -0.90    4.59   1
  28   0  34   -2.27    3.87   1
  30   0  32    6.44    2.89   1
  32  -6 -21    3.88    4.96   1
  32   0  18   23.63    1.86   1
  32   0  24    5.26    2.21   1
  32   0  26   -6.32    2.32   1
  34  -6 -20   -4.44    4.57   1
  35  -5 -17   -3.58    3.77   1
  39  -5 -14    8.30    3.82   1
  39  -1  15    2.66    1.40   1
  39  -1  27   -0.14    2.52   1
 -35  -7  -1    0.00    0.23   1
 -35  -5  11    1.04    1.27   1
 -32  -4  10    1.24    1.47   1
 -29  -3  31    5.59    3.39   1
 -29  -3  32    3.11    3.31   1
 -27  -5  -7   15.10    1.55   1
 -27  -3  36    3.88    4.13   1
 -26  -2  17  164.49    3.23   1
 -26  -2  19    9.06    2.78   1
 -26  -2  21   -6.56    2.82   1
 -26  -2  25   -2.40    2.86   1
 -22  -2  37    9.32    4.16   1
 -20  -2  41   17.16    4.78   1
 -19  -1  32    5.48    3.71   1
 -18  -2  43   20.14    5.09   1
 -17  -1  36    9.56    3.93   1
 -15  -1  38   -1.96    3.99   1
 -13  -1  40   -5.14    4.20   1
 -12   0  27   -9.30    3.19   1
 -12   0  29   -8.78    3.27   1
 -11  -1  42    1.70    4.46   1
 -10  -2  -9  196.33    2.34   1
 -10   0  31  -10.38    3.47   1
 -10   0  33   -8.08    3.55   1
  -9  -1  44   -6.21    4.71   1
  -8   0  35    8.71    3.91   1
  -7  -1  46   -2.37    5.06   1
  -6   0  37   -0.01    3.94   1
  -4   0  39   -3.73    4.15   1
  -2  -2 -13    6.15    2.14   1
   0   0  41   -8.52    4.44   1
   1   1  20   31.14    2.57   1
   1   1  24    7.82    3.05   1
   3   1  14  523.93    4.32   1
   4   0  43   -5.00    3.00   1
   5  -7 -28   10.61    3.18   1
   6  -2 -15   54.29    2.68   1
   6   0  42   -8.96    4.29   1
   8  -2 -15   45.75    2.62   1
  10  -2 -15    6.06    2.32   1
  12  -2 -15   63.36    2.76   1
  12   0  42    2.65    4.60   1
  14   0  42   16.24    4.60   1
  16   0  42   -0.27    4.31   1
  17  -7 -28    1.91    4.90   1
  19  -7 -28    5.81    4.99   1
  20   0  40   -5.33    4.18   1
  24   0  38   37.97    4.44   1
  26   0  36    8.11    3.80   1
  28  -6 -24    3.69    4.53   1
  28   0  32    1.83    3.55   1
  30  -6 -23    0.08    4.41   1
  30   0  28   -2.86    3.02   1
  30   0  30   -2.75    2.67   1
  32  -6 -22   15.79    4.90   1
  32   0  20    6.30    1.75   1
  32   0  22    7.52    1.96   1
  33  -5 -19   12.66    4.05   1
  35  -5 -18   14.71    3.98   1
  39  -5 -15    2.56    3.85   1
  39  -1  25    1.02    2.56   1
  45  -3   1    6.13    2.47   1
 -33  -7  -5    0.48    0.27   1
 -33  -5   5    5.25    0.84   1
 -32  -4  29    8.88    3.92   1
 -32  -4  30   -4.40    3.28   1
 -32  -4  31   -0.54    3.41   1
 -29  -3  28    5.82    3.20   1
 -27  -3  35   -5.99    3.88   1
 -24  -2  31   10.67    3.50   1
 -19  -1  12   35.56    2.20   1
 -18  -2  41    6.46    4.70   1
 -17  -1  32   36.77    4.02   1
 -17  -1  34   41.66    4.28   1
 -12   0  15   -2.80    2.10   1
 -12   0  17   -3.11    2.14   1
 -12   0  21   -3.55    2.28   1
 -12   0  23   -2.14    2.59   1
 -12   0  25   -2.94    2.87   1
 -10   0  29   -2.80    3.19   1
  -8   0   7   -3.74    1.62   1
  -8   0  33   -0.22    3.71   1
  -7  -3 -16   17.88    2.24   1
  -7  -1  44    8.10    4.91   1
  -6   0  35    3.12    3.98   1
  -5  -1  -6  297.66    2.19   1
  -5  -1  46   -1.90    5.05   1
  -4   0  37    0.48    3.85   1
  -3  -1  46   -7.37    5.04   1
  -2  -4 -21   13.63    2.21   1
  -2   0  39   -4.11    2.92   1
  -1  -5 -24    2.51    2.37   1
   3   1  16   94.58    2.38   1
   3   1  18  215.54    3.57   1
   4  -2 -15   91.43    2.89   1
   4   0  41    5.47    4.30   1
   5   1  14   15.27    2.04   1
   5   1  26   -6.10    3.14   1
   7  -1 -10   11.81    2.01   1
   9  -1 -10   30.34    2.05   1
  10   0  42    2.11    4.46   1
  12  -4 -23   92.55    4.16   1
  16  -2 -15   43.76    2.53   1
  16   0  40    1.93    4.18   1
  18   0  40    5.14    4.42   1
  20  -6 -27   25.93    4.75   1
  20   0  38   -0.51    4.69   1
  21  -7 -28    5.11    5.19   1
  22   0  38   10.65    3.80   1
  24  -6 -26   -8.54    4.79   1
  24   0  36   28.46    3.91   1
  26  -6 -25    4.21    4.63   1
  26   0  34   48.72    3.75   1
  28   0   8   70.40    1.07   1
  30   0  12   70.19    1.56   1
  30   0  26   -0.13    2.58   1
  35  -1   3   20.67    1.09   1
  38  -4 -13    3.98    3.27   1
  39  -1  17   -0.10    1.47   1
  39  -1  19   10.11    1.91   1
  39  -1  21    2.85    1.94   1
  39  -1  23    2.69    1.95   1
  40  -4 -11   -0.16    2.96   1
  42  -2   4   28.69    1.65   1
 -35  -5  13   -2.58    1.49   1
 -32  -4  27    4.05    3.61   1
 -32  -4  28   -0.23    2.98   1
 -29  -7 -11    1.78    0.80   1
 -29  -3  24   16.88    3.44   1
 -29  -3  26    3.98    2.84   1
 -27  -3  33   -1.49    3.71   1
 -25  -3  38    9.43    4.49   1
 -24  -2  29   -5.11    3.11   1
 -19  -1  16   -1.25    2.24   1
 -19  -1  24   30.97    3.04   1
 -19  -1  26   85.56    3.87   1
 -17  -1  30    6.83    3.35   1
 -16  -2  43   -0.77    4.95   1
 -15  -1  34    1.87    3.61   1
 -13  -1  38   -0.52    4.04   1
 -11  -1  40    5.44    4.31   1
 -10   0  27   -2.17    3.05   1
  -9  -1  42    1.08    3.23   1
  -8   0  31    0.61    3.48   1
  -6   0  33   -9.22    3.99   1
  -5  -1  44   -0.79    4.78   1
  -4  -2 -13    2.94    2.00   1
  -4   0  35   -5.32    3.87   1
  -2   0  37    1.06    3.91   1
   0  -6 -27    0.93    2.71   1
   2  -2 -15  297.79    3.97   1
   2   0  39   -4.63    4.23   1
   5  -5 -26    1.22    3.90   1
   5  -1 -10  279.76    3.12   1
   5  -1  47    9.71    5.24   1
   5   1  20    1.84    2.28   1
   9  -5 -26    5.71    2.69   1
  11  -7 -30    4.60    4.92   1
  12   0  40    1.19    4.21   1
  14   0  40    5.50    4.19   1
  15  -7 -30    6.54    5.21   1
  18  -2 -15   -0.22    2.25   1
  18   0  38   -0.95    3.69   1
  22   0  36    0.22    3.50   1
  24   0  34    2.70    3.33   1
  26  -6 -26   -5.12    4.90   1
  26   0  32    2.31    2.88   1
  28   0  30    1.14    2.73   1
  30  -4 -19   44.45    3.91   1
  35  -5 -19   12.47    4.07   1
  36  -4 -15   11.17    3.43   1
  37  -5 -18    7.86    4.02   1
  40  -2   0   10.91    1.90   1
 -36  -6   8    5.47    0.89   1
 -35  -5  15    5.27    1.90   1
 -35  -5  17   -1.26    2.13   1
 -35  -5  19    3.48    2.43   1
 -32  -6  -4    0.06    0.75   1
 -32  -4  25   -2.39    2.61   1
 -31  -7  -9   -0.55    0.49   1
 -30  -4  33   -4.86    3.64   1
 -29  -5  -5   70.82    1.56   1
 -29  -3  22   -0.27    2.39   1
 -28  -6 -10    1.56    1.42   1
 -27  -3  30   -2.60    4.19   1
 -27  -3  31   -1.73    3.33   1
 -24  -2  23   34.21    3.60   1
 -24  -2  25   -3.54    2.81   1
 -22  -2  31   41.39    3.95   1
 -19  -1  18   -2.49    2.07   1
 -19  -1  20    5.44    2.36   1
 -17  -1  28   59.86    3.68   1
 -16  -2  41   12.07    4.87   1
 -13  -1  36   21.79    4.15   1
 -11  -1  38    0.97    4.04   1
 -10   0  23   -6.80    2.77   1
 -10   0  25   -5.00    3.17   1
  -9  -1  40    5.46    4.39   1
  -8   0  29   -0.39    3.42   1
  -6   0   5   -0.40    1.07   1
  -6   0  31   -2.78    3.64   1
  -4   0  33    1.04    3.97   1
  -3  -1  44   -2.92    4.84   1
  -2   0  35    2.71    3.79   1
  -1  -1  44    3.39    4.79   1
   0  -2 -15  176.25    3.30   1
   2   0  37    7.11    3.92   1
   3  -1 -10  797.83    4.50   1
  10   0  38   -0.57    4.04   1
  12  -6 -29   33.41    4.85   1
  16  -6 -29   -2.73    4.50   1
  16   0  38   11.28    3.90   1
  17  -1 -10  125.20    2.47   1
  18   0  36   -5.71    4.26   1
  19  -7 -30    1.65    5.18   1
  19  -5 -26   21.45    4.42   1
  20  -4 -23    1.76    3.69   1
  20   0  36    6.61    3.57   1
  21  -5 -26   23.17    4.31   1
  22  -4 -23   -4.49    3.81   1
  22   0  34   -0.04    3.45   1
  24   0  32   11.82    3.78   1
  26  -6 -27   30.76    5.29   1
  26   0  30  141.66    4.84   1
  28  -6 -26    1.50    4.97   1
  28   0  28   74.19    3.41   1
  30  -6 -25    1.62    4.95   1
  30   0  14   49.42    1.64   1
  30   0  20   45.73    2.49   1
  30   0  22   13.42    2.20   1
  33  -5 -21   -4.20    4.12   1
  35  -5 -20   -4.49    4.04   1
  39  -5 -17    2.07    3.96   1
 -32  -4  17   29.31    2.56   1
 -30  -4  31    0.61    3.40   1
 -27  -3  28    4.67    3.87   1
 -24  -2  15   32.47    2.31   1
 -24  -2  17   28.57    2.77   1
 -24  -2  19    9.37    2.63   1
 -22  -2  29   39.20    3.77   1
 -20  -2  33   -6.11    3.68   1
 -18  -2  37   13.04    4.23   1
 -16  -2  39    5.40    4.32   1
 -14  -2  -7    2.30    0.97   1
 -13  -1  34   20.20    3.75   1
 -12  -2  43    7.74    5.01   1
 -11  -1  36   24.72    4.15   1
 -10   0  19   -2.29    2.24   1
 -10   0  21   -3.00    2.22   1
  -9  -1  38   -9.72    4.06   1
  -8   0   9   -2.52    1.58   1
  -8   0  25   -0.91    2.94   1
  -8   0  27    3.49    2.23   1
  -7  -1  40    5.39    4.42   1
  -6   0  29   -0.97    3.41   1
  -4   0  31    6.23    3.48   1
  -3  -1  42    2.54    4.53   1
  -2   0  33   -7.15    3.78   1
   0   0  35   -8.91    3.79   1
   1  -1  44   -4.40    4.93   1
   8  -2 -17   -2.57    2.36   1
   9  -1  45   -0.36    4.85   1
  10  -4 -25    1.50    3.55   1
  10   0  -3    0.22    0.98   1
  11  -1  45   -0.25    5.08   1
  12  -2 -17   17.03    2.51   1
  12   0  -3    0.67    1.06   1
  13  -1  45   -1.10    4.97   1
  14   0  36   38.80    4.21   1
  18  -6 -29   -5.08    3.23   1
  20  -6 -29   -4.15    4.50   1
  20   0  34   37.20    3.79   1
  24  -4 -23   24.88    4.00   1
  26   0  28   -0.67    3.11   1
  28  -6 -27    2.92    4.95   1
  28   0  26    7.91    2.21   1
  29  -5 -24   14.52    4.86   1
  30  -6 -26    0.21    4.91   1
  30   0  16   51.86    1.81   1
  30   0  18   28.01    1.91   1
  31  -5 -23    1.76    4.47   1
  32  -4 -19    6.01    3.67   1
  33  -5 -22    0.72    4.22   1
  33  -1  33    5.51    3.83   1
  34  -4 -18    4.33    3.52   1
  38  -4 -15    8.92    3.38   1
  44  -2  14    1.18    1.28   1
  45  -3  -1   -4.59    2.29   1
 -30  -6  -8    5.60    1.21   1
 -30  -4  29    9.98    3.33   1
 -27  -7 -15    0.73    1.53   1
 -27  -3  26    1.08    2.91   1
 -25  -3  32   -3.32    3.54   1
 -24  -8 -20   -2.59    3.73   1
 -23  -3  36   -1.75    4.05   1
 -22  -2  27   19.53    3.21   1
 -19  -3  42    5.09    4.76   1
 -17  -1  22   54.88    2.93   1
 -17  -1  24    0.62    2.66   1
 -15  -1  28   52.59    3.73   1
 -12  -2  -9    9.48    1.17   1
 -11  -1  34    8.69    3.66   1
 -10  -2  43    7.83    4.86   1
  -8   0  23   -0.14    2.71   1
  -7  -1  38   -1.62    4.16   1
  -6   0  27    4.64    3.07   1
  -3  -1  -8  948.85    4.13   1
  -2   0  31    6.25    3.54   1
   0   0  33   11.28    3.82   1
   1  -1 -10  844.76    4.53   1
   4  -4 -25    5.82    3.27   1
   5  -7 -32   -1.66    4.86   1
   9  -5 -28    8.26    2.98   1
  13  -7 -32   -3.55    5.07   1
  13  -5 -28   27.97    3.23   1
  14   0  -3   -0.03    1.06   1
  15  -7 -32    1.16    5.27   1
  15  -1  43    3.85    4.55   1
  16   0  34   -3.44    3.37   1
  17  -1  43   10.36    4.88   1
  18   0  34   11.49    3.46   1
  19  -1  43   11.38    4.84   1
  20   0  32    9.04    3.75   1
  22  -6 -29    2.52    4.85   1
  22   0  32    8.01    3.14   1
  23  -1  41    4.45    4.19   1
  24  -6 -29    4.87    4.91   1
  24   0  30   -0.20    2.83   1
  25  -5 -26   -3.94    4.25   1
  26  -4 -23    1.97    3.84   1
  28   0  24   90.96    3.19   1
  29  -5 -25   -1.52    4.29   1
  31  -1  35    5.07    3.41   1
  32  -4 -20    5.74    3.73   1
  34  -4 -19    8.35    3.54   1
  37  -5 -20   -0.10    4.19   1
  37  -1  23   -0.58    2.49   1
  43  -3  -5   -3.04    2.43   1
  44  -2  16    2.19    1.65   1
 -36  -6  10    0.81    1.12   1
 -33  -7  -7   -1.28    0.46   1
 -33  -5  26    2.15    3.60   1
 -30  -4   6    6.34    1.13   1
 -30  -4  27   15.70    3.15   1
 -29  -7 -13    3.60    0.90   1
 -28  -4  33    4.79    3.78   1
 -27  -5  -9   13.53    1.63   1
 -27  -3  24    1.92    2.76   1
 -26  -6 -14   11.52    2.19   1
 -23  -3  34   10.27    3.86   1
 -21  -3  38    8.03    4.25   1
 -20  -2  31   30.12    3.68   1
 -18  -2  33   25.90    4.71   1
 -17  -3  42    0.97    4.75   1
 -17  -1  12   14.11    1.56   1
 -17  -1  16    6.04    2.32   1
 -17  -1  18   39.21    2.44   1
 -17  -1  20    3.46    2.19   1
 -15  -1  26  200.15    4.82   1
 -14  -2  39    4.31    4.29   1
 -13  -1  30    5.56    3.39   1
 -10  -2 -11  285.92    2.94   1
  -9  -1  -4    4.32    0.77   1
  -8   0  11   -3.86    1.80   1
  -8   0  13   -3.02    1.91   1
  -8   0  17   -4.56    2.22   1
  -8   0  19   -5.55    2.35   1
  -8   0  21   -0.49    2.34   1
  -6  -2  45   -1.27    4.85   1
  -6   0   7    0.97    1.69   1
  -6   0  25   -3.03    2.92   1
  -5  -1  38   -5.92    4.14   1
  -3  -1  40   -2.29    4.22   1
   2  -2 -17    2.96    2.38   1
   3  -3 -22    3.03    2.88   1
   3  -1  42    2.16    4.63   1
   4  -6 -31    9.80    4.23   1
   5  -1  43    2.47    3.31   1
   6  -6 -31   15.65    4.62   1
   7  -1 -12   74.72    2.44   1
   8  -6 -31   10.09    4.50   1
   9  -1 -12   45.93    2.24   1
   9  -1  43   10.92    4.69   1
  10  -6 -31    8.88    3.17   1
  11  -1 -12   63.03    2.41   1
  13  -1 -12   47.88    2.23   1
  13  -1  43   -6.28    4.60   1
  14  -6 -31   17.93    4.85   1
  16  -6 -31    3.87    4.75   1
  17  -3 -22   23.91    3.26   1
  18   0  32    7.38    3.05   1
  20  -4 -25   -3.90    3.74   1
  20  -2 -17   -4.78    2.46   1
  21  -5 -28    7.88    4.44   1
  22  -4 -25    8.32    3.89   1
  22   0  30   64.04    3.60   1
  24   0  28   65.60    3.45   1
  25  -5 -27    7.97    4.61   1
  25  -1  39    2.23    4.01   1
  26   0  26  131.25    3.74   1
  28   0  10   27.19    1.23   1
  28   0  20    0.45    1.97   1
  28   0  22   78.49    2.74   1
  29  -1  35   -0.99    4.24   1
  30  -4 -22   44.68    4.22   1
  31  -1  33   -1.93    3.81   1
  32  -4 -21    8.17    3.70   1
  33  -3 -16    3.80    2.86   1
  33  -1  31    7.08    2.96   1
  35  -5 -22    0.01    4.25   1
  35  -1  27    0.25    2.87   1
  37  -5 -21    7.21    4.37   1
  37  -1  21   -0.30    2.29   1
  42  -2   2   -0.14    1.46   1
 -35  -7  -3    0.40    0.42   1
 -33  -5  25    0.36    2.75   1
 -30  -4  25    0.35    2.77   1
 -28  -6 -12   11.50    1.83   1
 -28  -4  31   -0.04    3.46   1
 -27  -3  20    3.38    2.86   1
 -27  -3  22   -3.60    2.48   1
 -26  -4  35    3.79    3.99   1
 -25  -3  28   37.80    3.64   1
 -22  -2  21    4.12    2.96   1
 -22  -2  23  160.05    4.15   1
 -21  -3  36    7.32    4.13   1
 -20  -2  29   -1.15    3.12   1
 -16  -2  35   12.63    3.92   1
 -15  -1  24   -1.91    2.74   1
 -14  -2  37    9.69    4.10   1
 -13  -1  28   -1.05    3.09   1
 -12  -2  39   -0.69    4.14   1
 -10  -2  41   -1.44    4.53   1
  -9  -1  34    0.15    3.80   1
  -8  -2 -13    8.36    1.77   1
  -7  -1  -6   13.85    1.30   1
  -6  -2  43   -6.86    4.75   1
  -6   0  21   -1.05    2.45   1
  -6   0  23    3.40    2.63   1
  -4  -2  45   16.21    5.41   1
  -2  -2  46    6.03    3.83   1
  -2   0  27   -2.67    3.09   1
  -1  -1 -10  984.01    4.78   1
   0  -2 -17  244.28    3.84   1
   1  -1  40   17.57    4.61   1
   2   0  31    7.50    3.45   1
   5  -1 -12  230.51    3.18   1
   7  -7 -34    4.90    5.17   1
   7  -1  41    2.78    4.42   1
   9  -5 -30    5.37    4.19   1
   9  -1  41    0.62    4.24   1
  11  -7 -34    0.46    5.22   1
  11  -5 -30    5.29    4.25   1
  11  -1  41    8.15    4.50   1
  13  -5 -30   14.60    4.29   1
  13  -1  41   -0.03    4.35   1
  14  -4 -27   -3.07    3.81   1
  15  -5 -30   -3.05    4.23   1
  15  -1  41   -0.22    4.34   1
  20   0  30    8.56    2.93   1
  21  -3 -22    8.38    3.13   1
  21  -1  39   17.16    4.24   1
  22  -6 -31    0.01    5.04   1
  22   0  28    7.35    2.69   1
  23  -5 -28    2.35    4.32   1
  24  -6 -30    1.91    3.57   1
  24   0  26   24.52    3.20   1
  25  -5 -28    4.13    4.50   1
  25  -1  37   -0.62    3.61   1
  26  -6 -30    4.16    5.21   1
  26   0  24   39.63    2.48   1
  27  -5 -27   -3.64    4.58   1
  28   0  18   31.57    2.01   1
  29  -5 -26    2.67    4.37   1
  31  -3 -18   58.68    3.83   1
  33  -5 -24    5.60    4.57   1
  33  -1  29    3.74    3.08   1
  35  -5 -23    3.57    4.32   1
  35  -1   1    6.11    1.15   1
  36  -4 -19   -0.19    3.54   1
  37  -1   9   12.71    0.91   1
  37  -1  19    3.72    2.04   1
  42  -4 -14    3.49    4.17   1
  45  -3  -3   -0.73    2.42   1
 -33  -5   7   17.47    1.18   1
 -31  -7 -11    1.76    0.63   1
 -30  -4  21   27.56    3.38   1
 -30  -4  23   56.29    3.26   1
 -26  -4  33   -0.58    4.62   1
 -26  -4  34    1.37    3.85   1
 -25  -7 -19   -2.13    2.38   1
 -25  -3  26    0.88    3.57   1
 -23  -7 -21    4.92    3.29   1
 -23  -3  32    2.95    3.31   1
 -22  -4  39   -4.55    5.60   1
 -22  -2   9   20.15    1.38   1
 -22  -2  17  107.95    3.26   1
 -22  -2  19   38.33    2.56   1
 -21  -3  34   12.70    4.77   1
 -20  -2  27   15.67    3.22   1
 -18  -2  31    2.91    3.51   1
 -17  -3  40    2.44    4.67   1
 -16  -2  33    5.57    3.62   1
 -13  -1  26    8.84    2.97   1
  -9  -1  32   14.66    3.70   1
  -8  -2  41   -0.21    4.48   1
  -7  -1  34   24.20    4.24   1
  -6   0   9   -0.31    1.60   1
  -5  -1  -8   37.27    1.84   1
  -5  -1  36   26.46    4.24   1
  -4   0  23   -3.67    2.70   1
  -1  -1  38   10.22    4.25   1
   0  -2  45    7.39    5.18   1
   3  -1 -12  261.13    3.26   1
   4  -4 -27    2.15    3.57   1
   5  -5 -30    0.48    4.06   1
   6  -2 -19   29.73    2.83   1
   6  -2  46    4.64    5.35   1
   8  -6 -33    2.27    4.64   1
  10  -6 -33    5.72    4.75   1
  10  -2 -19    1.36    1.71   1
  12  -6 -33   -4.48    4.65   1
  12  -2 -19   25.26    2.02   1
  14  -6 -33    1.24    4.69   1
  14  -2 -19   31.88    2.90   1
  16  -6 -33    9.40    5.05   1
  17  -5 -30   -4.34    4.18   1
  17  -1  39   -0.66    5.03   1
  18  -4 -27   -0.78    3.76   1
  18   0  30    1.71    3.21   1
  19  -5 -30   12.01    4.55   1
  20   0  28    6.30    2.91   1
  22   0  26   10.78    3.10   1
  23  -3 -22   78.55    4.05   1
  23  -1  37   26.88    4.21   1
  24  -6 -31   -0.18    4.86   1
  24   0  24   38.58    2.94   1
  26  -4 -25   16.67    4.22   1
  26   0  22   70.93    2.83   1
  27  -5 -28   -3.81    4.47   1
  27  -1  35    5.31    3.51   1
  28   0  14    9.57    1.50   1
  29  -5 -27    6.76    4.45   1
  30  -4 -23   51.17    4.44   1
  31  -5 -26   31.54    5.09   1
  32  -4 -22    2.04    3.67   1
  34  -4 -21   -4.70    3.61   1
  35  -5 -24   -1.60    4.11   1
  35  -1  25   24.93    2.89   1
  37  -3 -14    3.53    2.74   1
  37  -1  17   12.59    1.98   1
  38  -4 -18    2.38    3.60   1
  43  -3  -7    0.74    2.55   1
 -33  -5  18   -4.66    2.24   1
 -32  -6  -6    2.00    0.94   1
 -28  -4  27    6.32    3.69   1
 -27  -7 -17   -2.77    1.58   1
 -26  -4  -6   20.67    1.11   1
 -25  -5 -13    0.61    1.83   1
 -25  -3  24   48.47    4.01   1
 -24  -6 -18    7.78    2.86   1
 -24  -4  35    0.21    3.86   1
 -23  -3  30   43.61    3.84   1
 -20  -2  25   20.35    2.94   1
 -19  -3  36   -2.55    4.11   1
 -18  -2  29   -1.44    3.24   1
 -15  -3  40    2.83    4.53   1
 -15  -1  18  103.14    2.95   1
 -15  -1  20   21.88    2.46   1
 -14  -2  35   -0.76    3.68   1
 -13  -1   2   10.04    0.75   1
 -12  -2  37    4.16    4.07   1
 -11  -3  44   -2.05    4.93   1
 -11  -1  28   10.59    3.26   1
 -10  -2  39   14.92    3.16   1
  -9  -1  30   38.56    3.83   1
  -7  -1  32   21.71    3.88   1
  -6  -2  41   14.54    4.64   1
  -6   0  11   -2.06    1.86   1
  -6   0  15   -4.76    2.14   1
  -6   0  17   -2.70    2.34   1
  -4   0   5    2.11    0.99   1
  -4   0  21    5.89    2.59   1
  -1  -7 -34   -2.25    4.86   1
   1  -1  38   25.11    4.21   1
   2  -2  44    3.45    4.91   1
   2  -2  45    7.54    3.64   1
   4  -6 -33    3.38    4.61   1
   4  -2  45   -1.96    4.97   1
   5  -3 -24   17.01    3.15   1
   6  -6 -33   10.54    4.76   1
  11  -1  39    4.66    3.98   1
  13  -1  39   -7.88    4.03   1
  15  -1  39    3.17    4.04   1
  17  -3 -24    0.56    3.38   1
  18  -6 -33    5.13    4.89   1
  18  -2 -19   12.31    2.72   1
  20  -2 -19   92.09    3.57   1
  21  -1  37   -3.22    3.80   1
  25  -3 -22    8.26    3.57   1
  25  -1  35   -0.67    3.44   1
  26   0  20    8.30    2.08   1
  27  -1  33   -1.30    3.89   1
  28  -4 -25    2.67    3.76   1
  29  -5 -28    2.67    4.45   1
  30  -4 -24   -1.60    3.86   1
  31  -1  29    7.12    3.34   1
  32  -4 -23    4.59    3.81   1
  33  -5 -26    6.96    4.47   1
  34  -4 -22   -4.25    3.63   1
  35  -1  23    7.20    2.25   1
  37  -1  15    6.50    1.72   1
  38  -4 -19    7.19    3.54   1
  39  -3 -13    5.61    3.34   1
  40  -4 -17    3.87    3.32   1
  40  -2  -4    4.85    2.05   1
  41  -3 -11   16.30    3.24   1
  42  -4 -15    4.87    3.44   1
  42  -2   0    0.16    1.66   1
 -33  -5   9    3.92    1.29   1
 -30  -6 -10    2.75    1.31   1
 -29  -7 -15    1.15    0.93   1
 -29  -5  -7    3.95    1.22   1
 -26  -6 -16    3.45    2.06   1
 -26  -4  31    2.53    3.37   1
 -25  -3  22    5.27    3.35   1
 -23  -3  28   -1.78    3.10   1
 -21  -3  32   -2.08    3.51   1
 -20  -4  39    2.56    4.59   1
 -18  -2  27   42.04    3.44   1
 -15  -1  10    2.09    1.60   1
 -15  -1  12    2.34    1.98   1
 -15  -1  14    5.99    1.79   1
 -15  -1  16    3.73    1.98   1
 -14  -2  33    5.00    3.64   1
 -13  -1  22    2.59    2.48   1
 -11  -1  26    0.45    2.97   1
 -10  -2  37   -5.03    3.87   1
  -9  -3  44   12.24    4.87   1
  -8  -2  39    5.53    4.23   1
  -4  -2  41   -8.55    4.52   1
  -4   0  19   -3.75    2.26   1
  -3  -1 -10   35.30    1.90   1
  -3  -1  34   11.09    3.85   1
  -2   0  23    2.35    1.92   1
   0  -6 -33    9.79    4.44   1
   0  -2  43    8.87    4.85   1
   0   0  25   -2.53    2.10   1
   1  -1 -12  103.79    2.57   1
   3  -3 -24    5.21    2.31   1
   6  -4 -29    4.26    3.90   1
   7  -5 -32    4.11    4.22   1
   7  -1 -14   25.90    2.31   1
   8  -2  44   -3.72    4.74   1
   9  -5 -32    6.91    4.22   1
   9  -1 -14    1.81    2.13   1
  10  -2  44   -0.80    4.77   1
  11  -5 -32    8.45    4.50   1
  12  -4 -29   43.32    4.46   1
  12  -2  44    3.68    4.87   1
  13  -5 -32    6.42    4.79   1
  16  -4 -29   -0.47    3.86   1
  17  -1  37    0.40    3.81   1
  19  -1  37    4.33    3.82   1
  20  -6 -34   -3.52    4.92   1
  22   0  24  210.39    4.01   1
  24   0  22    2.83    1.77   1
  26   0  18   43.12    2.24   1
  27  -3 -22   14.17    3.40   1
  28  -4 -26   -0.97    4.01   1
  32  -4 -24   10.25    3.94   1
  36  -4 -21    7.28    3.69   1
  37  -1  11    1.49    1.06   1
  37  -1  13   -3.35    1.41   1
  43  -3  -9   -3.40    3.22   1
  45  -3  -5    3.05    2.29   1
 -31  -5  24   -4.59    3.36   1
 -29  -5  30    7.03    3.53   1
 -28  -6 -14    1.07    1.83   1
 -27  -5 -11    0.57    1.58   1
 -26  -4  29    4.65    3.34   1
 -23  -3  26    3.98    2.83   1
 -19  -3  34   17.71    4.09   1
 -15  -3  38    6.99    4.34   1
 -13  -1  20   65.23    2.81   1
  -9  -1  28    4.22    3.22   1
  -8  -2  37   -1.87    4.05   1
  -6  -2  39   -2.95    4.28   1
  -5  -1  32   -6.24    3.78   1
  -4   0  15   -2.26    2.14   1
  -4   0  17    8.57    2.27   1
  -1  -1  34   10.69    3.72   1
   0   0  23    3.22    2.65   1
   3  -5 -32    2.27    4.22   1
   3  -1  36    3.74    3.86   1
   4  -2  43   -3.05    4.59   1
   4   0  -3    2.80    0.92   1
   5  -5 -32    6.51    4.29   1
   5  -1 -14  107.41    2.76   1
   6  -2  43   -1.69    4.84   1
  11  -3 -26   66.14    4.02   1
  12  -6 -35    2.00    4.88   1
  12  -2 -21   -0.79    2.78   1
  12   0  -5   -0.78    1.28   1
  14  -2 -21   52.25    3.19   1
  15  -3 -26  169.33    5.03   1
  16  -6 -35    0.05    4.99   1
  17  -3 -26    3.23    3.58   1
  17  -1 -14   61.51    2.56   1
  18  -6 -35   -1.65    4.89   1
  18  -2  42    5.93    4.82   1
  19  -5 -32    3.49    4.35   1
  20  -4 -29    1.05    3.91   1
  20  -2  42   21.47    5.20   1
  21  -5 -32    1.82    4.38   1
  22   0  22  153.17    3.82   1
  23  -5 -31   -5.15    3.27   1
  24  -2  40    3.04    5.39   1
  24   0  20   67.25    2.60   1
  25  -5 -31    6.91    5.00   1
  25  -3 -24   40.44    4.95   1
  25  -1  33    3.45    3.45   1
  26   0  16  154.44    2.93   1
  27  -1  31    0.36    2.94   1
  29  -3 -22    4.11    3.30   1
  29  -1  29    5.28    3.18   1
  31  -1  27    3.10    3.06   1
  35  -3 -18    1.91    3.17   1
  35  -1  -1    5.62    1.30   1
  36  -4 -22    7.63    3.69   1
  42  -2  20    1.42    2.25   1
 -33  -7  -9   -0.17    0.54   1
 -31  -7 -13   -0.32    0.76   1
 -31  -5  22   -4.22    3.05   1
 -29  -5  28    1.19    4.08   1
 -27  -7 -19    5.23    1.70   1
 -26  -4  27   15.74    3.99   1
 -25  -7 -21    6.24    2.00   1
 -25  -3  18   36.02    2.80   1
 -24  -4  31    7.08    3.62   1
 -22  -4  35    2.45    4.04   1
 -20  -4  37    9.94    4.35   1
 -18  -4  39   11.56    4.71   1
 -16  -4  41    5.80    4.82   1
 -16  -2  27   32.85    3.26   1
 -13  -3  38   -6.03    4.17   1
 -11  -3  40    1.25    4.38   1
 -10  -2  35    7.15    3.91   1
  -9  -7 -33    7.66    4.65   1
  -9  -3  42    1.78    3.34   1
  -9  -1  26   43.59    3.38   1
  -5  -3  44    5.67    4.96   1
  -5  -1  30   -2.80    3.28   1
  -4  -2  39    9.97    4.43   1
  -4   0   9   -3.33    1.62   1
  -4   0  11    6.80    1.82   1
  -3  -1  32    4.39    3.68   1
  -2   0  19    4.09    1.87   1
  -1  -1 -12  658.29    4.41   1
   0  -2  41    4.75    3.23   1
   0   0  21    0.35    2.49   1
   2  -6 -35    4.28    4.64   1
   2  -2  41    6.05    4.72   1
   2   0  23   -3.01    2.52   1
   3  -1 -14    2.44    2.08   1
   5  -3 -26    6.71    3.39   1
   6  -2 -21  111.26    2.95   1
   8  -2  42    6.52    4.69   1
  10  -2  42    6.05    4.57   1
  10   0  -5   -1.05    1.02   1
  12  -2  42    1.16    4.90   1
  15  -1  35   17.41    3.97   1
  16  -2  42    3.56    4.75   1
  17  -1  35   -0.99    3.78   1
  18  -2 -21   51.47    3.26   1
  19  -3 -26   24.81    3.84   1
  20  -2 -21   32.30    3.29   1
  21  -5 -33    0.65    4.72   1
  22  -4 -29    0.42    4.08   1
  22  -2  40    2.92    4.43   1
  23  -5 -32    5.38    4.98   1
  24  -4 -29   -3.95    4.20   1
  24   0  18  139.25    2.87   1
  25  -5 -32    4.89    4.91   1
  25  -1  31    5.87    3.67   1
  26  -2  38    0.74    5.05   1
  26   0   8   33.77    1.11   1
  26   0  12  318.26    2.84   1
  26   0  14   56.80    2.02   1
  27  -5 -31    0.75    4.76   1
  27  -3 -24   -2.96    4.25   1
  28  -4 -27    5.81    4.25   1
  33  -1  23    7.27    2.43   1
  34  -4 -24   -2.81    3.90   1
  36  -4 -23    3.58    3.88   1
  37  -3 -17    5.25    3.00   1
  38  -4 -21   -0.83    3.84   1
  40  -4 -20   -4.13    4.41   1
  40  -2  -6    4.49    2.20   1
  40  -2  24    7.87    2.70   1
  41  -3 -13    3.17    3.26   1
  42  -2  -2   -2.55    1.77   1
  45  -3  -7    3.24    2.76   1
 -34  -6   2    0.92    0.78   1
 -28  -4  21   19.92    2.69   1
 -21  -3  28    1.66    3.12   1
 -20  -2  15  101.10    2.90   1
 -18  -2  23    0.43    2.58   1
 -17  -7 -29   -3.55    4.09   1
 -15  -3  36   10.44    3.99   1
 -12  -2  31   44.15    3.94   1
 -10  -2  33    7.31    3.66   1
  -9  -3  40   -2.60    4.31   1
  -8  -2  35   11.80    3.88   1
  -7  -3  42   -0.58    3.23   1
  -4  -2  37   -2.78    4.11   1
  -2  -2  39    7.42    3.20   1
  -2   0  17   -1.34    1.53   1
  -1  -3  44    0.44    4.97   1
   0   0  19    0.37    2.33   1
   2   0  21   -3.81    2.33   1
   3  -3 -26   79.49    3.21   1
   3  -3  45   -3.92    5.16   1
   5  -5 -34    2.36    4.43   1
   7  -5 -34   -3.38    4.60   1
   9  -5 -34    4.94    4.51   1
  10  -4 -31    1.89    4.14   1
  12  -6 -37   -4.65    5.30   1
  12  -4 -31    9.99    4.01   1
  13  -5 -34   -1.70    4.64   1
  14  -6 -37   -6.15    5.30   1
  14  -4 -31    2.83    4.17   1
  15  -5 -34   -0.83    4.73   1
  16  -4 -31    4.64    4.06   1
  17  -5 -34    5.47    4.82   1
  18  -4 -31    6.03    4.22   1
  18  -2  40   -0.39    4.35   1
  20  -2  40    6.61    4.57   1
  21  -1  33   -4.40    3.22   1
  22   0  20   53.72    2.53   1
  23  -3 -26    4.29    3.71   1
  24  -2  38    5.89    5.25   1
  26  -4 -29    1.80    4.36   1
  27  -5 -32   -2.02    4.98   1
  27  -1  29    7.46    2.85   1
  28  -2  36    1.03    4.52   1
  29  -5 -31   -0.45    5.04   1
  29  -1  27   -2.43    3.01   1
  33  -3 -21   10.89    3.47   1
  36  -2 -12    0.97    2.54   1
  37  -3 -18    0.33    3.01   1
  38  -4 -22   -0.89    3.77   1
  38  -2 -10   11.17    2.93   1
  39  -3 -16    1.79    2.87   1
  42  -2  18    5.04    2.05   1
  43  -3 -11    1.21    2.98   1
 -34  -6  17    1.48    2.17   1
 -30  -6 -12    1.36    1.41   1
 -29  -7 -17    5.19    1.13   1
 -29  -5  26   -0.94    3.15   1
 -27  -5  30   -2.10    3.46   1
 -26  -6 -18   -1.14    1.76   1
 -24  -4  29   -0.14    3.27   1
 -21  -3  26   -5.31    3.02   1
 -20  -4  35    8.14    4.08   1
 -18  -4  37   -1.78    4.22   1
 -18  -2  21   55.12    2.98   1
 -16  -4  39   -7.30    4.50   1
 -16  -2  25   67.12    3.52   1
 -15  -3  34    9.12    4.01   1
 -13  -1   4  359.91    2.27   1
 -13  -1  14    1.77    1.85   1
 -11  -3  38    3.25    3.99   1
 -11  -1  20   27.36    2.57   1
 -10  -4  43    0.56    4.91   1
  -7  -3  40    5.62    4.55   1
  -4  -6 -35   -3.63    4.46   1
  -3  -3  42    9.28    4.96   1
  -2  -2  37   11.89    4.16   1
  -2   0  13   -0.78    2.03   1
  -1  -1  30   -2.02    3.33   1
   0   0  17    1.39    2.24   1
   1  -3  44   20.59    5.30   1
   2  -4 -31   29.36    4.32   1
   2  -2  39   23.79    4.63   1
   3  -5 -34   12.81    4.40   1
   3  -1  32   14.00    5.06   1
   4  -6 -37    3.62    4.74   1
   4  -4 -31    1.20    4.06   1
   6  -6 -37   11.48    5.03   1
   6  -2 -23    9.82    2.98   1
   7  -1 -16  525.49    4.90   1
   8  -6 -37   11.59    3.71   1
  10  -2 -23   39.85    3.47   1
  10  -2  40   13.42    4.40   1
  11  -3 -28    0.64    3.51   1
  12  -2 -23   -0.78    2.92   1
  12  -2  40    5.71    4.35   1
  13  -1  33   10.99    3.94   1
  14  -2 -23   -0.01    3.02   1
  14  -2  40    5.02    4.40   1
  15  -3 -28   65.01    4.29   1
  15  -1  33   -7.56    3.48   1
  16  -2 -23   70.49    3.68   1
  16  -2  40    9.03    4.49   1
  17  -3 -28   17.76    3.95   1
  20  -4 -31    6.25    4.15   1
  21  -1  31   -2.47    3.68   1
  22  -4 -31    0.15    4.09   1
  22  -2  38   -3.70    4.15   1
  23  -5 -34    1.55    4.82   1
  24  -2 -21   29.64    3.36   1
  25  -3 -26   -3.05    3.66   1
  25  -1  29   -1.78    3.44   1
  26  -4 -30   -9.84    4.33   1
  26  -2  36    0.79    4.52   1
  28  -4 -29    5.33    4.41   1
  29  -3 -24   16.65    3.64   1
  30  -4 -28    2.48    4.29   1
  30  -2  34   10.59    3.58   1
  31  -3 -23    8.26    3.71   1
  32  -2  32   10.07    3.92   1
  33  -3 -22    5.37    3.37   1
  34  -4 -26   -0.58    4.20   1
  35  -1  17   -3.00    1.96   1
  36  -2  28    0.01    3.19   1
  38  -4 -23   -1.02    3.92   1
  38  -2  26    0.78    2.86   1
  41  -3 -15   -5.37    3.39   1
  45  -3  -9   11.68    3.18   1
 -32  -6  -8   -1.48    1.01   1
 -32  -6  23    4.86    3.58   1
 -28  -6 -16    2.70    1.68   1
 -27  -7 -21    1.49    1.72   1
 -27  -5 -13   -0.73    1.78   1
 -26  -4  -8   39.21    1.37   1
 -25  -5  32    2.35    3.70   1
 -24  -4  27   -2.12    4.02   1
 -23  -7 -25   28.71    3.33   1
 -23  -5 -19   -4.25    2.33   1
 -23  -3  20   -3.47    2.34   1
 -22  -4  31    3.47    3.48   1
 -21  -7 -27    0.75    3.51   1
 -19  -7 -29   -3.63    4.03   1
 -19  -3  28    6.07    3.20   1
 -16  -2  23   63.28    3.26   1
 -14  -4  39    3.22    4.51   1
 -14  -2  27    4.96    3.17   1
 -13  -1  10  132.23    2.57   1
 -12  -2  29   39.77    3.73   1
  -9  -3  38   16.14    4.37   1
  -9  -1  22   -1.23    2.58   1
  -8  -4  43    5.95    5.14   1
  -8  -2  33   11.56    3.70   1
  -7  -1  24   -0.38    2.76   1
  -5  -1  26   11.51    3.18   1
  -3  -1  28   74.66    3.76   1
  -1  -5 -34    9.98    4.42   1
  -1  -3  42   -0.91    4.82   1
   0  -6 -37    0.22    4.67   1
   0  -4 -31   36.07    4.20   1
   3  -3 -28   28.18    3.79   1
   3  -3  43   12.22    5.10   1
   5  -3 -28  145.11    4.88   1
   5  -3  44    2.65    4.87   1
   8  -4 -33   -0.78    4.11   1
   9  -5 -36    5.47    4.70   1
  10  -4 -33   -2.15    4.20   1
  11  -5 -36    3.54    4.80   1
  12  -4 -33    6.52    4.40   1
  15  -5 -36    1.09    5.00   1
  16  -4 -33   18.89    4.48   1
  17  -5 -36    6.72    5.00   1
  18  -2  38   -6.35    4.02   1
  19  -1  31   11.01    3.23   1
  20  -2 -23   43.62    3.49   1
  20  -2  38    4.08    4.20   1
  21  -5 -35    5.60    4.92   1
  21  -3 -28   -1.34    3.62   1
  22   0  16    1.47    1.88   1
  23  -5 -35   -6.95    4.93   1
  23  -1  29    1.94    3.56   1
  24  -4 -31   10.72    4.34   1
  24  -2  36   -0.57    4.81   1
  24   0  14    0.21    1.33   1
  25  -5 -34   -1.53    4.76   1
  27  -3 -26    0.43    3.87   1
  27  -1  27    2.87    2.43   1
  28  -4 -30    1.38    4.32   1
  28  -2  34    7.16    4.41   1
  29  -3 -25    6.98    3.64   1
  29  -1  25   12.77    2.97   1
  30  -4 -29    8.96    4.53   1
  31  -3 -24   21.14    3.95   1
  31  -1  23    5.56    2.49   1
  34  -4 -27    5.15    4.39   1
  34  -2  30   -0.28    3.09   1
  35  -3 -21    4.39    3.30   1
  35  -1  -3   31.78    1.73   1
  35  -1  15    4.51    1.95   1
  40  -2  -8    1.41    2.07   1
  42  -2  -4    1.87    2.00   1
  42  -2  16   13.92    2.16   1
  43  -3 -13   -2.26    3.20   1
 -34  -6   4    3.17    1.09   1
 -33  -7 -11    0.47    0.69   1
 -32  -6  21    7.71    3.16   1
 -31  -7 -15    0.74    0.77   1
 -29  -5  -9   24.39    1.38   1
 -29  -5  22   13.58    3.38   1
 -24  -6 -22    5.28    3.09   1
 -23  -5  34   -4.61    4.19   1
 -22  -6 -24    3.59    2.86   1
 -21  -3  24    1.46    2.95   1
 -18  -4  35    0.90    4.09   1
 -18  -2  17   13.10    2.55   1
 -16  -4  37   -1.76    4.32   1
 -14  -2  25   88.43    3.80   1
 -13  -3  34   -5.15    3.62   1
 -13  -1   8   10.74    1.18   1
 -11  -3  36   11.22    4.07   1
 -11  -1  16   31.53    2.24   1
 -10  -4  41   -5.17    4.70   1
  -9  -1  20  231.81    3.96   1
  -8  -2  31   86.16    4.35   1
  -7  -3  38   -3.31    4.17   1
  -6  -2  33  123.52    5.10   1
  -2  -6 -37   -1.76    4.75   1
  -2  -2  35    1.22    3.78   1
  -1  -1  28   12.88    3.27   1
   0   0  13   -4.63    2.02   1
   1  -3 -28  245.47    5.53   1
   1  -3  42   -2.43    4.72   1
   2  -2 -23   46.19    3.24   1
   2  -2  37    5.44    4.03   1
   2   0  17   -3.61    1.94   1
   3  -5 -36  -11.49    4.36   1
   3  -1  30   11.11    3.49   1
   4  -4 -33   30.22    4.39   1
   6  -6 -39    5.38    5.30   1
   6  -4 -33   -0.85    4.18   1
   7  -5 -36    1.34    3.36   1
   9  -3  43    3.95    4.69   1
   9  -1 -18    4.06    2.40   1
  10  -2 -25    1.14    3.26   1
  10  -2  38    0.68    3.86   1
  10   0  -7   -2.61    1.61   1
  11  -3 -30   -1.35    3.84   1
  11  -3  43   -4.33    4.80   1
  12  -2 -25   60.33    3.67   1
  12  -2  38    3.45    4.03   1
  13  -3 -30    5.14    3.78   1
  13  -3  43    8.31    5.01   1
  13  -1 -18   58.60    2.77   1
  14  -2 -25   86.98    4.20   1
  14  -2  38   21.05    4.53   1
  15  -1  31   77.93    3.98   1
  21  -1  29   38.32    3.82   1
  22  -2 -23  165.93    4.59   1
  22  -2  36    0.90    3.89   1
  23  -3 -28   10.09    3.88   1
  25  -1  27   -3.09    3.23   1
  26  -4 -31    1.21    4.34   1
  27  -3 -27   -0.64    4.04   1
  28  -4 -31    4.24    4.34   1
  28  -2 -21   -5.65    3.97   1
  29  -3 -26   -8.94    3.44   1
  30  -4 -30   -3.92    4.40   1
  31  -3 -25   -8.33    3.64   1
  32  -4 -29   12.19    4.65   1
  32  -2 -18   17.34    2.85   1
  33  -1  19    7.82    2.10   1
  34  -4 -28    7.13    5.24   1
  35  -3 -22    6.46    3.37   1
  38  -2 -12    1.21    2.57   1
  38  -2  24    1.47    2.81   1
  40  -2  20   -1.22    2.49   1
  41  -3 -16   -0.12    2.90   1
 -34  -6   6   -2.09    1.33   1
 -34  -6  10    2.08    1.64   1
 -30  -6  25   -1.37    3.88   1
 -29  -7 -19    3.38    1.27   1
 -27  -5  26   27.43    3.62   1
 -26  -6 -20   -2.26    2.40   1
 -26  -4  21   -0.04    2.46   1
 -25  -5 -17   -2.99    2.11   1
 -25  -5  30    6.67    3.71   1
 -24  -4  25    5.00    2.94   1
 -23  -7 -27    1.47    3.72   1
 -23  -5  32    5.38    3.92   1
 -21  -3  22    8.37    2.71   1
 -18  -4  33   -3.70    3.85   1
 -17  -3  28   18.83    3.53   1
 -16  -4  35    5.82    4.14   1
 -16  -2  21    2.01    2.29   1
 -14  -4  37   -5.17    4.29   1
 -10  -2  29    5.83    3.39   1
  -9  -3  36   23.06    4.17   1
  -8  -4  41   -4.64    4.64   1
  -7  -1  22   30.45    2.79   1
  -5  -5 -34    4.23    4.27   1
  -5  -1  24   43.56    3.17   1
  -4  -6 -37    2.78    4.73   1
  -1  -3 -28  113.57    4.48   1
  -1  -3  40    8.12    4.66   1
   0  -2 -23  370.64    5.37   1
   0  -2  35   -4.18    3.79   1
   1  -1  28    8.07    3.42   1
   2  -6 -39   -1.04    4.82   1
   2   0  15   -5.75    2.12   1
   5  -3 -30    0.43    3.62   1
   5  -3  42    0.47    4.82   1
   7  -3 -30   -5.37    3.72   1
  16   0  -7   -0.71    1.12   1
  17  -3 -30   56.77    4.54   1
  17  -1 -18   41.82    2.67   1
  19  -3 -30    1.59    3.76   1
  19  -3  41   -2.74    4.56   1
  19  -1  29    2.75    2.99   1
  20  -2  36    4.64    3.86   1
  22  -4 -33    5.60    4.51   1
  23  -1  27    2.01    3.31   1
  24  -4 -33    3.88    4.52   1
  25  -3 -28   39.53    4.43   1
  27  -3 -28    0.65    3.91   1
  30  -4 -31   -1.35    4.51   1
  31  -1  21   67.77    2.94   1
  32  -2  30    6.68    2.98   1
  34  -2 -17   -1.68    2.54   1
  35  -3 -23    2.62    3.44   1
  36  -2 -15    4.13    2.40   1
  40  -2 -10    5.33    2.23   1
  42  -2  -6    2.45    2.29   1
 -30  -6 -14    0.93    1.57   1
 -28  -6 -18   -1.06    2.15   1
 -25  -7 -25   -3.45    2.17   1
 -25  -5  28    6.90    4.11   1
 -22  -4  27   -3.30    3.04   1
 -21  -5 -23   15.99    2.72   1
 -19  -5  36    2.46    4.55   1
 -19  -3  24    7.78    3.50   1
 -16  -2  19   48.64    2.65   1
 -15  -3  30    1.50    3.47   1
 -12  -2  25   65.73    3.55   1
 -10  -2  27   -2.18    3.25   1
  -9  -1  18    3.89    2.29   1
  -8  -6 -36    2.78    4.36   1
  -8  -2  29   37.97    3.68   1
  -7  -3  36    4.19    4.32   1
  -7  -1  20    6.67    2.56   1
  -6  -4  41    2.32    4.79   1
  -3  -1 -14  515.22    4.36   1
  -2  -4  43    3.04    5.08   1
  -2  -2  33   13.63    3.99   1
  -1  -1  26   14.51    3.05   1
   0  -6 -39    1.28    4.90   1
   0  -4  44   -0.51    3.61   1
   0   0  11   -2.06    1.32   1
   1  -3  40   28.95    4.76   1
   3  -3 -30   17.28    3.79   1
   4  -2 -25    5.97    3.02   1
   5  -5 -38    3.60    4.90   1
   6  -4 -35    7.92    4.30   1
   9  -3  41    4.97    4.64   1
  10  -2  36    3.73    3.79   1
  11  -5 -38    2.30    3.47   1
  11  -3  41    3.56    4.88   1
  12  -4 -35   70.77    5.36   1
  12  -2  36    2.44    3.69   1
  13  -3  41    9.84    4.89   1
  14  -2  36   -5.97    3.96   1
  15  -5 -38   -1.20    4.84   1
  15  -3  41    8.52    4.99   1
  16  -4 -35   10.31    4.41   1
  17  -5 -38   -3.14    5.14   1
  17  -3  41   -4.07    4.79   1
  18  -4 -35    3.93    4.43   1
  20  -4 -35   10.16    4.44   1
  21  -3 -30   54.19    3.61   1
  21  -1 -18   84.18    3.16   1
  22  -2 -25   16.27    3.41   1
  23  -3 -30   43.12    4.37   1
  24  -4 -34   -2.49    4.66   1
  24  -2  34   -0.93    3.68   1
  25  -1  25   10.79    3.10   1
  26  -4 -33    1.27    4.37   1
  28  -2  32    2.30    3.27   1
  29  -3 -28    2.21    4.69   1
  30  -2 -21   -2.19    3.01   1
  30  -2  30    1.13    3.85   1
  33  -3 -25   -3.38    3.59   1
  33  -1  -9   14.55    1.99   1
  33  -1  17   15.10    2.01   1
  34  -2 -18   -0.50    2.76   1
  35  -3 -24   -4.94    3.43   1
  35  -1  -5   15.70    1.60   1
  36  -2 -16   10.17    2.60   1
  37  -3 -22    2.27    3.46   1
  38  -2  22   -0.43    2.59   1
  39  -3 -20    1.70    3.13   1
  41  -3 -18    8.04    3.16   1
 -31  -7 -17   -1.03    0.96   1
 -30  -6  23   -3.41    3.59   1
 -28  -6  27    2.45    3.31   1
 -27  -5 -15   11.42    2.05   1
 -27  -5  24    3.98    2.87   1
 -24  -6 -24   -3.36    2.49   1
 -24  -4 -14    6.42    1.84   1
 -23  -5 -21   49.91    2.69   1
 -23  -5  30    3.87    3.56   1
 -21  -3  20   12.85    2.61   1
 -18  -2  13   52.83    2.07   1
 -14  -4  35   39.82    4.53   1
 -14  -2  21   52.96    3.30   1
 -13  -5  40   -0.67    4.79   1
 -12  -4  37   -0.59    4.20   1
 -11  -3  32   18.23    3.76   1
 -11  -1  12   58.80    2.11   1
  -8  -4  39    1.35    4.60   1
  -5  -3  36    1.38    4.00   1
  -5  -1  22   43.09    2.90   1
  -4  -6 -39   -1.63    4.85   1
  -4  -2  31  176.91    5.21   1
  -1  -3  38   -3.16    4.33   1
  -1  -1 -16   94.00    2.88   1
   0  -2  33   13.56    3.89   1
   0   0   9   -1.85    1.61   1
   1  -5 -38    5.73    4.54   1
   1  -1  26   -6.37    2.98   1
   2  -4 -35   -3.83    4.16   1
   3  -5 -38    1.46    4.73   1
   6   0  -7   -3.77    1.45   1
   7  -3 -32   12.61    4.05   1
   8  -2 -27  107.37    4.29   1
   9  -3 -32    0.59    3.91   1
   9  -1 -20  233.14    4.05   1
  11  -3 -32   13.73    4.12   1
  12  -2 -27   22.55    3.49   1
  13  -3 -32   -1.50    3.75   1
  13  -1 -20   65.19    2.93   1
  15  -3 -32   39.54    4.49   1
  15  -1 -20   20.56    2.63   1
  17  -3 -32   28.99    4.33   1
  18  -2 -27   45.01    3.85   1
  19  -3 -32    2.73    3.80   1
  19  -1  27   32.16    3.14   1
  21  -3  39    6.34    4.93   1
  22  -4 -35   -1.68    4.66   1
  23  -1 -18   44.36    2.89   1
  24  -4 -35   -0.71    4.80   1
  25  -3 -30    2.75    3.98   1
  26  -2  32   -1.51    3.46   1
  27  -1  23   -2.77    2.14   1
  28  -4 -33    4.38    4.57   1
  29  -1  21    1.96    2.33   1
  30  -2 -22    3.40    3.06   1
  31  -1  19   25.60    2.38   1
  32  -2  28   21.36    3.09   1
  33  -3 -26   -7.95    3.73   1
  34  -2 -19    1.70    2.94   1
  34  -2  26   -5.07    3.15   1
  35  -3 -25    4.82    3.55   1
  36  -2 -17    1.19    3.20   1
  36  -2  24    5.23    2.98   1
  40  -2 -12    4.95    2.83   1
  40  -2  18    5.64    2.12   1
  41  -3 -19   -0.85    3.18   1
  42  -2  -8   -3.06    2.26   1
  43  -3 -16    0.98    2.79   1
  44  -2   0    1.19    1.18   1
 -33  -7 -13   -0.15    0.73   1
 -32  -6 -10    1.09    1.08   1
 -31  -5   1    3.03    0.89   1
 -29  -5 -11   14.47    1.51   1
 -27  -5  22   -2.92    3.18   1
 -26  -6 -22    7.13    2.71   1
 -26  -6  29    1.90    3.78   1
 -26  -4 -10    7.52    1.33   1
 -25  -5 -19    1.69    2.24   1
 -24  -4  21   -0.02    3.14   1
 -21  -5  32   -0.92    3.78   1
 -19  -5  34    4.85    3.93   1
 -19  -3  22   -1.10    2.75   1
 -18  -2  11    8.42    1.67   1
 -17  -5  36    9.68    4.32   1
 -15  -3  28   52.20    3.69   1
 -13  -3  30    0.55    3.42   1
 -12  -2  23   -1.14    2.61   1
 -11  -5  40    2.80    4.89   1
 -11  -1  10    3.26    1.51   1
 -10  -4  37    1.66    4.16   1
 -10  -2  25    3.48    2.92   1
  -8  -2  27  106.12    4.20   1
  -7  -3  34   21.56    4.03   1
  -7  -1  18   21.68    2.47   1
  -6  -6 -39    3.42    4.70   1
  -6  -4  39    5.16    4.66   1
  -5  -1  20   48.01    2.79   1
  -3  -1  22   -0.89    2.57   1
  -2  -2  31   40.31    4.07   1
  -1  -5 -38   31.47    4.93   1
   0  -4 -35   22.65    4.49   1
   1  -3  38   -0.30    4.34   1
   2  -4  42   11.85    5.21   1
   5  -3 -32    9.79    4.01   1
   5  -1 -20   44.98    2.91   1
   6  -2 -27   15.60    3.35   1
   7  -5 -40   -0.76    4.85   1
   7  -3  39   -1.25    4.19   1
   8  -4 -37   -2.27    4.42   1
   8   0  -9    8.01    1.60   1
   9  -5 -40    4.77    5.05   1
   9  -3  39    6.26    4.32   1
  10   0  -9   -2.65    1.47   1
  12  -4 -37    1.29    4.44   1
  12  -2  34   17.72    4.01   1
  13  -5 -40    1.23    5.12   1
  13  -3  39    0.25    4.43   1
  14  -4 -37   -5.87    4.42   1
  14  -2  34    9.18    4.03   1
  15  -3  39   -0.24    4.35   1
  16  -2  34   23.07    4.00   1
  17  -3  39    0.47    4.23   1
  18  -4 -37   -1.99    4.62   1
  21  -3 -32   -3.38    4.01   1
  22  -2 -27   11.08    3.60   1
  23  -3 -32   -2.31    4.11   1
  23  -1  25    3.02    2.45   1
  24  -2  32    5.29    3.41   1
  25  -3  37   -1.43    4.08   1
  26  -4 -35   -0.46    4.69   1
  28  -4 -34    0.16    4.62   1
  28  -2  30    0.23    2.98   1
  29  -3  35    8.55    4.10   1
  30  -2 -23    4.52    3.19   1
  31  -3 -28   10.89    4.06   1
  33  -3 -27    1.53    3.93   1
  33  -1 -11   -3.95    2.38   1
  35  -1  -7   -2.78    1.69   1
  36  -2 -18   -6.01    3.23   1
  37  -3 -24   -1.91    3.66   1
  37  -1  -1   11.58    1.15   1
  38  -2 -16   -0.17    3.13   1
  38  -2  20   -1.78    2.66   1
  39  -3 -22    0.82    3.27   1
  42  -2  12    2.03    1.62   1
  43  -3 -17    1.15    3.04   1
 -31  -5   3   11.30    1.12   1
 -30  -6 -16    0.71    1.67   1
 -30  -6  21   13.92    2.82   1
 -28  -6 -20   -4.47    2.39   1
 -24  -6  31    0.04    3.84   1
 -23  -5  28    7.02    3.51   1
 -22  -6 -28   -0.32    3.88   1
 -20  -6 -30    0.13    3.55   1
 -20  -4  27   -1.30    3.17   1
 -18  -4  29   -2.52    3.43   1
 -16  -4  31    5.58    3.77   1
 -15  -5 -31   14.39    3.66   1
 -15  -5  36   -2.15    4.37   1
 -14  -4  33   -2.00    3.87   1
 -14  -2  19   30.58    2.50   1
 -13  -5  38   -9.82    4.58   1
 -12  -6 -36   -2.57    4.50   1
 -12  -4  35   61.31    4.89   1
 -11  -3  30   -0.76    3.39   1
  -9  -3  32    0.91    3.47   1
  -9  -1  14    4.52    2.02   1
  -8  -4  37    2.61    4.19   1
  -5  -3  34    2.74    4.04   1
  -3  -1 -16   94.36    2.87   1
  -2  -2 -25  164.12    4.42   1
  -1  -3  36    9.87    4.31   1
   0  -2  31  124.63    4.69   1
   2   0   9   -1.05    1.66   1
   3  -5 -40    7.17    4.69   1
   4  -4 -37    3.19    4.55   1
   8  -4  42    8.48    5.16   1
  10  -4  42    5.63    4.95   1
  10  -2 -29   15.61    3.57   1
  11  -3 -34   10.33    4.02   1
  11  -1 -22    0.89    2.69   1
  12  -4  42    1.37    5.22   1
  12  -2 -29   40.42    3.86   1
  13  -3 -34   14.00    4.02   1
  13  -1 -22    3.24    2.67   1
  17  -3 -34   68.96    5.04   1
  20  -4 -37    7.83    4.83   1
  22  -4 -37    8.10    4.91   1
  25  -1  23   19.41    2.42   1
  26  -4 -36    8.79    4.89   1
  26  -2  30   -3.30    3.06   1
  27  -1  21   20.70    2.62   1
  28  -2 -25    8.22    3.35   1
  29  -3 -30   -6.66    4.11   1
  29  -1  19   35.80    2.54   1
  30  -2 -24    8.54    3.39   1
  30  -2  28   17.48    3.00   1
  31  -3  33   -2.38    3.62   1
  31  -1  17   42.07    2.38   1
  33  -3 -28    0.58    3.86   1
  34  -2 -21   24.55    3.76   1
  34  -2  24    5.12    3.01   1
  35  -3 -27    6.08    4.74   1
  36  -2  22    0.29    2.63   1
  40  -2 -14   -4.68    2.56   1
  41  -3 -21    3.44    4.21   1
  42  -2 -10   -0.14    2.49   1
  44  -2  -2    3.62    1.43   1
 -30  -6  19   -0.43    2.89   1
 -27  -5 -17   18.03    2.06   1
 -26  -6  27   29.07    3.88   1
 -24  -6 -26    2.58    2.72   1
 -24  -4  19  115.73    3.55   1
 -22  -4  23   -2.72    2.60   1
 -21  -5  30    0.52    3.52   1
 -21  -3  16   -3.50    2.00   1
 -19  -5  32    5.98    3.93   1
 -19  -3  20    5.21    2.49   1
 -17  -5  34    7.95    4.15   1
 -16  -6 -34    2.51    4.10   1
 -11  -1   8   93.63    1.88   1
 -10  -4  35    0.95    4.18   1
 -10  -2  23   41.52    3.08   1
  -8  -2  25   79.03    3.65   1
  -7  -5 -37    1.96    4.30   1
  -7  -5  40   -2.77    4.89   1
  -7  -3  32    8.39    3.76   1
  -6  -4  37    4.07    4.28   1
  -6  -2  27   20.44    3.39   1
  -5  -1  18  298.54    4.08   1
  -4  -4 -35    2.01    3.85   1
  -2  -4  39   49.75    5.33   1
  -2  -2  29   22.14    3.57   1
  -1  -3 -32  206.63    5.82   1
   0  -2 -27   26.27    3.59   1
   1  -1 -20  200.99    4.34   1
   2   0  -5    0.55    0.78   1
   4  -4  41    6.48    4.89   1
   4   0  11   -1.99    1.79   1
   5  -3 -34    3.12    3.94   1
   6  -2 -29  103.39    4.52   1
   6   0  -9   -0.17    1.61   1
   7  -1 -22   38.28    2.95   1
   8  -2 -29   36.87    3.87   1
  10  -4 -39    0.04    4.80   1
  12  -4 -39   -4.35    4.53   1
  12   0 -11   -4.40    1.76   1
  14  -4 -39    4.97    4.81   1
  14   0 -11   -0.83    1.71   1
  16  -4 -39   -4.03    4.75   1
  16  -2  32   -0.80    3.53   1
  18  -2 -29   -2.04    3.33   1
  19  -3 -34   17.67    4.48   1
  19  -3  37    0.76    4.29   1
  19  -1 -22    4.70    2.63   1
  20  -2 -29   -6.58    3.51   1
  23  -1  23   64.54    3.71   1
  25  -3 -33    5.41    4.38   1
  26  -2 -27   -1.72    3.30   1
  27  -3 -32   29.34    4.62   1
  28  -2 -26   19.61    3.66   1
  30  -2 -25    3.91    3.30   1
  31  -3 -30   13.35    4.37   1
  33  -3 -29    4.76    4.04   1
  33  -3  31   11.97    3.63   1
  35  -3  29   -3.77    3.91   1
  35  -1   9   57.53    1.59   1
  37  -1  -3   15.56    1.41   1
  39  -3 -24   -4.36    3.50   1
  44  -2  -4    8.86    1.73   1
 -35  -7  -3   -1.78    0.64   1
 -29  -5 -13   51.52    1.98   1
 -28  -6  23   -4.53    3.01   1
 -26  -6 -24   32.44    2.70   1
 -25  -5 -21    3.10    1.95   1
 -22  -6  31   -4.12    3.78   1
 -20  -6  33    6.89    4.12   1
 -19  -5 -29    6.88    3.36   1
 -18  -6  35   -4.64    4.40   1
 -17  -5 -31    6.18    3.64   1
 -17  -3  22   22.83    2.85   1
 -16  -4  29    0.99    3.56   1
 -16  -2  13   28.54    2.25   1
 -15  -5  34    2.10    4.08   1
 -15  -3  24   19.03    3.53   1
 -14  -4  31    0.61    3.67   1
 -13  -5  36   -2.33    4.47   1
  -9  -5  38   19.96    4.72   1
  -9  -1  12   43.57    2.11   1
  -5  -1 -16   21.59    2.49   1
  -4  -2  27    4.58    3.14   1
  -3  -5 -40   -1.57    4.66   1
  -3  -1 -18  216.42    3.65   1
  -2  -4 -37    6.37    4.27   1
  -2  -2 -27   16.85    3.40   1
  -1  -5 -40    3.72    3.37   1
  -1  -5  42   10.79    5.32   1
   0  -4 -37    2.61    3.08   1
   0  -4  39    1.25    4.62   1
   1  -3 -34   13.43    4.09   1
   2   0   7    0.42    1.34   1
   3  -3 -34   14.15    4.30   1
   5  -3  36    3.12    4.20   1
   6  -4  40   -3.61    4.74   1
   8  -4 -39   -1.62    4.74   1
   8   0 -11   -0.45    1.85   1
   9  -3  37   16.15    3.21   1
  11  -3 -36    7.70    4.23   1
  13  -3 -36    3.84    4.23   1
  13  -1 -24   45.00    3.37   1
  15  -3 -36   11.28    4.26   1
  15  -1 -24    0.89    2.78   1
  18  -4 -39   17.13    5.20   1
  18  -4  40   -6.89    4.76   1
  20  -4 -39    2.73    5.02   1
  21  -1  23   47.23    2.88   1
  22  -2  30   -0.97    3.04   1
  23  -3 -34    9.67    4.29   1
  23  -3  35   -3.94    3.96   1
  24  -2 -29   -3.77    3.71   1
  25  -1  21   41.10    2.65   1
  28  -2 -27   22.51    3.65   1
  29  -3 -32    3.73    4.28   1
  30  -2  26   27.26    2.92   1
  31  -3 -31   17.68    4.59   1
  31  -3  31   10.72    4.31   1
  33  -1  13   -0.68    1.60   1
  37  -3 -27   -0.57    3.86   1
  37  -1  -5    1.72    1.51   1
  38  -2  18    4.48    2.18   1
  42  -2 -12    9.68    2.90   1
  42  -2  10    7.34    1.59   1
  44  -2  -6    0.96    2.08   1
 -35  -7   5    7.22    1.40   1
 -32  -6 -12    3.50    1.12   1
 -30  -6 -18   -1.39    1.82   1
 -28  -6 -22   -4.81    2.16   1
 -26  -6  25    6.18    3.31   1
 -26  -4 -12    5.34    1.36   1
 -24  -6 -28   16.90    3.67   1
 -24  -4  17   50.24    2.61   1
 -22  -6 -30   -0.22    3.22   1
 -22  -4  21   -0.24    2.59   1
 -21  -5  28    7.71    3.52   1
 -21  -3  14    1.38    1.75   1
 -20  -6 -32   17.41    4.11   1
 -19  -3  18   -3.45    2.26   1
 -18  -6 -34   -4.49    4.15   1
 -17  -5  32   -4.30    3.81   1
 -13  -5 -35    0.14    4.03   1
 -13  -3  26   -0.47    2.97   1
 -12  -2  19   24.28    2.37   1
 -11  -5  36    2.55    4.28   1
 -10  -4  33   -0.21    3.80   1
 -10  -2  21   11.27    2.61   1
  -8  -2  23   10.99    2.78   1
  -7  -1  14   34.08    2.28   1
  -5  -5 -40    1.63    4.83   1
  -5  -1  16  170.42    3.41   1
  -4  -4 -37    3.88    4.45   1
  -2  -4  37    4.03    4.45   1
  -1  -3 -34    6.23    4.05   1
  -1  -1  20  201.98    4.02   1
   0  -2 -29    0.39    3.29   1
   1  -5 -42   13.96    5.11   1
   2  -4 -39   50.71    5.37   1
   2  -2  29   26.87    3.69   1
   4  -4 -39    1.64    3.21   1
   4   0  -9    2.14    1.69   1
   4   0   9   -2.24    1.54   1
   6  -2 -31   28.84    3.95   1
   6   0 -11   -2.17    1.98   1
   7  -3 -36    5.62    4.33   1
   7  -1 -24   -0.70    2.81   1
   8  -4  40   -1.82    3.39   1
   9  -1 -24    7.23    2.96   1
  10  -2 -31   10.11    3.65   1
  11  -1 -24   44.01    2.60   1
  12  -2 -31   43.96    3.11   1
  14  -2 -31   36.98    3.07   1
  17  -3 -36   -4.53    4.39   1
  19  -3  35    2.48    4.07   1
  21  -3  35    2.63    4.06   1
  25  -3 -35    7.21    4.58   1
  27  -3 -34    9.89    4.54   1
  27  -3  33    6.27    3.80   1
  30  -2 -27    6.45    3.64   1
  31  -3 -32    4.40    4.65   1
  32  -2 -25   37.63    3.85   1
  32  -2  24    7.63    2.55   1
  33  -3 -31   -4.58    4.40   1
  35  -1 -11   35.70    2.34   1
  36  -2 -22   -0.60    3.63   1
  36  -2  20   -0.54    2.35   1
  38  -2 -20   -3.77    3.50   1
  40  -2  14    4.22    1.96   1
 -35  -7   3   -0.42    1.22   1
 -27  -5 -19   -2.79    2.01   1
 -26  -6 -26    5.08    2.84   1
 -24  -4 -18   22.72    2.20   1
 -23  -5  24    1.88    3.09   1
 -23  -3  -9    2.73    1.08   1
 -22  -4 -22   -2.35    2.72   1
 -20  -6  31   -1.08    4.96   1
 -17  -3  20    5.38    2.50   1
 -16  -6  35   -2.89    4.30   1
 -16  -2  11   38.30    2.06   1
 -14  -4  29    1.96    3.44   1
 -12  -4  31    5.72    3.70   1
 -11  -5 -37    0.17    4.18   1
  -9  -3  28   37.74    3.61   1
  -9  -1  10   30.38    1.80   1
  -7  -5  38    1.66    4.50   1
  -6  -4  35    7.61    3.08   1
  -5  -1 -18    6.79    2.28   1
  -3  -3 -34   53.75    4.46   1
  -3  -3  32   12.99    3.76   1
  -1  -5  40    2.90    4.82   1
   0  -4  37    4.27    4.34   1
   3  -5  41    0.35    5.18   1
   3  -3 -36   49.20    4.63   1
   5  -1 -24   47.42    3.25   1
   8   0 -13    0.08    1.95   1
  10  -4 -41    0.45    4.95   1
  12  -4 -41    4.87    3.63   1
  16  -4 -41   -1.70    5.08   1
  18   0 -13   -4.95    1.76   1
  20  -4  38    9.39    4.50   1
  21  -1 -24   40.57    3.59   1
  23  -3 -36    4.76    4.64   1
  23  -3  33   10.35    4.64   1
  23  -1 -24    6.94    4.03   1
  24  -2 -31    8.40    4.12   1
  25  -3 -36   16.86    4.75   1
  25  -3  33    4.56    3.67   1
  26  -2 -30   27.35    4.25   1
  27  -3 -35   -0.44    4.45   1
  28  -2 -29   -0.72    3.58   1
  29  -3 -34   -3.65    4.60   1
  29  -1 -20   11.36    2.75   1
  30  -2 -28    1.86    3.67   1
  31  -3 -33   -0.62    4.66   1
  31  -1 -18   41.21    2.90   1
  35  -3  27   -3.46    3.61   1
  35  -1 -13   45.70    2.65   1
  37  -1  -7    5.17    1.75   1
  44  -2  -8    6.19    2.04   1
 -35  -7  -1    1.02    0.91   1
 -35  -7   1    0.01    1.06   1
 -29  -5 -15    1.77    1.52   1
 -26  -6  23    4.01    3.26   1
 -26  -4 -14   15.90    1.67   1
 -25  -5  20   20.88    2.81   1
 -24  -4  15    5.36    2.21   1
 -23  -5 -27    4.95    3.37   1
 -22  -4  19   47.95    2.93   1
 -21  -5 -29    6.19    3.03   1
 -21  -5  26   23.30    3.49   1
 -21  -3  12    2.85    1.52   1
 -19  -5  28   -0.57    3.35   1
 -19  -3  16   30.76    2.33   1
 -17  -5  30   -1.02    3.68   1
 -16  -4 -30   18.70    3.35   1
 -15  -5 -35    4.08    4.04   1
 -15  -5  32    9.65    4.07   1
 -15  -3  22  196.17    4.22   1
 -13  -3  24   -4.01    2.84   1
 -12  -6  37   -1.08    4.67   1
 -12  -2  17   17.77    2.25   1
 -11  -3  26   68.22    3.69   1
  -9  -5  36    4.16    4.11   1
  -7  -1  12   75.23    2.32   1
  -5  -3  30    2.30    3.65   1
  -1  -3  32  108.69    4.10   1
  -1  -1 -22    6.06    2.53   1
  -1  -1  18  105.70    3.82   1
   2  -4 -41   20.54    5.07   1
   2   0   5   -1.20    0.93   1
   4  -4 -41    4.46    4.78   1
   4   0 -11   -0.17    1.91   1
   5  -5  41    0.98    3.45   1
   6   0 -13   -3.81    2.09   1
   9  -1 -26   33.70    3.65   1
  10  -4  38   11.27    4.54   1
  12  -4  38    1.62    4.29   1
  12  -2 -33    6.84    4.07   1
  13  -3 -38   -2.83    3.08   1
  13  -1 -26    7.38    2.27   1
  14  -4  38   -0.10    4.61   1
  14  -2 -33   11.62    4.05   1
  15  -1 -26  194.65    5.00   1
  16  -4  38    0.22    4.64   1
  17  -3 -38   15.53    4.75   1
  18  -2 -33   25.46    4.05   1
  19  -1 -26   85.16    3.95   1
  20  -2 -33   -3.99    3.74   1
  21  -3 -38    0.57    4.92   1
  25  -3 -37   -5.23    4.85   1
  26  -2  26   82.33    3.68   1
  27  -3 -36    1.41    4.51   1
  27  -3  31    3.09    3.49   1
  28  -2 -30   -4.41    3.65   1
  29  -3 -35    2.35    4.64   1
  30  -2 -29   -0.48    3.67   1
  30  -2  24   -3.49    2.43   1
  31  -3 -34   -3.05    4.65   1
  31  -3  29    5.64    3.29   1
  31  -1 -19   -1.81    2.56   1
  33  -1  11   -0.25    1.46   1
  34  -2 -26   24.92    3.75   1
  35  -1   7    9.08    1.15   1
  36  -2 -24   17.67    3.46   1
  38  -2 -22   25.76    3.96   1
  44  -2 -10    6.24    2.26   1
 -32  -6 -14    0.81    1.10   1
 -30  -6 -20   -1.29    1.61   1
 -27  -5 -21   10.31    2.29   1
 -24  -6 -30    7.22    3.10   1
 -24  -4 -20   43.26    2.56   1
 -23  -5  22    4.15    2.75   1
 -22  -6  27    5.57    4.21   1
 -20  -4 -26   -0.44    2.63   1
 -17  -3  18    9.03    2.29   1
 -16  -6  33    7.00    4.10   1
 -14  -6  35   -0.59    4.61   1
 -13  -5  32    4.90    4.02   1
 -11  -5 -39   -1.73    4.74   1
 -11  -5  34   -4.43    3.98   1
 -10  -2  19    4.01    2.29   1
  -9  -1   8  149.59    2.05   1
  -7  -5  36   -0.66    4.21   1
  -7  -3  28    8.68    3.31   1
  -5  -1  14   93.97    2.63   1
  -3  -5  38    0.75    3.30   1
  -3  -1  16   42.52    2.44   1
  -2  -4  35   -1.47    4.29   1
  -1  -3 -36   -5.02    2.71   1
   0  -4 -41   16.80    5.12   1
   3  -5  39    9.98    5.02   1
   3  -3 -38   61.72    5.13   1
   4   0 -13   -2.42    2.06   1
   4   0   7    2.13    1.26   1
   5  -3 -38   29.95    4.98   1
   5  -1 -26   13.07    3.03   1
   6  -4 -43    4.54    5.13   1
   6  -2 -33  119.60    4.25   1
   8   0 -15    4.53    2.14   1
  10  -4 -43   -1.93    5.21   1
  17  -3  33   -2.05    3.86   1
  20   0 -15    2.07    2.27   1
  21  -1 -26   -8.34    3.17   1
  22  -2 -33    7.98    3.99   1
  22   0 -13    0.01    1.69   1
  23  -1 -26    7.68    3.19   1
  24  -2 -33    2.95    3.98   1
  25  -3  31    1.34    3.55   1
  26  -2 -32    1.88    3.96   1
  27  -3 -37   -3.58    4.81   1
  27  -1 -24   -6.71    3.52   1
  28  -2 -31   -0.24    3.77   1
  29  -3  29   39.86    4.57   1
  29  -1 -22   10.17    2.85   1
  29  -1  15  110.63    2.76   1
  30  -2 -30    3.52    3.79   1
  31  -1 -20    0.62    2.59   1
  31  -1  13   31.67    2.10   1
  33  -3  27   -2.75    2.96   1
  33  -1 -18   -4.91    2.82   1
  34  -2 -27   22.71    3.90   1
  34  -2  20   28.11    2.84   1
  36  -2 -25   -8.66    3.38   1
  36  -2  18    2.57    2.31   1
  40  -2  12    5.58    2.05   1
  42  -2 -16    2.02    2.91   1
  42  -2   8    9.03    1.55   1
 -26  -6 -28    0.53    2.59   1
 -25  -7  26   -1.04    3.54   1
 -25  -5 -25    3.11    2.46   1
 -25  -5  18   -4.40    2.31   1
 -23  -7  28   -3.82    4.63   1
 -23  -3 -11  166.77    2.11   1
 -22  -4 -24   25.93    2.58   1
 -22  -4  17   12.51    2.21   1
 -21  -5 -31   14.57    3.48   1
 -21  -5  24   -0.34    3.01   1
 -20  -6  29    1.59    3.78   1
 -19  -5 -33    3.62    3.59   1
 -18  -6  31    9.78    4.02   1
 -18  -4 -30   -4.99    3.89   1
 -17  -5  28    3.99    3.52   1
 -15  -5  30   -1.50    3.62   1
 -15  -3  20   59.47    3.00   1
 -13  -3  22    9.39    2.76   1
 -12  -6  35   -0.85    4.42   1
  -9  -5  34    3.42    4.09   1
  -8  -4 -38    6.78    4.27   1
  -8  -4  31   45.79    4.09   1
  -5  -5  36   14.11    4.48   1
  -5  -3  28  146.77    4.62   1
  -4  -6  39    4.11    5.06   1
  -4  -4  33   33.59    4.30   1
  -4  -2  23    8.89    2.84   1
  -1  -3  30   42.85    4.01   1
  -1  -1 -24    9.00    3.07   1
   1  -1  18   70.85    2.78   1
   4  -4 -43   22.08    5.43   1
   6   0 -15    0.32    2.15   1
   7  -5  39    2.58    4.71   1
   7  -3 -40   10.27    4.67   1
   7  -1 -28   67.91    3.92   1
   9  -3 -40    3.14    4.65   1
   9  -1 -28    9.09    3.34   1
  10  -2 -35    6.22    3.94   1
  11  -1 -28   12.62    3.49   1
  12  -2 -35   63.19    4.76   1
  13  -3 -40    4.70    4.87   1
  13  -1 -28   -3.14    2.29   1
  14   0 -17   -3.61    2.13   1
  15  -3 -40    2.70    4.68   1
  15  -1 -28   59.43    4.00   1
  17  -3 -40   -3.00    4.67   1
  17  -1 -28   65.84    4.03   1
  18  -4  36   -0.64    4.40   1
  18   0 -17   -3.92    2.06   1
  19  -3 -40    1.38    4.84   1
  20  -4  36   10.44    4.44   1
  22  -2  26    2.67    2.82   1
  23  -3  31   10.86    3.61   1
  25  -1 -26    7.83    3.29   1
  25  -1  17  131.90    3.13   1
  26  -4  34    4.87    4.28   1
  28  -2 -32   -2.04    3.91   1
  32  -2 -30   37.56    5.14   1
  32  -2 -29   -4.76    3.75   1
  33  -1 -19    1.45    2.43   1
  34  -2 -28   -1.26    3.40   1
  35  -3  25   -2.04    2.81   1
  36  -2 -26   -0.81    3.55   1
  37  -3  23    2.48    3.35   1
  38  -2 -24    7.61    3.31   1
  39  -3  21    2.49    3.12   1
  40  -2 -21    4.57    2.93   1
  41  -3  19    7.08    2.84   1
  44  -2 -12   12.23    2.39   1
 -32  -6 -16    0.81    1.37   1
 -30  -6 -22    2.61    2.07   1
 -28  -6 -26    3.17    2.50   1
 -27  -7  22   -3.36    3.76   1
 -26  -4 -16   47.16    2.02   1
 -23  -5 -29    2.79    2.87   1
 -20  -4 -28    1.30    2.99   1
 -20  -4  19   35.75    2.87   1
 -16  -6  31    9.83    4.06   1
 -14  -6  33    0.70    4.17   1
 -12  -4 -36    6.29    4.03   1
 -12  -4  27  118.43    4.53   1
 -12  -2  15   61.63    2.40   1
 -11  -5  32   12.67    3.95   1
 -10  -6  35    8.81    4.78   1
 -10  -4  29    9.93    3.67   1
 -10  -2  17  250.62    3.76   1
  -8  -2  19   45.92    2.67   1
  -7  -5  34   -4.84    4.18   1
  -7  -3  26  111.24    4.25   1
  -7  -1  10   13.70    1.78   1
  -6  -6  37    7.72    4.89   1
  -6  -4  31   11.23    3.99   1
  -6  -2  21  105.72    2.81   1
  -5  -1 -22    8.88    2.49   1
  -3  -5  36   -7.05    4.25   1
  -3  -1  14    1.83    2.11   1
  -2  -4  33    6.22    3.98   1
   0  -4 -43    0.28    5.00   1
   0   0  -9   -0.24    1.69   1
   2   0 -13   -3.62    2.10   1
   3  -3 -40    1.57    4.62   1
   4  -2 -35   -2.14    3.83   1
   4   0 -15   -4.20    2.12   1
   5  -3 -40   23.14    4.89   1
   5  -1 -28   60.85    3.71   1
[truncated: 1,497,356 more chars]
