# Supplementary material for: 13,13′-Bi(dibenzo[a,i]fluorenyl­idene)
Source: IUCrdata. 2022 Feb 17;7(Pt 2):x220169. doi: 10.1107/S2414314622001699 (PMC9462005; doi:10.1107/S2414314622001699)
Supplement: Supplementary file 2 [file x-07-x220169-Isup2.hkl]

data_I                                                                          
_shelx_title ' hd0823 in C2/c Zwillingverfeinerung'                             
_shelx_refln_list_code          4                                               
_shelx_F_calc_maximum      540.56                                               
_exptl_crystal_F_000      4416.00                                               
_reflns_d_resolution_high  0.7563                                               
                                                                                
loop_                                                                           
 _space_group_symop_operation_xyz                                               
 'x, y, z'                                                                      
 '-x, y, -z+1/2'                                                                
 'x+1/2, y+1/2, z'                                                              
 '-x+1/2, y+1/2, -z+1/2'                                                        
 '-x, -y, -z'                                                                   
 'x, -y, z-1/2'                                                                 
 '-x+1/2, -y+1/2, -z'                                                           
 'x+1/2, -y+1/2, z-1/2'                                                         
                                                                                
_cell_length_a    36.6150                                                       
_cell_length_b     8.0709                                                       
_cell_length_c    36.2823                                                       
_cell_angle_alpha  90.000                                                       
_cell_angle_beta   90.863                                                       
_cell_angle_gamma  90.000                                                       
                                                                                
_shelx_F_squared_multiplier     1.000                                           
                                                                                
loop_                                                                           
 _refln_index_h                                                                 
 _refln_index_k                                                                 
 _refln_index_l                                                                 
 _refln_F_squared_calc                                                          
 _refln_F_squared_meas                                                          
 _refln_F_squared_sigma                                                         
 _refln_observed_status                                                         
 -22   4  33         65.02         84.32       110.27 o                         
 -22   4  35          3.41         51.27       111.82 o                         
 -22   4  37        320.00        348.42       127.26 o                         
 -22   6  29         28.16        107.80        71.97 o                         
 -22   6  31          9.82        -27.18        77.84 o                         
 -21   3  28        119.59         -7.41        96.99 o                         
 -21   3  30       1517.50       1516.61       115.83 o                         
 -21   3  34        478.25        539.92       117.99 o                         
 -21   3  36        187.40         78.76       114.90 o                         
 -21   3  38        198.34        119.54       123.86 o                         
 -21   3  40          3.50       -130.66       131.58 o                         
 -21   7  26        188.31        112.12        45.71 o                         
 -20   2  29          4.83        -84.32        99.46 o                         
 -20   2  31        770.97       1048.65       118.92 o                         
 -20   2  33         22.81       -109.34       109.34 o                         
 -20   2  35        287.00        515.21       123.24 o                         
 -20   2  37         84.81        228.26       125.10 o                         
 -20   2  39        439.49        606.95       134.67 o                         
 -20   4  21       2144.81       2046.96        99.46 o                         
 -19   3  20        386.25         88.34        82.47 o                         
 -19   7  18        110.73         53.44        35.21 o                         
 -18   4  15       5564.35       5618.55       103.78 o                         
 -17   1  24         42.91        102.86        88.96 o                         
 -17   5  12        776.43        778.38        63.01 o                         
 -16   4  11        953.02       1206.80        57.14 o                         
 -16   8  13        161.05         -0.93         8.65 o                         
 -14   6   7        800.99        553.52        45.41 o                         
 -13  -1  26        229.27        232.59        93.28 o                         
 -13  -1  28          4.27        -33.67        92.97 o                         
 -13  -1  42         29.85         75.98       127.26 o                         
 -13  -1  44         76.51        195.21       134.36 o                         
 -10  -2  31        421.14        284.79        99.77 o                         
 -10  -2  33         92.42        304.56       100.70 o                         
 -10  -2  35        173.58        235.37       105.95 o                         
 -10  -2  39        475.03        687.26       121.39 o                         
 -10  -2  41         10.19       -118.30       118.30 o                         
 -10   2   5        873.66        847.88        50.97 o                         
  -9   3   2       4824.00       5183.34        48.49 o                         
  -8  -2  21       1204.54       1123.09        77.84 o                         
  -7   1   4        427.69        317.84        39.23 o                         
  -5  -3  26         38.91        -76.29        76.29 o                         
  -5  -3  42         99.09        320.31       113.05 o                         
  -5  -3  44         58.49         19.46       122.93 o                         
  -3  -3  20        268.54        193.05        72.90 o                         
  -2   2  -3        164.18        210.04        17.92 o                         
   0  -4  29        401.52        512.13        76.29 o                         
   0  -4  31        812.73        852.51        86.18 o                         
   2  -4  23        219.88         55.91        59.00 o                         
   4  -4  19         45.90        -19.46        52.82 o                         
   5   1  -6       2476.23       2551.67        54.98 o                         
   7  -5  32        413.30        455.60        88.03 o                         
   7  -5  34         54.89        -39.23        90.50 o                         
   7  -5  36         24.84        -96.99        96.99 o                         
   9  -5  26        494.54        402.16        66.72 o                         
  11  -1  -4      41783.84      40313.96       151.35 o                         
  11   3 -12         65.52         60.54        61.47 o                         
  13   1 -10       4135.63       4093.60        89.58 o                         
  13   5 -14          7.14        123.55        74.75 o                         
  17  -3   2       1307.50       1547.80        46.64 o                         
  18  -2  -3      20482.35      20779.69       132.51 o                         
  18   2 -13       1439.53       1608.35        90.50 o                         
  21   1 -12       1385.26       1799.54        95.44 o                         
  22  -6  32         64.00         52.82        61.16 o                         
  35   1 -13       1101.56       1356.30       100.08 o                         
  36  -4   6          0.03          5.56        77.53 o                         
  42  -4   8        178.95        337.61       100.70 o                         
  45  -3   3         53.16         69.19       101.31 o                         
 -23   5  34          1.16        -56.22       102.86 o                         
 -22   4  27         25.97        -93.59        93.59 o                         
 -22   4  29         56.25         77.84        98.53 o                         
 -22   6  25        120.02         75.68        82.47 o                         
 -22   6  27         22.00        142.09        68.26 o                         
 -21   5  22         51.51         91.12        71.35 o                         
 -21   7  24          3.23        -17.61        37.68 o                         
 -20   2  27        433.26        382.09       105.02 o                         
 -20   4  19       1278.81       1360.93        87.72 o                         
 -20   6  19         21.38         98.53        54.36 o                         
 -20   8  23        126.26        -23.47        23.47 o                         
 -19   1  30        870.98        718.77       117.07 o                         
 -19   1  32        329.98        184.40       109.96 o                         
 -19   1  34        185.27         25.02       112.74 o                         
 -19   1  38          2.30        -43.24       121.39 o                         
 -19   1  40         80.76        -53.75       127.57 o                         
 -19   1  42         19.28       -113.98       132.82 o                         
 -18   8  17        843.00        159.69        12.36 o                         
 -17   1  22       1530.22       1827.96       100.39 o                         
 -17   3  14          3.09         18.22        58.69 o                         
 -17   9  18        107.59        -21.00        23.17 o                         
 -15   1  16        140.13         43.55        68.26 o                         
 -15   3  10        201.19        259.77        58.69 o                         
 -15   5   8          4.63         20.08        41.70 o                         
 -14   8   9         98.66         28.73         9.88 o                         
 -13  -1  24       1265.75       1516.92       101.31 o                         
 -13   1  12       1315.91       1382.86        71.04 o                         
 -13   7   6       4276.49       3605.57        46.64 o                         
 -13   9  10         20.04         36.14        16.06 o                         
 -10  -2  27         22.19         35.52        87.41 o                         
 -10  -2  43        291.02        528.80       131.89 o                         
 -10  -2  45         16.57       -134.67       134.67 o                         
  -7  -3  34        489.69        485.87       101.93 o                         
  -7  -3  36        272.32        155.06       107.80 o                         
  -7  -3  38         68.86        -21.93       110.58 o                         
  -4  -2  13       3722.11       3750.13        73.82 o                         
  -3   7  -4       1952.82       2123.87        41.70 o                         
   0  -4  27         22.89        -15.75        70.12 o                         
   2  -4  21        563.92        559.08        66.10 o                         
   5   5 -10        248.18         90.19        57.45 o                         
   7  -5  28         41.35        -69.50        69.50 o                         
   7  -5  30         82.97        -62.09        62.09 o                         
   7  -5  40          4.54        -26.25        91.43 o                         
   7  -5  41          9.84        -61.16        96.37 o                         
   9  -5  24        530.07        297.14        59.92 o                         
   9   1  -8       4732.49       4640.02        79.69 o                         
  12   2 -11        897.81        836.76        71.66 o                         
  15   5 -14        745.45       1082.32        91.74 o                         
  17  -1  -6       5743.01       6282.65        92.05 o                         
  19   3 -14        184.21        106.87        88.65 o                         
  20   2 -13        675.78        512.13        88.03 o                         
  22  -6  30          0.69          3.09        51.58 o                         
  24  -6  28        615.87        540.23        43.24 o                         
  30   6 -16          8.30        -84.63       127.26 o                         
  37  -5  15        261.78        252.05        66.10 o                         
  37  -3   1        437.03        322.78       104.09 o                         
  40  -4   8          1.47        260.39        92.97 o                         
  42  -2  -2          0.38        142.09       109.04 o                         
  43  -3   3          0.40          6.49       117.37 o                         
 -23   5  28         41.90        154.13        89.58 o                         
 -23   5  30         26.11        252.97        92.97 o                         
 -21   5  20         13.15        -67.95        67.95 o                         
 -20   6  17        373.98        269.96        63.63 o                         
 -20   8  21         15.75         48.80        17.61 o                         
 -19   1  26       2600.70       2985.03       124.48 o                         
 -19   1  28        385.75        354.29       105.02 o                         
 -19   3  18          3.84        -24.40        70.73 o                         
 -18   6  13          4.04         46.33        50.97 o                         
 -15  -1  32       2177.42       2261.94       130.04 o                         
 -15  -1  34          0.02         51.27       110.58 o                         
 -15  -1  36        189.78        126.64       115.21 o                         
 -15  -1  38         39.40       -102.55       115.83 o                         
 -15  -1  40        125.52         91.43       124.17 o                         
 -15  -1  42         25.55        -71.66       126.33 o                         
 -12  -2  33         75.80        -45.41       102.86 o                         
 -12  -2  39        155.18         10.19       114.90 o                         
 -12   2   7        122.32         74.13        56.83 o                         
 -11  -1  18        435.79        442.63        72.28 o                         
  -9  -1  14        187.23        191.51        64.56 o                         
  -9   1   6        329.27        400.62        48.49 o                         
  -8  -2  19       1432.45       1405.41        74.75 o                         
  -7  -3  30          0.11         52.51        84.63 o                         
  -7  -3  40        283.40        307.03       119.85 o                         
  -7  -3  42         50.24        115.21       116.45 o                         
  -2  -4  31        849.34        861.47        92.36 o                         
  -2  -4  33         66.06        183.17        85.56 o                         
  -2  -4  35         14.76          1.24        89.58 o                         
  -2  -4  37         23.19         41.70        96.68 o                         
  -2  -4  41        575.97        653.28       116.76 o                         
   0  -4  25       1635.73       1912.59        81.24 o                         
   0   8  -5       1116.61       1305.64        56.53 o                         
   0  10  -1         70.81         36.45        48.80 o                         
   1   9  -4         46.08         63.63        52.51 o                         
   3   7  -8       3217.52       3480.78        80.62 o                         
   4   2  -7       1956.11       1680.01        50.66 o                         
   5  -5  34        300.65        180.39        97.30 o                         
   5  -5  36         37.83        -98.22        98.22 o                         
   5  -5  38        150.24        307.34       109.96 o                         
   6  -4  15        321.62        275.21        41.39 o                         
   7   7 -10        912.07       1074.29        79.07 o                         
   8   2  -9       3862.44       3912.91        76.29 o                         
   8   4 -11       2928.94       3207.73        77.84 o                         
  13  -3   4         24.19         27.18        21.62 o                         
  13   3 -12       1197.66        929.73        76.29 o                         
  14  -2  -1      12147.99      11574.09        87.10 o                         
  17   5 -14        119.92          5.56        87.41 o                         
  19  -1  -6         65.08         98.53        58.38 o                         
  20  -6  30          3.56         43.86        57.14 o                         
  20  -6  32        854.30        558.46        66.10 o                         
  23   3 -14        560.37        582.86       104.09 o                         
  35  -5  15         24.82        135.91        57.14 o                         
  41  -3   3          3.18          7.41       108.42 o                         
  43   1 -10          3.88        -96.06        96.06 o                         
  45  -3   5        141.30        266.87       124.17 o                         
 -24   4  35         36.78        -73.82       112.12 o                         
 -24   4  37          2.25        -63.63       120.46 o                         
 -23   3  30       1327.16       1283.09       122.63 o                         
 -23   3  36          4.37        226.10       122.01 o                         
 -23   3  38          0.96        142.09       130.04 o                         
 -23   5  26         61.49         75.37        82.47 o                         
 -23   7  28         29.60        -18.22        54.05 o                         
 -22   2  31       1161.76       1135.45       124.17 o                         
 -22   2  33        140.15        139.61       111.51 o                         
 -22   2  35        175.81         60.85       121.08 o                         
 -22   2  37        335.13        357.99       126.64 o                         
 -22   2  41        303.11        491.12       143.32 o                         
 -22   4  23          0.67        -83.71        83.71 o                         
 -21   3  22        299.49        229.19        86.18 o                         
 -21   7  20        180.41         74.13        35.21 o                         
 -20   2  23       1340.87       1174.37       104.71 o                         
 -20   4  17          7.63        137.45        71.66 o                         
 -19   1  24        950.86        951.35        99.46 o                         
 -19   3  16       1076.99        957.53        87.72 o                         
 -19   5  14       2512.55       2593.06        86.18 o                         
 -18   2  17        315.70        551.97        76.29 o                         
 -18   4  13        354.59        428.73        60.23 o                         
 -16   6   9        370.05        389.50        45.10 o                         
 -12  -2  31       1475.55       1444.02       114.29 o                         
 -12  -2  41        143.35        255.75       125.41 o                         
 -12  -2  43        240.90        248.03       136.83 o                         
 -12  -2  45         19.49         62.39       135.29 o                         
 -12  10  11         33.63         71.04        39.54 o                         
 -11   1   8       3336.95       2894.53        69.19 o                         
  -7  -3  26       3369.95       3741.79       106.26 o                         
  -6  -2  15       1461.13       1602.17        67.65 o                         
  -5  -1   8        216.92        250.19        49.73 o                         
  -3  -3  18       1002.09       1209.89        63.63 o                         
  -2  -4  29        462.11        586.57        80.93 o                         
  -2  -4  43         42.85         62.39       116.14 o                         
  -2   4  -5       3742.69       4118.93        41.70 o                         
   0  -4  23        902.40       1089.42        80.62 o                         
   4  -4  17        928.30       1010.35        52.51 o                         
   5  -5  30        142.09        464.56        81.24 o                         
   5  -5  32        196.67        194.90        74.13 o                         
   5  -5  40         22.84        105.95        91.43 o                         
   7  -5  26        392.29        285.41        69.81 o                         
   8  -4  13        389.92        479.08        28.73 o                         
   9  -5  22       1297.63       1296.07        63.63 o                         
  11  -5  20         56.61         32.74        42.93 o                         
  11   5 -12       2791.28       3003.56        92.36 o                         
  13  -1  -4      11565.83      11389.69        96.06 o                         
  13   7 -12        383.29        529.73        87.10 o                         
  17   1 -10       3376.37       3841.56        98.53 o                         
  18  -6  32        120.68        -37.37        62.70 o                         
  18  -6  34          6.53          2.78        61.47 o                         
  19   5 -14       2512.56       3012.52       117.68 o                         
  21  -1  -6       1979.68       2213.14        78.15 o                         
  33   5 -15        224.70        211.58        99.15 o                         
  38  -4   8          9.20        154.75        68.57 o                         
  38   4 -14        152.49         53.13       104.71 o                         
  42  -4  10          0.22        -69.19        92.97 o                         
 -25   5  34         11.09         98.22       102.86 o                         
 -24   4  29          0.36        -99.77        99.77 o                         
 -24   4  31        102.75        266.26       105.64 o                         
 -24   6  27        201.07        218.38        82.78 o                         
 -24   6  29         87.26        129.42        71.97 o                         
 -23   3  28         70.56        278.30       102.55 o                         
 -23   5  24        241.75        269.96        82.78 o                         
 -22   2  27        576.85        908.11       107.18 o                         
 -22   4  21          0.01        -26.87        81.85 o                         
 -22   6  21         13.48         11.43        56.22 o                         
 -21   1  30       3486.37       3612.37       145.17 o                         
 -21   1  34        412.06        302.09       120.15 o                         
 -21   1  36          6.20        -37.37        84.63 o                         
 -21   1  38         10.20        131.27        90.50 o                         
 -21   3  20        747.01        742.86        89.58 o                         
 -20   2  21       1180.32        975.14        96.37 o                         
 -20   8  19          9.75        -11.74        11.74 o                         
 -18   8  15         95.74          3.71         7.72 o                         
 -17  -1  36        119.33        -64.25       117.07 o                         
 -17  -1  38         77.76        -37.99       116.76 o                         
 -17  -1  40         34.63        336.06       126.95 o                         
 -17   1  18       1342.09       1426.72        87.41 o                         
 -17   3  12       2908.72       3285.57        78.15 o                         
 -17   5  10       2229.30       2567.73        71.04 o                         
 -17   9  16          2.35        -13.28        20.08 o                         
 -16   4   9          8.40          3.09        42.63 o                         
 -16   8  11         17.13          8.96         8.96 o                         
 -15   7   8        744.23        687.57        33.36 o                         
 -15   9  12         19.22         31.51        22.86 o                         
 -14   2   9        932.18        949.50        68.26 o                         
 -13   3   6       3101.53       2966.19        59.31 o                         
 -12  -2  27        746.86        736.06        97.61 o                         
 -11  -1  16        991.63        955.06        74.13 o                         
  -9  -3  32         84.87        111.51        94.83 o                         
  -9  -3  34          0.47        -99.46        99.46 o                         
  -9  -3  36        627.48        657.30       112.74 o                         
  -9  -3  38        599.72        716.60       119.54 o                         
  -9  -3  40         13.88         52.20       118.30 o                         
  -9  -3  42          1.35        -70.73       114.59 o                         
  -9  -3  44        151.89        160.93       128.49 o                         
  -8  -2  17         92.43         12.97        62.70 o                         
  -7  -3  24        421.29        381.16        78.15 o                         
  -5  -3  20       3123.89       3265.80        85.87 o                         
  -4  -4  33       1414.18       1054.52       121.08 o                         
  -4  -4  35       1060.31       1010.04       105.33 o                         
  -4  -4  37        131.09        127.88       100.08 o                         
  -4  -4  39         64.83        158.77       104.71 o                         
  -4  -4  41         38.33        136.53       112.12 o                         
  -2  -4  27        693.16        782.09        78.46 o                         
  -2   6  -5         33.28         31.51        29.65 o                         
  -2  10   1         25.96         57.76        42.63 o                         
  -1  -1   4       9814.43       8647.75        49.42 o                         
   2  -4  19        344.47        282.01        49.73 o                         
   3  -5  36        510.67        296.83       105.95 o                         
   3  -5  38          6.17       -109.96       109.96 o                         
   3  -5  40          6.94        -19.77       115.52 o                         
   5  -5  28          3.66        -72.59        72.59 o                         
   7  -5  24        794.77        649.27        66.10 o                         
   7   5 -10         78.93        110.58        68.88 o                         
   9   3 -10       1331.78       1402.94        67.03 o                         
  10  -2   1         29.98         42.63        26.56 o                         
  10   4 -11       3776.18       3959.86        91.12 o                         
  10   6 -11          1.79          3.40        81.24 o                         
  11   1  -8       3336.96       2932.52        75.98 o                         
  13  -5  18       3745.06       3513.53        50.04 o                         
  15   7 -12        149.82         68.88        85.87 o                         
  16  -6  34          6.50         91.74        74.13 o                         
  18   4 -13        354.59        435.83        89.27 o                         
  19   1 -10        478.68        490.81        78.46 o                         
  20  -6  28          5.91          5.87        47.88 o                         
  29   1 -11       8953.66       9862.58       155.06 o                         
  33  -5  15        144.69        -11.43        50.97 o                         
  37  -5  17         15.97         81.24        62.70 o                         
  40  -4  10        247.61        350.27        94.52 o                         
  43  -3   5         44.85         54.05       101.31 o                         
  47  -1  -1         58.84        387.34       133.75 o                         
 -25   3  38        190.84        -93.28       131.27 o                         
 -25   5  30        255.37        284.17        99.46 o                         
 -25   5  32        109.51         74.75        99.15 o                         
 -24   4  27        103.18         60.54        97.61 o                         
 -24   6  25        584.30        525.72        80.93 o                         
 -23   5  22        125.16         52.51        76.60 o                         
 -23   7  24        163.97         68.88        32.74 o                         
 -21   1  28        286.41        341.01       106.26 o                         
 -21   7  18         19.40        -29.65        29.65 o                         
 -20   2  19       2848.67       2931.59       106.56 o                         
 -20   4  15        144.20         59.00        80.31 o                         
 -20   6  15        144.28         80.31        54.67 o                         
 -19   7  14        313.14        183.78        29.03 o                         
 -17  -1  32       1358.42       1030.43       121.39 o                         
 -17  -1  42        154.31        279.85       136.53 o                         
 -17  -1  44          7.54         73.20       139.00 o                         
 -14  -2  33        286.13        304.56       107.49 o                         
 -14  -2  35         58.70        -98.53       102.24 o                         
 -14  -2  39        116.24         97.61       119.23 o                         
 -14  -2  41        282.08        250.81       130.97 o                         
 -14  -2  43        537.92        645.56       142.09 o                         
 -14  -2  45         35.77        315.37       145.48 o                         
 -11   5   2       1922.12       1940.70        33.36 o                         
  -9  -3  30        521.83        602.94        92.97 o                         
  -4  -4  29        691.77        777.15       105.64 o                         
  -4  -4  31          5.66         32.12        82.47 o                         
  -4  -2  11         59.58         64.87        51.27 o                         
  -3  -3  16       2244.47       2158.15        75.68 o                         
  -2  -4  25       1276.79       1177.76        79.38 o                         
  -2   8  -3         55.61        166.18        42.63 o                         
  -1   9  -2        294.45        469.81        50.97 o                         
   0  -4  21         14.53         13.28        52.51 o                         
   3  -5  32          0.34        -64.56        73.20 o                         
   3  -5  34       1210.18       1323.56        91.74 o                         
   3  -3  10       9332.10       9322.04        65.48 o                         
   5  -5  26        719.01        535.60        77.53 o                         
   9  -1  -2     108636.68     106680.83       203.86 o                         
   9   7 -10         32.69        236.29        67.03 o                         
  10   2  -9        499.28        386.41        63.94 o                         
  10   8  -9         14.43        203.55        85.87 o                         
  13   5 -12       3222.39       3572.83       102.86 o                         
  14  -6  36        106.07         45.41        92.66 o                         
  16  -6  32         48.28        -69.19        69.19 o                         
  16  -2  -1      17303.94      18889.64       117.07 o                         
  17   3 -12       2908.72       3375.15       101.31 o                         
  17   7 -12        496.64        616.53        95.44 o                         
  18   2 -11        237.77        388.57        77.53 o                         
  20   6 -13          0.88        -22.86       100.08 o                         
  28   2 -12          9.51        286.33        76.60 o                         
  29   7 -13          2.26         -4.02       130.04 o                         
  44  -2   2        542.80        709.19       137.14 o                         
  44   2  -9         22.43        133.75       103.48 o                         
  45  -3   7         54.03        186.87       102.55 o                         
 -26   4  33         94.07         60.85       111.82 o                         
 -26   4  35         59.12         12.05       115.83 o                         
 -25   3  32         12.97        -94.52       110.27 o                         
 -25   3  34          1.43        -92.97       124.17 o                         
 -25   5  28        171.59         33.36        89.88 o                         
 -24   2  35          2.68        -81.24       118.92 o                         
 -24   2  37         27.53        -61.47       121.08 o                         
 -24   2  39         15.39        206.33       133.44 o                         
 -24   4  25         90.52        202.63        93.90 o                         
 -23   1  38         68.87         48.19       129.73 o                         
 -23   1  40         48.32        -67.34       136.53 o                         
 -23   1  42          1.07        130.35       140.23 o                         
 -23   3  24        283.76        300.54        98.22 o                         
 -23   5  20         71.32         37.68        89.27 o                         
 -23   7  22        420.50        117.37        34.59 o                         
 -21   3  18         16.86        -78.46        78.46 o                         
 -21   5  16         49.67         -0.31        60.54 o                         
 -19   3  14        184.21        260.39        65.17 o                         
 -19   5  12        250.94         39.23        63.01 o                         
 -18   6  11        147.33         -5.25        48.19 o                         
 -14  -2  29       1073.30       1155.83       107.49 o                         
 -13  -1  18       1607.01       1724.48        85.56 o                         
 -13   5   4          1.93        -17.61        31.51 o                         
 -11  -3  36         26.02        340.70       107.18 o                         
 -11  -3  38         40.69        -62.39       109.96 o                         
 -11  -3  40         49.62        -65.48       120.15 o                         
 -11  -3  44        151.95        144.87       162.16 o                         
 -10  -2  19          0.28        106.87        68.26 o                         
  -9  -3  26        224.58        218.69        84.32 o                         
  -9   5   0       1604.86       1831.36        20.70 o                         
  -7  -3  22        779.84        893.28        73.20 o                         
  -6  -4  35        230.36        277.68       118.61 o                         
  -6  -4  39        148.88        156.29       109.96 o                         
  -6  -4  41         71.88        199.54       117.37 o                         
  -6  -2  13       7398.22       7473.38        94.21 o                         
  -4  -4  27        154.96        150.73        92.36 o                         
  -4  10   3         22.95         99.77        41.39 o                         
  -2  -4  23          0.06        -54.98        76.29 o                         
   0  -2   7      15085.49      15465.07        78.76 o                         
   1  -5  38        924.93       1148.73       126.95 o                         
   1  -5  40        134.84        181.31       124.48 o                         
   2   6  -7       1589.69       1712.75        55.60 o                         
   3  -5  30         27.61        -68.88        70.12 o                         
   3   1  -4       1769.35       2008.04        44.17 o                         
   3   9  -4         45.78          0.31        61.47 o                         
   6   4  -9        321.22        164.63        49.73 o                         
   7   1  -6       5664.00       6051.91        74.75 o                         
  10  -4  11         76.58        106.56        18.84 o                         
  11   3 -10       2230.73       2590.59        79.69 o                         
  11   7 -10       1059.32       1137.92        99.15 o                         
  12   4 -11        919.52        643.71        72.90 o                         
  12   6 -11       2148.72       2069.51        92.97 o                         
  13   1  -8        227.45        286.33        61.78 o                         
  14  -6  32          2.50         47.88        71.66 o                         
  14  -6  34        258.58        172.66        71.04 o                         
  16  -6  30          0.24        -46.33        59.61 o                         
  18  -6  28         22.14          2.16        49.73 o                         
  22  -6  26        757.94        712.90        35.21 o                         
  23   3 -12         37.89        105.64        96.37 o                         
  23   9 -10         88.48        210.66       122.32 o                         
  24   2 -11         49.45         98.53        88.34 o                         
  25   1 -10        791.08        810.81        73.20 o                         
  26   0  -8       6738.05       6524.81       136.22 o                         
  30  -2  -2        207.54        -68.26        78.76 o                         
  33   5 -13       1494.07       1922.17       124.79 o                         
  35  -5  17         83.24         38.92        63.94 o                         
  38  -4  10          2.20        103.78        79.38 o                         
  42  -4  12         15.17        -91.12        91.12 o                         
  43   1  -7        109.03        227.65       101.00 o                         
  45   3  -9        199.02        362.63       119.85 o                         
 -26   4  31          4.55        -42.63       104.09 o                         
 -25   3  30        151.62         36.45       111.82 o                         
 -25   5  26         58.73        150.73        86.49 o                         
 -24   4  23        977.43        994.60       101.00 o                         
 -24   6  23         72.38        -29.65        59.00 o                         
 -23   1  32       1778.33       2076.61       140.54 o                         
 -23   1  34         56.62         52.82       117.68 o                         
 -23   3  22       2266.97       2443.87       112.12 o                         
 -22   6  17        113.90        254.52        62.70 o                         
 -20   2  17         35.97        -73.20        73.20 o                         
 -19  -1  34        185.27        118.92       113.05 o                         
 -19  -1  36          0.00       -110.89       118.61 o                         
 -19  -1  40         80.76        -29.65       128.80 o                         
 -19  -1  42         19.28        -65.79       130.66 o                         
 -18   8  13         45.72         -7.72         9.58 o                         
 -17   3  10         27.14        181.93        59.92 o                         
 -17   7  10         23.76        -20.70        25.95 o                         
 -17   9  14        303.99        130.66        29.96 o                         
 -16  -2  35        316.26        448.19       119.54 o                         
 -16  -2  37        840.06       1033.21       127.88 o                         
 -16  -2  39        292.46        223.94       120.15 o                         
 -16  -2  43         51.01         33.36       134.67 o                         
 -15   1  12         64.58        135.91        64.56 o                         
 -15   5   6       2638.45       2969.28        59.31 o                         
 -12   6   3       3949.31       4718.78        48.19 o                         
 -11  -1  14          0.20        -63.63        63.63 o                         
  -6  -4  43          3.78        319.69       120.77 o                         
   1  -5  34        399.06        513.36        87.10 o                         
   2  -4  17         83.48         57.45        51.27 o                         
   2   8  -5        271.01        309.81        59.61 o                         
   3  -5  28       4560.50       4581.33       104.09 o                         
   4  -4  15        221.61        380.54        47.88 o                         
   5  -5  24         45.57          3.40        63.01 o                         
   7  -5  22       3181.50       3336.85        76.60 o                         
   9  -5  20         19.87         28.73        46.64 o                         
   9   5 -10         15.09        133.44        58.69 o                         
  12  -6  36          0.02        -54.67        82.16 o                         
  12   2  -9      14690.64      15662.14       136.83 o                         
  14   4 -11       4041.23       4178.86       102.24 o                         
  17  -1  -4       1690.11       1819.00        66.72 o                         
  20  -6  26         18.30         -5.56        37.68 o                         
  27  -5  15        319.39        312.28        37.99 o                         
  36  -4  10        347.85        251.74        75.68 o                         
  39  -3   5        325.95        444.48        88.65 o                         
  40  -4  12          1.58        -87.10        87.10 o                         
  42   4 -10          0.89        -75.98       108.11 o                         
  43  -3   7         51.93         83.40        98.84 o                         
 -27   5  30          1.13         43.24       120.77 o                         
 -27   5  32          1.21        -67.65        99.46 o                         
 -26   2  37         22.73          0.93       130.35 o                         
 -26   4  27        398.86        332.67       100.39 o                         
 -26   6  27       1057.14        829.35        75.98 o                         
 -25   3  26        109.95         41.70       105.64 o                         
 -25   5  24       1150.14       1031.35        94.83 o                         
 -25   7  26         99.09         30.89        33.67 o                         
 -24   2  27         51.51         74.44       104.09 o                         
 -24   4  21         60.87        -11.12        80.62 o                         
 -24   6  21        147.37         95.44        56.53 o                         
 -23   1  28        997.11       1133.59       117.99 o                         
 -23   3  20         23.95         97.92        85.25 o                         
 -23   5  18        115.16        434.29        87.41 o                         
 -23   7  20        458.58        192.43        31.51 o                         
 -22   2  21        292.44        164.02        91.12 o                         
 -22   4  17        318.49        336.37        75.37 o                         
 -21   5  14       1180.17       1142.86        79.38 o                         
 -21   7  16          9.48        -28.11        28.11 o                         
 -20   4  13        672.94        793.83        66.41 o                         
 -20   6  13          0.88        -45.41        51.89 o                         
 -19  -1  32        329.98        271.82       114.59 o                         
 -17   1  14       1869.64       1920.62        81.85 o                         
 -16  -2  31          7.21          8.34       102.86 o                         
 -16  -2  33          9.83        191.51       109.65 o                         
 -14   4   5          5.58          5.25        37.07 o                         
 -14   6   5         42.96        -31.81        31.81 o                         
 -13  -3  36         14.84         42.01       113.98 o                         
 -13  -3  38          9.13        -19.77       119.23 o                         
 -13  -3  40        178.01        246.49       123.55 o                         
 -13  -3  42         29.25        -60.85       128.19 o                         
 -13  -1  16          5.12        -70.42        70.42 o                         
 -12  -2  21          1.05        -32.12        74.75 o                         
 -12   4   3       1263.08       1461.63        35.52 o                         
 -11  -3  28         60.97        -85.87        85.87 o                         
 -10  -2  17       6957.29       7516.63       111.82 o                         
  -8  -4  41         53.67       -121.08       121.08 o                         
  -7  -3  20        828.99       1032.28        74.13 o                         
  -6  -4  29        183.04         63.32        89.27 o                         
  -4  -4  25         78.39         87.72        71.97 o                         
  -3   9   0          0.31        -39.85        39.85 o                         
  -2  -4  21          4.72        -57.14        68.57 o                         
  -1  -5  36         90.46         26.87       110.89 o                         
  -1  -5  38         93.34        164.02       122.63 o                         
  -1  -5  40         12.93        -19.46       102.86 o                         
   0  -4  19         13.93         38.92        50.04 o                         
   1  -5  30          0.00        119.23        75.06 o                         
   3  -5  26        102.91        138.69        74.44 o                         
   5  -3   8       1720.75       2010.51        30.27 o                         
   7   7  -8        263.28         71.97        69.81 o                         
  10  -6  37         50.39        -79.38        88.96 o                         
  13   3 -10        442.54        581.62        68.88 o                         
  13   7 -10        165.73        254.83        80.93 o                         
  14   2  -9        932.18        953.52        74.13 o                         
  15  -3   4       1181.00       1183.94        33.05 o                         
  16  -6  28         21.35         52.51        50.66 o                         
  16   4 -11        953.02       1069.04        85.87 o                         
  16   6 -11       1620.20       1931.13       103.17 o                         
  19  -1  -4        239.75        284.79        58.07 o                         
  27   1  -9       1834.34       1530.20        85.25 o                         
  34   0  -6        782.01        504.71       104.71 o                         
  37  -5  19        186.69        -21.31        65.17 o                         
  44  -2   4        421.82        813.59       116.45 o                         
  45  -3   9        140.26        -58.07       106.56 o                         
 -28   4  33        219.72        121.39       141.47 o                         
 -27   3  32        796.47        934.68       129.42 o                         
 -27   3  34        378.91         93.28       136.53 o                         
 -27   5  28         11.67        -44.48        94.21 o                         
 -26   2  31         13.74        -17.92       114.59 o                         
 -26   6  25         88.60        107.18        66.10 o                         
 -25   1  36          0.16       -130.04       130.04 o                         
 -25   1  38         34.21        -57.76       133.13 o                         
 -25   5  22        844.18        582.55        87.72 o                         
 -22   2  19       1296.56       1195.37        93.59 o                         
 -21  -1  38         10.20         99.46       127.88 o                         
 -21  -1  40          4.02        234.13       136.53 o                         
 -21  -1  42        185.24        246.80       143.94 o                         
 -19  -1  28        385.76        458.07       109.65 o                         
 -19   3  12        128.41        176.06        62.09 o                         
 -19   7  12        151.41        105.02        29.03 o                         
 -16  -2  29       1146.04       1138.23       113.05 o                         
 -16   4   7         40.75        164.32        47.57 o                         
 -16   6   7        241.37        199.54        46.02 o                         
 -14  -2  23         45.45        102.86        89.27 o                         
 -14   8   7          5.56         -1.54        22.86 o                         
 -13  -3  32          3.24         -8.03       100.70 o                         
 -13  -3  34         22.47        436.45       109.96 o                         
 -13   9   8         87.26         96.68        32.74 o                         
 -11  -3  26       2187.09       2023.17       104.09 o                         
 -11   1   6       5148.01       4786.12        73.51 o                         
 -10   4   1       1001.79       1059.46        26.87 o                         
  -9  -3  22        478.66        539.92        77.84 o                         
  -8  -4  33          0.95         62.70        94.83 o                         
  -8  -4  35          0.13        -52.20        95.75 o                         
  -8  -4  43        259.75        359.54       130.04 o                         
  -6  -4  27       1570.46       1785.03        96.68 o                         
  -4  -4  23       1390.73       1514.14        92.05 o                         
  -4   8  -1        197.85        310.73        36.45 o                         
  -3   5  -4       2677.34       2669.04        37.99 o                         
  -1  -5  32        634.27        713.52       106.26 o                         
  -1  -5  34        824.42       1070.89        95.14 o                         
   1  -5  28        471.36        564.64        86.18 o                         
   5   5  -8        976.20        994.91        54.36 o                         
   6  -4  13       1340.64       1484.48        39.23 o                         
   7   3  -8        266.13        123.55        54.36 o                         
  10  -6  35         59.34        104.09        81.54 o                         
  11  -1  -2       8651.22       8943.35        81.24 o                         
  12  -6  31         15.46         41.39        62.09 o                         
  18  -6  26         98.12         11.12        43.24 o                         
  18   4 -11          4.66        228.57        84.02 o                         
  20   6 -11        159.33         47.57        99.15 o                         
  26   2 -10       3931.04       4084.65       110.89 o                         
  41   5  -9          4.76         33.67       110.27 o                         
  42  -4  14        147.31        259.46        80.00 o                         
  46  -2   6          0.95        -12.66       118.61 o                         
  46   2  -5        186.83        107.80       113.98 o                         
 -28   4  31         72.67         30.58       113.05 o                         
 -27   3  28        174.18        103.78       109.65 o                         
 -27   3  30         37.75         88.96       114.29 o                         
 -27   5  26        913.29        967.11       101.31 o                         
 -26   2  29       1475.12       1729.74       127.26 o                         
 -26   4  23         11.60         -6.49       114.29 o                         
 -25   1  30        252.44        160.62       117.07 o                         
 -24   2  23       1296.87        962.17       118.92 o                         
 -24   6  19          0.14        -22.55        52.82 o                         
 -23   7  18         49.26        -28.11        28.11 o                         
 -22   4  15       2187.09       2352.75        87.41 o                         
 -22   6  15         11.84          5.56        55.29 o                         
 -21  -1  32        271.62        184.40       120.46 o                         
 -21  -1  34        412.06        408.03       123.24 o                         
 -21  -1  36          6.20        -40.15       124.79 o                         
 -20   8  15          5.80          4.63         8.96 o                         
 -19   5  10        288.69        221.16        57.45 o                         
 -18  -2  35         21.57       -115.21       115.21 o                         
 -18  -2  39        277.95        376.22        95.44 o                         
 -18  -2  41         19.84        282.32        96.68 o                         
 -18   4   9         22.92         12.66        56.53 o                         
 -18   6   9        290.91        419.15        54.36 o                         
 -16  -2  27        958.77       1039.08       105.95 o                         
 -15  -3  40          0.08        207.57       127.88 o                         
 -15  -1  18       2722.90       3070.59        83.09 o                         
 -13   1   8        227.45        261.00        57.14 o                         
 -12  -2  19        716.93        800.62        77.53 o                         
 -11  -1  12       2124.65       1886.03        74.75 o                         
 -10   2   3        332.46        394.44        34.90 o                         
  -9  -1  10        903.10        971.43        66.10 o                         
  -9   1   4       8004.73       7356.63        70.12 o                         
  -8  -4  31       1611.98       1553.67       105.95 o                         
  -7  -3  18        351.42        420.70        63.32 o                         
  -7  -1   8       2911.09       2995.53        66.41 o                         
  -4   6  -3       4148.54       4467.35        44.79 o                         
  -3  -5  38         65.15         83.09        98.22 o                         
  -3  -5  40        332.42        184.40       109.65 o                         
  -1  -5  30         85.55        -54.36        94.21 o                         
  -1   7  -4        924.04       1076.14        48.19 o                         
   1   5  -6        534.85        721.86        40.46 o                         
   1   9  -2         40.31         14.52        53.75 o                         
   3  -5  24       2049.63       2087.73        82.47 o                         
   3   7  -6        261.79        323.09        58.38 o                         
   5  -5  22       3507.88       3262.41        81.54 o                         
   5   9  -4          0.02        233.21        63.32 o                         
   7  -5  20       2570.09       2635.07        67.95 o                         
   8  -6  35         31.56         65.48        84.94 o                         
   8  -6  37         67.22        103.78        90.19 o                         
   8   2  -7        255.80        132.82        56.22 o                         
   9   7  -8         20.68         -8.03        79.07 o                         
  10  -6  31        389.84        140.54        75.98 o                         
  10   4  -9        119.52         88.03        75.37 o                         
  10   6  -9         63.52         70.73        65.17 o                         
  12  -6  29        108.52         21.93        62.09 o                         
  12  -2   1       4824.17       4819.78        50.97 o                         
  13   5 -10       1635.04       1769.58        87.72 o                         
  16   2  -9       1027.10        911.20        58.07 o                         
  17   3 -10         27.14        130.66        71.66 o                         
  29   5 -11         56.82        108.73        84.94 o                         
  30  -2   0          0.41        129.11        71.97 o                         
  31  -5  17         98.68        107.49        53.75 o                         
  31  -1  -3        191.32        144.25        87.72 o                         
  33   1  -7        939.11       1183.32       116.14 o                         
  38   6  -9         87.89       -111.51       111.51 o                         
  39  -3   7         43.54        140.23        87.72 o                         
 -28   4  29        124.29          6.80       107.49 o                         
 -27   3  26         91.17         12.05       105.95 o                         
 -27   5  24        108.25        177.61       104.09 o                         
 -26   6  23        395.38        240.31        63.32 o                         
 -25   1  28          6.41       -105.95       105.95 o                         
 -25   5  20        868.20        604.48        85.87 o                         
 -24   2  21       1072.57        971.43        99.46 o                         
 -23   5  16        373.09        554.75        71.04 o                         
 -21   1  18       2405.60       2635.38       106.56 o                         
 -21   7  14        481.32        205.41        29.65 o                         
 -18   2  11        237.77        384.87        63.32 o                         
 -16   8   9          2.10         51.27        28.11 o                         
 -15  -3  34        519.94        801.86       117.99 o                         
 -15  -3  38        181.21        178.22       122.32 o                         
 -15  -3  42         15.39        -51.27       133.44 o                         
 -15   3   6        576.66        619.00        52.20 o                         
 -15   9  10        211.82        198.92        38.61 o                         
 -14  -2  21       1318.78       1298.23        93.59 o                         
 -13  -3  28        525.85        367.88        97.92 o                         
 -13  -1  14        106.31        -18.84        66.41 o                         
 -11  -3  24       1237.74       1238.92        93.59 o                         
 -10  -4  33          0.15         12.36       120.77 o                         
 -10  -4  35         30.37        -92.05       100.08 o                         
 -10  -4  37        199.07        119.85       109.34 o                         
 -10  -4  43         53.78         -4.63       130.35 o                         
 -10  -2  15        140.96        167.41        64.87 o                         
  -9  -3  20         23.38        -67.34        67.34 o                         
  -8  -4  29       1310.96       1256.22       100.39 o                         
  -6  -4  25        126.71         93.28        77.22 o                         
  -6  -2  11          2.12        -31.20        53.44 o                         
  -5  -1   6       2476.23       2625.49        56.22 o                         
  -4  -2   9      11158.53      11308.46        95.14 o                         
  -3  -5  34        298.76        490.19        88.65 o                         
  -1  -5  28       1848.30       2007.73       104.09 o                         
   0  -4  17         95.17         65.17        57.14 o                         
   0   6  -5          0.24        -39.23        39.23 o                         
   0   8  -3         67.05        214.67        47.88 o                         
   0  10   1         70.81         69.19        59.31 o                         
   2  -2   5        755.69        776.22        26.25 o                         
   3   3  -6       6464.71       6430.91        66.41 o                         
   4   4  -7         61.78        138.69        38.30 o                         
   4   8  -5          0.75          6.80        57.14 o                         
   6  -6  37          1.85         19.77        95.44 o                         
   8  -6  33          1.94         30.27        77.53 o                         
   9   3  -8        149.18        182.86        58.69 o                         
  10   8  -7         11.73         12.66        70.73 o                         
  15   5 -10         27.30        128.80        76.60 o                         
  19  -3   4       4752.26       5611.14        67.03 o                         
  35  -5  19         76.58        178.22        60.54 o                         
  40  -4  14          9.15         62.09        75.98 o                         
  41  -3   9          5.95        -10.50       104.40 o                         
 -29   3  34          1.14         73.20       125.41 o                         
 -29   5  30        395.01        270.89       102.24 o                         
 -28   2  31          0.73       -115.83       115.83 o                         
 -28   2  33        239.35        273.98       122.63 o                         
 -28   4  27         20.90        116.14       101.31 o                         
 -28   6  27         80.05         12.05        65.79 o                         
 -27   1  34         16.28         -5.56       123.24 o                         
 -27   1  36        101.88        -13.90       133.13 o                         
 -26   6  21        687.06        443.24        73.51 o                         
 -24   6  17         78.07         85.56        62.09 o                         
 -23  -1  36        851.92       1181.16       140.23 o                         
 -23  -1  38         68.87        -85.56       130.35 o                         
 -22   8  17          0.02         12.97        10.50 o                         
 -21  -1  28        286.41        162.47       109.34 o                         
 -21   5  12          8.15         12.97        54.05 o                         
 -20  -2  35        287.00        268.11       123.55 o                         
 -20  -2  37         84.81        140.85       121.08 o                         
 -20  -2  39        439.48        393.51       134.36 o                         
 -20  -2  41        416.40        479.38       140.54 o                         
 -20   4  11          0.03        -53.75        53.75 o                         
 -20   6  11        159.33        187.18        53.13 o                         
 -18  -2  29          0.23          6.80       101.93 o                         
 -18   8  11         25.19         39.54        22.24 o                         
 -15  -1  16        140.13        191.51        73.82 o                         
 -15   7   6       1243.41       1249.43        43.86 o                         
 -13  -3  26         19.10          0.62        86.80 o                         
 -13   3   4        231.99        282.32        37.37 o                         
 -12  -2  17        558.76        578.23        74.75 o                         
 -11  -3  22        663.50        747.80        81.54 o                         
 -10  -4  31        319.71        195.52        98.22 o                         
  -8  -4  27       1303.39       1336.22        94.83 o                         
  -6  -4  23       2686.95       2905.03       105.33 o                         
  -6  10   5         31.37        -32.12        32.12 o                         
  -5  -5  36        425.16        313.21       123.86 o                         
  -5  -5  40        664.93        657.30       120.77 o                         
  -4   4  -3      25400.19      26123.02        67.95 o                         
  -3  -5  32          2.00         -6.80        80.93 o                         
  -1   3  -4       5815.62       6391.99        48.49 o                         
   6  -6  35        552.08        443.24        94.52 o                         
   8  -6  31        210.81        236.60        68.88 o                         
   9  -5  18       1340.05       1329.43        44.17 o                         
  10  -6  29        329.20        386.41        71.04 o                         
  11   7  -8         15.80        -72.28        72.28 o                         
  12   8  -7        892.52       1212.67        88.34 o                         
  13  -1  -2        352.50        497.92        48.19 o                         
  14  -2   1        245.07        295.29        36.76 o                         
  26   4 -10        344.39        212.51        80.00 o                         
  27   1  -7         39.87        217.76        93.28 o                         
  29  -5  17          0.57         10.19        46.64 o                         
  34  -2   2       1924.51       2080.32       101.31 o                         
  43  -3  11          3.77        -72.90       115.83 o                         
 -30   4  31          0.97        -89.27       116.14 o                         
 -29   3  30         23.15       -122.01       122.01 o                         
 -29   5  28         90.85         70.12        97.30 o                         
 -28   2  29        312.58        219.92       115.83 o                         
 -28   4  25          3.41         62.09        95.44 o                         
 -28   6  25        150.15        114.59        63.63 o                         
 -27   1  32          0.21       -119.23       119.23 o                         
 -27   5  22          1.35        -78.76        78.76 o                         
 -27   7  24         10.76        -29.03        29.03 o                         
 -25   7  20        937.27        260.08        24.71 o                         
 -23  -1  34         56.62        -34.90        84.63 o                         
 -23   7  16        202.21         27.49        26.56 o                         
 -22   4  13       1019.45       1260.24        73.20 o                         
 -22   6  13        524.39        411.12        59.00 o                         
 -19   3  10        129.49         71.66        53.75 o                         
 -17  -3  36         20.09        -59.61       119.54 o                         
 -17  -3  40          2.16         66.41       133.13 o                         
 -17   7   8        235.79        225.17        37.37 o                         
 -17   9  12         22.43         20.39        43.86 o                         
 -15  -3  30        111.91        150.43       102.86 o                         
 -14  -2  19        855.47        930.97        84.32 o                         
 -13  -3  24          8.51        -44.79        85.56 o                         
 -13   7   4         25.17         63.63        28.73 o                         
 -12  -4  35       1677.72       2177.30       129.73 o                         
 -12  -4  37         42.45        115.52       115.21 o                         
 -12  -4  39          0.03       -115.83       115.83 o                         
 -11   3   2        285.43        296.53        32.74 o                         
 -10  -4  29        372.65        422.55        97.61 o                         
  -8  -4  25        164.82        335.45        82.78 o                         
  -7  -3  16        191.68        138.69        59.92 o                         
  -7   1   2      12120.03      11518.50        66.10 o                         
  -7   7   0        251.27        315.68        22.86 o                         
  -5  -5  34          1.59        -25.64        92.66 o                         
  -5  -3  14        866.15       1001.08        67.65 o                         
  -5   9   2        496.43        590.27        40.15 o                         
  -3  -5  30        463.31        699.62        86.80 o                         
  -1  -5  26       1594.82       1423.33        91.12 o                         
   1  -5  24        290.62        258.84        61.47 o                         
   3  -5  22        780.57        740.08        56.53 o                         
   4  -6  37          7.74          8.96        98.53 o                         
   4  -6  39        100.13         68.26        89.58 o                         
   4   2  -5       3241.05       2989.04        60.85 o                         
   5  -5  20         37.84         59.92        49.42 o                         
   5   1  -4          6.54         48.49        40.77 o                         
   6  -6  33         18.15        -79.07        79.07 o                         
   6   6  -7        575.22        607.57        56.83 o                         
   9   5  -8         62.64         19.46        71.04 o                         
  11   3  -8       2776.22       2676.77        80.00 o                         
  12  -6  27         13.52         70.12        52.82 o                         
  13   1  -6       1669.08       1941.63        73.20 o                         
  14   4  -9        765.43        629.50        75.37 o                         
  18   6  -9        290.90        477.84        96.37 o                         
  25   3  -9        455.23        581.01       102.86 o                         
  26   2  -8         41.86        -30.89        66.41 o                         
  38  -4  14        162.65        291.89        83.40 o                         
  38  -2   4        174.28        194.60        93.59 o                         
  40  -4  16         83.24        -87.10        87.10 o                         
 -30   2  35        649.82        548.88       145.48 o                         
 -29   1  36          0.38        -12.36       136.53 o                         
 -28   4  23         44.67          9.58        93.28 o                         
 -28   6  23          0.34        -71.97        71.97 o                         
 -26   6  19         88.36         35.83        65.79 o                         
 -25  -1  38         34.21       -136.83       136.83 o                         
 -25  -1  40          0.00        -71.97       148.88 o                         
 -24   8  19         61.62         22.24        12.66 o                         
 -23  -1  30        544.37        400.93       117.07 o                         
 -22  -2  37        335.13        329.27       132.51 o                         
 -22  -2  39         21.26        -28.73       133.13 o                         
 -22  -2  41        303.11        426.87       148.26 o                         
 -21   3  12         37.37        119.23        63.01 o                         
 -20  -2  31        770.97        844.48       117.99 o                         
 -20   8  13         62.85         59.31        22.86 o                         
 -19  -1  20        211.39        184.09        89.27 o                         
 -19   7  10          0.58        -18.53        35.52 o                         
 -17  -3  32        870.76        932.51       117.07 o                         
 -17  -3  34       1954.58       2273.37       141.16 o                         
 -12  -4  33        138.63        183.48       107.18 o                         
 -11  -3  20        299.60        194.60        74.13 o                         
 -10  -4  27          6.37         39.23        85.87 o                         
  -9  -3  18        217.59        184.40        65.79 o                         
  -7  -5  38          3.86          5.25       104.71 o                         
  -7  -5  40         44.00         25.64       110.58 o                         
  -5  -5  32        206.83         16.37        86.80 o                         
  -4  -4  19        265.26        400.00        72.59 o                         
  -3  -5  28       1583.43       1619.77        93.59 o                         
  -3  -3  12        548.30        709.50        57.14 o                         
  -2  -2   7         15.45          6.80        36.14 o                         
   2  -6  39          2.89        -13.90       114.59 o                         
   3   9  -2         11.80         72.59        55.60 o                         
   4  -6  35         29.14        -37.99        73.20 o                         
   4  -4  13        210.18        192.74        37.07 o                         
   6  -6  31        124.26         88.96        73.20 o                         
   6   4  -7        126.05        157.22        48.49 o                         
   8  -6  29        164.13         19.46        64.25 o                         
   9   9  -4          3.08        110.58        70.42 o                         
  10  -6  27         72.70        -58.38        58.38 o                         
  15   1  -6      12720.13      14010.24       131.89 o                         
  18  -2   1       3107.72       3303.18        69.19 o                         
  28   0  -4         85.37         17.92        82.47 o                         
  31  -1  -1        319.69        367.26        87.41 o                         
  34   2  -6        192.06        362.63        86.18 o                         
  35  -5  21          0.04          4.02        69.81 o                         
  38   6  -6          8.20         53.13       106.87 o                         
  41  -3  11         27.39         25.33        87.72 o                         
  43   1  -1         10.38         31.51        90.81 o                         
  44   2  -2        132.80        149.19       100.08 o                         
 -31   3  32        333.07        323.09       130.97 o                         
 -31   3  34        117.91       -126.95       126.95 o                         
 -30   2  33         13.23        181.00       131.27 o                         
 -30   4  27        378.56        418.23       108.42 o                         
 -27   5  20        454.73        488.34        81.54 o                         
 -25  -1  36          0.16        -59.92       130.66 o                         
 -25   7  18        167.02         76.29        23.78 o                         
 -24   6  15         94.00         41.39        59.92 o                         
 -23   3  14        560.37        603.55        79.07 o                         
 -22  -2  33        140.15        203.55       119.23 o                         
 -22  -2  35        175.81        269.96       126.02 o                         
 -21   7  12       1119.65        525.41        37.07 o                         
 -19  -3  36        143.43        -97.92       120.77 o                         
 -19  -3  38         33.97         -7.72       124.48 o                         
 -19  -3  40        215.60       -134.67       134.67 o                         
 -19   5   8       9309.17      10060.27       105.95 o                         
 -19   9  14         13.28         34.29        44.79 o                         
 -17   1  10       3376.38       3796.15        86.49 o                         
 -17   5   6       4026.70       4721.87        73.82 o                         
 -15  -3  26       5128.45       5341.79       139.61 o                         
 -15  -1  14        154.07        224.56        72.59 o                         
 -15   1   8       2178.58       2258.23        73.82 o                         
 -14  -4  35       1011.91       1032.90       126.95 o                         
 -14  -4  37          1.89       -113.05       115.21 o                         
 -14  -4  41        184.87         87.10       129.42 o                         
 -14  -2  17         24.94         12.36        69.19 o                         
 -13  -3  22        276.40        318.77        82.78 o                         
 -13  -1  12       1315.91       1397.38        60.54 o                         
 -12  -4  31        208.27        235.68       100.08 o                         
 -11  -1  10         43.63        136.83        63.01 o                         
 -10  -2  13       8862.44       9731.00       113.67 o                         
  -9  -1   8       4732.49       4463.03        78.46 o                         
  -8  -4  23        135.66         58.69        76.29 o                         
  -8  -2  11         88.43         89.27        56.53 o                         
  -5  -5  30        100.92        -49.11        80.93 o                         
  -3  -5  26        273.92        434.90        87.10 o                         
  -2  10   3         80.74        -21.00        51.89 o                         
  -1  -5  24        228.10        148.26        71.35 o                         
  -1   9   0          0.00        -47.26        47.26 o                         
   1  -5  22       5595.05       6022.26       102.24 o                         
   1   7  -4       3064.57       3151.21        66.72 o                         
   2  -6  35         37.88         11.12        96.68 o                         
   2  -6  37         98.20        -49.42        86.49 o                         
   2   8  -3          3.74        -57.14        57.14 o                         
   2  10   1        117.12        -20.39        69.19 o                         
   4  -6  33         82.40         71.04        71.66 o                         
   7  -5  18       5866.25       5293.92        70.73 o                         
   8  -4  11          6.12         -3.09        21.31 o                         
   8   6  -7         33.74         56.22        59.92 o                         
   8   8  -5        163.02        131.58        59.00 o                         
  11   9  -4          3.32        -78.46        78.46 o                         
  13   5  -8        331.56        399.07        85.56 o                         
  14   2  -7        730.83        833.67        72.28 o                         
  15   3  -8         50.83        -67.95        67.95 o                         
  17   1  -6       5743.00       6242.80        93.28 o                         
  17   3  -8        330.12        449.42        75.37 o                         
  19   3  -8       3257.97       3696.69       108.11 o                         
  22   2  -7        244.23        319.07        88.96 o                         
  23   1  -6        962.15        939.62        66.10 o                         
  29  -1  -1       2081.53       2469.20        96.99 o                         
  36  -4  14         51.86        137.76        75.37 o                         
  37  -3   9        103.29        246.18        75.68 o                         
  38   2  -4        125.04         88.34        88.34 o                         
  43  -3  13         50.76        138.69        97.30 o                         
 -32   4  31          0.30         22.55       116.45 o                         
 -31   3  30        563.18        449.42       124.48 o                         
 -31   5  28        221.20         10.50        98.22 o                         
 -28   6  21          2.09         56.83        66.41 o                         
 -25  -1  32         29.90         13.28       120.46 o                         
 -24  -2  39         15.39         93.90       134.36 o                         
 -23   7  14         41.29        -23.17        31.20 o                         
 -21   1  14        271.77        437.38        75.06 o                         
 -18   2   9        415.04        425.02        61.16 o                         
 -18   4   7        290.14        258.22        44.17 o                         
 -16  -2  19       1524.29       1622.55        96.06 o                         
 -16   4   5         68.71        117.07        41.08 o                         
 -15  -3  24        260.64        620.54        92.05 o                         
 -15   5   4        345.80        402.78        37.07 o                         
 -14  -4  33         65.83        -86.18       107.18 o                         
 -12  -4  29       1481.58       1393.98       108.42 o                         
 -10  -4  25        171.00        186.87        84.63 o                         
  -9  -5  36         12.76         88.34       122.93 o                         
  -9  -5  38        453.13        461.16       117.68 o                         
  -6  -2   9        521.64        503.17        65.17 o                         
  -6   8   1        506.89        624.56        32.43 o                         
  -5  -5  28          3.30         46.33        80.31 o                         
  -3  -1   4       1769.35       1931.74        41.08 o                         
  -3   7  -2        121.07        -20.70        35.83 o                         
   0  -6  39          3.69        214.05        97.61 o                         
   0  -4  15          0.05         61.16        40.77 o                         
   1  -1   2       2837.24       3139.47        19.46 o                         
   3  -5  20        351.06        225.17        52.82 o                         
   4  -6  31        161.85         60.23        78.46 o                         
   5   9  -2        496.43        451.89        67.95 o                         
   6  -6  29        199.86         13.59        68.88 o                         
   7  -1   0      79898.11      76341.88       137.45 o                         
   8  -6  27         51.34        -16.68        65.17 o                         
  10   6  -7        682.60        791.05        71.97 o                         
  15   5  -8          4.63         46.64        75.37 o                         
  17   5  -8       1749.77       2095.14        99.15 o                         
  18   2  -7       4245.88       4485.58        89.88 o                         
  19   5  -8       9309.16      10232.31       162.16 o                         
  20   2  -7        186.96        140.85        57.14 o                         
  27   1  -5       1940.25       2268.73       109.96 o                         
  32   0  -2         12.95        139.00       105.02 o                         
  38  -4  16         79.63        -23.78        82.78 o                         
  40  -4  18        238.44        158.15        90.81 o                         
  42   4  -3        341.75        319.69       117.07 o                         
 -32   4  29        317.96        364.17       120.15 o                         
 -31   1  36          4.48        -52.51       137.76 o                         
 -30   6  25        208.38         21.31        60.23 o                         
 -27  -1  38         29.99       -101.93       139.92 o                         
 -25  -1  28          6.41       -113.67       113.67 o                         
 -24  -2  35          2.68        -63.32       125.71 o                         
 -24  -2  37         27.53         16.37       132.20 o                         
 -24   8  17        106.90         -6.18        21.62 o                         
 -23   1  16       1864.32       2100.39        98.53 o                         
 -21  -3  38        198.34         63.94       133.13 o                         
 -21  -3  40          3.50         48.80       136.53 o                         
 -20  -2  25        695.99        715.06       105.95 o                         
 -20   6   9          6.07         -7.10        47.26 o                         
 -19   3   8       3257.98       3735.30        84.32 o                         
 -17  -3  26        242.44        112.74       101.00 o                         
 -16  -4  37         94.78        142.39       123.24 o                         
 -16  -4  39          1.20        -72.28       122.01 o                         
 -14  -4  31        178.32        125.41       101.00 o                         
 -13  -3  20        433.71        279.23        81.85 o                         
  -9  -5  34        120.18          5.87        97.61 o                         
  -6  -4  19       1266.19       1028.27        69.19 o                         
  -3  -5  24         58.55         73.20        77.22 o                         
  -2  -6  39          4.65         83.09       120.46 o                         
  -2   8  -1       1406.52       1670.43        51.58 o                         
  -1  -3  10         89.14         17.61        35.21 o                         
  -1   5  -4       2884.14       3071.83        50.04 o                         
   0  -6  35          3.10        -41.39        81.54 o                         
   2  -6  31         96.56        440.16        89.88 o                         
   3  -3   8      12859.22      11954.95        61.78 o                         
   4  -6  29        237.69        303.32        74.44 o                         
   6   2  -5        538.55        613.75        49.73 o                         
   7   1  -4        427.70        337.61        48.19 o                         
   7   3  -6       2233.22       2031.51        62.70 o                         
  11   7  -6          2.11        -71.04        71.04 o                         
  12   6  -7       1959.32       1819.00        87.41 o                         
  12   8  -5          3.93         61.47        74.75 o                         
  25   3  -7        638.84        825.02       105.95 o                         
  26   2  -6       4652.94       5260.25       137.76 o                         
  30   0  -2       3027.33       3800.79       122.01 o                         
  32  -2   4        272.05        149.19        78.15 o                         
  33  -5  21        166.28        106.26        65.17 o                         
  35   7  -4        421.45          4.02       114.59 o                         
  37  -1   3         92.68        -92.36        92.36 o                         
  41  -3  13        266.62        139.61        92.66 o                         
  45   3   0          0.65        -90.19       109.04 o                         
 -33   3  32          7.06        201.70       127.88 o                         
 -32   2  31        120.27        114.90       135.29 o                         
 -30   6  23         68.09          1.24        64.56 o                         
 -28   6  19         42.94         40.46        62.39 o                         
 -27  -1  34         16.28        -78.76       133.13 o                         
 -25   7  16        129.90         33.36        23.78 o                         
 -24  -2  33         36.22        175.44       123.55 o                         
 -21  -3  34        478.25        496.99       128.80 o                         
 -21  -3  36        187.40        171.74       126.64 o                         
 -21  -1  20       1386.94       1154.60        75.68 o                         
 -21   3  10       1585.44       1820.55        73.51 o                         
 -19  -3  30        283.60        231.66        81.85 o                         
 -17   3   6       2706.86       3263.02        65.48 o                         
 -16  -4  33        511.27        531.58       118.92 o                         
 -16   6   5      10936.10      12852.55        91.43 o                         
 -15  -1  12         64.58        100.39        70.42 o                         
 -14  -4  29          0.46         52.82        99.46 o                         
 -14  -2  15         53.54         29.34        67.95 o                         
 -14   4   3       1976.08       2248.66        43.55 o                         
 -12   2   3       6081.62       6659.48        71.97 o                         
 -11  -5  36         11.99         16.37       127.57 o                         
 -11  -5  38         10.83        -78.15       114.59 o                         
 -11  -5  40        193.06         33.36       122.32 o                         
 -10  -4  23         15.94          7.41        76.29 o                         
  -9  -5  32          0.13         88.03        95.75 o                         
  -8  10   7          0.01         15.44        33.98 o                         
  -7  -1   6       5664.00       5828.59        74.44 o                         
  -5  -5  26        207.69        267.49        78.46 o                         
  -4  -4  17         30.25        179.46        53.44 o                         
  -2  -6  37        121.00        -55.91        91.12 o                         
  -2   6  -3         49.26         99.15        32.74 o                         
  -1  -5  22       1108.37       1241.09        67.34 o                         
   0  -6  33        225.25        192.12        82.47 o                         
   1  -5  20        116.00        100.08        57.45 o                         
   5  -5  18       4997.77       4880.63        70.73 o                         
   6  -6  27        429.03        312.59        64.25 o                         
  10  -6  25        532.80        440.46        54.36 o                         
  11  -5  16        377.03        331.12        27.18 o                         
  12   4  -7        805.37       1055.45        72.90 o                         
  14   4  -7        338.73        490.81        88.03 o                         
  16  10  -1        127.57        276.76       108.11 o                         
  17   1  -5       7220.52       9246.05       121.70 o                         
  19  -1  -1         67.59        271.51        57.14 o                         
  19   1  -5        595.24       1063.48        60.85 o                         
  28   0  -2       2236.42       1924.02        96.37 o                         
  29  -5  19         53.66         51.89        53.13 o                         
  30   4  -6        305.23        390.43        91.43 o                         
  31  -1   1        424.80       1067.19        91.43 o                         
  31   1  -3        191.32        295.29       105.02 o                         
  32   2  -4        217.81         16.68       108.42 o                         
  35  -5  23         18.71        118.30        66.10 o                         
  36  -4  16         26.00        -49.73        72.59 o                         
 -29  -1  38         75.77         81.85       150.12 o                         
 -26  -2  37         22.73        -37.37       134.67 o                         
 -25  -1  26        300.85          0.00       113.36 o                         
 -25   3  14       1325.25       1264.87        92.66 o                         
 -24   6  13        121.16        158.46        45.71 o                         
 -21  -3  32         35.16        -83.71       113.05 o                         
 -19  -3  28         20.18        -46.02       104.71 o                         
 -18  -4  37          3.96        -73.20       122.63 o                         
 -16  -4  31         92.83         64.56       110.89 o                         
 -16  -2  17        213.09         52.51        81.85 o                         
 -15   3   4       4566.02       5025.81        67.95 o                         
 -14  -4  27        131.92        -82.47        95.44 o                         
 -13  -5  40        137.07         25.95       153.82 o                         
 -13  -1  10       4135.63       4241.56        89.88 o                         
 -11  -5  34          7.46       -102.55       102.55 o                         
 -10  -2  11       8380.25       9206.83       108.73 o                         
  -4  -6  37         40.03         16.68       115.83 o                         
  -4  -6  39         67.02        113.67        97.61 o                         
  -2  -6  35         19.09        174.52        87.10 o                         
  -2  -4  15       1587.13       1760.62        57.76 o                         
   0  10   3        236.43        191.82        62.39 o                         
   1   9   0          0.00          7.10        50.04 o                         
   2  -6  29         31.01        -77.84        77.84 o                         
   4  -6  27         59.54         54.98        77.53 o                         
   7   5  -6        272.63        421.62        57.14 o                         
   8  -6  25        176.51        163.09        58.69 o                         
   8   2  -5        232.86         99.77        55.29 o                         
   9   1  -4       8004.73       7349.83        84.02 o                         
   9   3  -6      11555.19      12748.77       116.76 o                         
  26   0  -2        909.50       1056.99        80.93 o                         
  27  -3   7         67.61        590.58        55.29 o                         
  29  -1   1       4209.71       5005.11       113.98 o                         
  29   1  -3       1359.33       2331.75       120.15 o                         
  30   2  -4        932.15       1386.88       111.20 o                         
  37   5  -3         13.24        171.74        97.30 o                         
  38  -4  18          3.28         27.80        82.78 o                         
  39  -3  13         19.09         54.05        99.15 o                         
 -33   1  34        125.42         36.14       138.69 o                         
 -31   1  29        197.78        197.07        88.96 o                         
 -29  -1  36          0.38       -140.85       140.85 o                         
 -27   7  18         23.08         -4.63        16.99 o                         
 -26  -2  33        591.01        549.19       137.45 o                         
 -23  -3  36          4.37        -50.97       125.71 o                         
 -23  -3  38          0.96        101.00        95.14 o                         
 -23  -1  20        669.91        568.03       105.33 o                         
 -22   2  11        484.11        571.43        69.19 o                         
 -22   8  13          7.21         33.05        44.48 o                         
 -20   2   9         47.30        104.09        61.16 o                         
 -20   8  11        558.98        446.64        46.95 o                         
 -19  -3  26        577.82        215.29       119.85 o                         
 -18  -4  33          4.55        -37.37       112.74 o                         
 -18  -4  35         10.06        -12.97       117.07 o                         
 -18   8   9        130.51        184.09        47.57 o                         
 -17   1   8       6348.62       6512.15        98.53 o                         
 -13  -5  36        123.73       -113.05       113.05 o                         
 -13  -5  38          0.87       -118.92       118.92 o                         
 -13   5   2       2805.64       3050.20        40.77 o                         
 -12  -4  23       2912.19       2908.74       110.58 o                         
  -9  -5  28        309.81        235.99       103.48 o                         
  -9  -3  14        263.16        325.25        57.76 o                         
  -9   3   0      12450.74      12786.14        54.98 o                         
  -6  -4  17        444.07        467.03        71.97 o                         
  -6   6  -1       4694.30       4888.36        42.93 o                         
  -5  -5  24        389.07        338.84        72.28 o                         
  -5   5  -2       1986.97       2148.27        30.58 o                         
  -4  -2   7       1956.11       1636.45        50.66 o                         
  -4  10   5         17.65        -41.08        52.82 o                         
  -3  -5  22       1198.43       1455.76        71.04 o                         
  -2  -6  33        248.63        186.26        82.16 o                         
   3  -5  18        290.32        321.55        54.98 o                         
   6   6  -5        103.68        162.47        64.25 o                         
   8  -2   3       5344.11       5455.46        33.05 o                         
   8   8  -3        979.25       1284.33        84.63 o                         
   9  -5  16       2208.72       2291.59        42.01 o                         
   9  -1   0        689.50        639.38        33.36 o                         
   9   5  -6       3255.20       3311.83        84.02 o                         
  11   1  -4      41783.82      41275.51       177.30 o                         
  13   3  -6       3101.53       2867.65        84.32 o                         
  19  -3   6       1072.20       1235.53        43.24 o                         
  19   1  -4        239.75        428.73        71.66 o                         
  19   3  -6        837.49        930.35        89.58 o                         
  24   0  -2        104.39        132.82        68.88 o                         
  27   1  -3          8.72        -26.25        88.34 o                         
  28   2  -4         87.49        296.53        98.53 o                         
  33  -1   3        722.75       1091.90        99.15 o                         
  34   2  -2         35.91        208.49       112.43 o                         
  36   0   2         36.26        239.38       103.17 o                         
  41  -3  15         78.99         59.61        88.03 o                         
 -29  -1  32         26.53         58.38       126.64 o                         
 -29   7  20         10.60         23.78        16.99 o                         
 -28  -2  37          1.55          8.34       142.39 o                         
 -26   2  15        924.71        899.15        93.90 o                         
 -24  -2  27         51.50         80.93       111.20 o                         
 -24   8  15        557.34        253.59        43.24 o                         
 -23  -3  34        229.10        340.08       125.10 o                         
 -23   7  12         64.26         68.88        38.30 o                         
 -21   5   8        356.45        316.91        59.31 o                         
 -21   7  10       1892.14       1734.68        56.53 o                         
 -20  -4  37        177.24        365.72       130.04 o                         
 -20  -4  39         13.11        -60.85       131.58 o                         
 -20   4   7         41.85         -6.80        54.98 o                         
 -18  -4  31        245.44        193.67       113.05 o                         
 -18   2   7       4245.89       4547.04        83.40 o                         
 -16  -4  27       2698.36       2684.18       127.88 o                         
 -16  -2  15       1051.89       1173.75        80.93 o                         
 -15   1   6      12720.12      13767.15       116.76 o                         
 -14  -4  25         35.31        -24.40        84.32 o                         
 -14   6   3         36.10        -28.73        28.73 o                         
 -13  -5  34          9.21        -40.77       101.93 o                         
  -8  -2   9       3862.44       3951.52        76.29 o                         
  -7   9   4         79.50         21.62        35.52 o                         
  -6  -6  37        323.94        192.12       104.09 o                         
  -3  -3  10       6538.96       6751.84        75.68 o                         
  -1  -5  20        365.35        409.27        54.36 o                         
  -1   7  -2        146.79        235.99        43.24 o                         
   0  -6  29        144.56         10.50        69.81 o                         
   0  -4  13        241.21        224.56        45.41 o                         
   0  -2   5      38618.09      37732.33       101.93 o                         
   2  -6  27        623.00        546.72        74.13 o                         
   3   9   0          0.31         75.06        58.69 o                         
   4   4  -5       9784.55      10119.57        88.65 o                         
   6  -6  25       1131.75        987.80        64.87 o                         
   6  -4  11       5625.46       5416.23        46.33 o                         
   8   6  -5        695.67        834.29        76.60 o                         
  11  -1   0      36467.39      35637.19       131.27 o                         
  13  -3   6       1539.52       1715.84        30.27 o                         
  13   1  -4      11565.83      11334.71       111.82 o                         
  14   2  -5        204.33        245.87        67.65 o                         
  15  -3   6        514.19        564.33        29.34 o                         
  15   1  -4       3643.98       4239.40        88.96 o                         
  15   3  -6        576.66        725.56        57.76 o                         
  17  -3   6       3046.86       3384.10        48.19 o                         
  17   5  -6       4026.70       4876.62       119.23 o                         
  18   2  -5        809.15        773.44        79.07 o                         
  19  -1   0      21695.74      23613.98       151.97 o                         
  25   1  -3        425.33        297.45        87.72 o                         
  25   3  -5        452.49       -107.18       107.18 o                         
  26   2  -4        110.06        361.39        99.15 o                         
  30   0   0       2162.08       2857.77       111.20 o                         
  31  -5  21          4.58         59.31        55.60 o                         
  32  -2   6        931.87        996.14        81.24 o                         
  34  -4  16          7.83        -67.95        67.95 o                         
  42  -2  12          4.67         95.75       108.11 o                         
 -34   2  30          0.51         82.47        91.43 o                         
 -33   3  25        149.03       -105.02       111.82 o                         
 -31  -1  36          4.48        -45.10       142.09 o                         
 -29  -1  30        216.50        136.22       126.95 o                         
 -28  -2  35          9.22       -134.36       134.36 o                         
 -25  -3  36        316.69        646.80       140.54 o                         
 -25  -3  38        190.84        563.09       147.65 o                         
 -25   7  14        241.07        177.30        32.43 o                         
 -23   3  10        352.70        193.98        65.48 o                         
 -21   9  14         31.43         16.06        56.22 o                         
 -20  -4  35        147.71        146.10       121.70 o                         
 -19   9  12          0.00         83.40        47.26 o                         
 -18  -4  29        134.35         96.37       105.95 o                         
 -18  -2  17        315.69        410.50        61.78 o                         
 -17  -1  12        328.66        383.32        74.44 o                         
 -17   9  10         83.32         40.46        35.83 o                         
 -16   2   5        153.84        324.33        48.80 o                         
 -16   8   7         23.37         41.70        29.96 o                         
 -15  -5  36        127.33        -96.37       118.61 o                         
 -15  -5  38         21.89        -17.92       119.23 o                         
 -15  -3  18       1907.60       2017.00        95.14 o                         
 -13  -5  32         18.07         86.18        94.83 o                         
 -12  -4  21        534.99        681.08        84.63 o                         
  -6  -6  35         10.01        -47.57        94.83 o                         
  -5  -5  22        126.09        220.23        63.63 o                         
  -4  -6  31        297.87        395.37        98.53 o                         
  -4  -4  15        244.85        280.16        52.51 o                         
  -2  -6  29         66.44          2.16        85.25 o                         
   1  -3   8      13355.11      13498.42        75.68 o                         
   2  10   3        131.68        174.83        64.87 o                         
   4  -6  25        291.00        281.39        62.09 o                         
   6   4  -5        849.48        974.52        63.32 o                         
   9   7  -4        639.38        607.26        66.41 o                         
  10  -6  23        184.79        160.93        48.19 o                         
  10   0  -2       8930.29       8896.09        82.16 o                         
  16   6  -5      10936.11      12622.13       166.49 o                         
  17  -1   0         15.90         58.07        51.27 o                         
  18   0  -2      22161.23      25529.97       168.03 o                         
  23   1  -3         27.06        -76.91        76.91 o                         
  24   2  -4       2221.75       2379.31       108.73 o                         
  31   1  -1        319.69        328.96        75.68 o                         
  33  -5  23        113.18         19.46        65.17 o                         
  36  -4  18         64.18        125.41        77.84 o                         
  38  -4  20          1.15         41.08        86.18 o                         
  39  -3  15         48.90         90.50        84.02 o                         
 -31  -1  34          0.07         17.92        96.99 o                         
 -29   7  19          8.11        -14.52        14.52 o                         
 -28  -2  33        239.35        296.53       134.05 o                         
 -26   8  17         39.60         36.14        42.01 o                         
 -25  -3  34          1.43       -107.18       129.11 o                         
 -23   1  12        206.95        126.02        74.44 o                         
 -22  -4  37        320.00        223.01       137.14 o                         
 -22   6   9          2.77          4.32        53.75 o                         
 -21   1  10        120.71        -42.93        67.65 o                         
 -20  -4  31         48.50        196.14       120.15 o                         
 -20  -4  33         57.06        -75.06       117.37 o                         
 -18   4   5          6.47         -1.24        43.55 o                         
 -17  -5  38         57.40        -39.85       156.60 o                         
 -17   7   6        471.12        728.65        42.93 o                         
 -15  -5  34        133.18         98.84       109.96 o                         
 -15  -1  10         12.65         -7.41        47.57 o                         
 -13  -3  16          6.39        -36.76        68.26 o                         
 -13   1   4      11565.83      11680.97        97.61 o                         
 -12   4   1         37.94         19.15        24.09 o                         
  -8  -6  35          0.29         -8.65       120.46 o                         
  -8  -4  17         38.88         15.75        58.69 o                         
  -5  -1   4          6.54          9.88        41.70 o                         
  -3  -5  20        251.59        303.01        58.69 o                         
  -2   4  -3        227.33        317.84        27.80 o                         
   0  -6  27         92.49        136.53        62.70 o                         
   0   6  -3       1025.78       1030.43        45.10 o                         
   1  -5  18        234.14        284.79        52.82 o                         
   2   8  -1        188.46        147.34        54.36 o                         
   4  10   3        125.17        290.97        74.75 o                         
   7  -5  16        296.79        263.78        34.59 o                         
   8  -6  23          5.41          2.78        49.11 o                         
  10  -2   3        262.16        379.00        23.78 o                         
  21   1  -3        715.37        790.74        59.92 o                         
  21   5  -5        407.37        516.14        97.61 o                         
  26  -6  28         17.91        -19.15        36.45 o                         
  29   1  -1       2081.54       2526.34       113.98 o                         
  30  -2   6        576.05        502.86        72.90 o                         
  30   2  -2        207.54        161.85        77.53 o                         
  34  -2   8         21.58        244.02        79.69 o                         
  42  -2  14        326.71        690.04       118.61 o                         
 -34   2  26        828.45       1007.88       134.67 o                         
 -32   2  22        334.86        259.77       113.05 o                         
 -32   4  20        158.40        215.29        98.53 o                         
 -31   3  19       1888.65       1628.73       117.99 o                         
 -30   6  18          1.53         13.28        46.33 o                         
 -26   2  13        314.80        496.99        84.02 o                         
 -25  -3  30        151.62        132.20       119.23 o                         
 -25  -3  32         12.97         -6.18       122.01 o                         
 -24   2  11         49.45        -55.29        67.34 o                         
 -22  -4  35          3.41         73.20       130.35 o                         
 -20  -4  29          4.36         71.35       129.42 o                         
 -20  -2  17         35.97        -32.74        93.28 o                         
 -19   1   8       2543.89       2530.67        79.38 o                         
 -18  -4  27          6.62        -27.18       102.24 o                         
 -11  -5  26       2483.19       2565.26       112.74 o                         
 -10  -6  37          0.07         90.50       134.67 o                         
 -10  -2   9        499.28        367.57        63.01 o                         
 -10   2   1       5186.03       4670.60        51.27 o                         
  -9  -5  24       1403.03       1498.69        94.52 o                         
  -8  -6  33         20.07        -20.39       112.74 o                         
  -7  -5  22        149.11        250.19        70.42 o                         
  -6  -6  31        486.79        497.92        91.12 o                         
  -6  -4  15        863.93        662.24        69.50 o                         
  -5  -3  10       8424.77       8649.61        89.88 o                         
  -5   1   0       4118.63       3756.92        31.51 o                         
  -4  -6  29         18.04         82.16        76.91 o                         
  -4   8   1        113.52        122.93        41.39 o                         
  -2  -6  27        788.06        632.90        90.19 o                         
  -2  -4  13       2980.86       3285.88        70.73 o                         
  -2  10   5         25.44         58.69        65.79 o                         
  -1   9   2         40.31         70.12        55.91 o                         
   1   7  -2        404.61        506.87        50.35 o                         
   2  -6  25         31.70         77.53        64.25 o                         
   3   3  -4       6009.61       6232.30        63.63 o                         
   4  -4  11         11.39        -29.65        29.65 o                         
   6  -6  23        319.06        372.51        58.38 o                         
   8   4  -5         32.34         -4.63        53.13 o                         
   9   9   0        296.97        128.80        74.44 o                         
  10   4  -5       5542.57       5485.73        93.59 o                         
  14  -2   3      13689.39      13771.78        84.94 o                         
  14   4  -5          5.58         74.13        69.19 o                         
  27   3  -3       2098.00       2075.68       124.48 o                         
  28   2  -2       3104.92       3374.53       126.95 o                         
  29  -5  21        384.50        407.41        61.47 o                         
  33   3  -1        297.47        204.17        87.72 o                         
  34  -4  18        623.39        649.58        75.37 o                         
 -33   1  25        193.11        117.68       118.30 o                         
 -30   4  16          1.13         -8.34        83.71 o                         
 -27  -3  34        378.90        456.53       138.69 o                         
 -26   8  16          5.47         -1.24        49.73 o                         
 -24  -4  37          2.25        116.45       139.00 o                         
 -20   2   7        186.96        144.56        55.91 o                         
 -17  -5  34         10.74        137.14       112.43 o                         
 -17   3   4         71.85        160.62        47.26 o                         
 -17   5   4          0.00         96.99        37.68 o                         
 -15  -3  16        112.87        278.61        75.06 o                         
 -14  -4  21        501.62        393.51        86.18 o                         
 -10  -6  35        267.83        464.56       105.33 o                         
 -10  -4  17         16.84        148.26        77.22 o                         
  -9  -3  12         92.85         21.62        57.14 o                         
  -5  -5  20        711.87        597.07        66.10 o                         
  -5   7   0        286.90        222.39        31.51 o                         
  -1  -5  18        707.03        959.08        54.67 o                         
   0  -6  25          2.51        -26.56        68.57 o                         
   5  -5  16        360.99        388.88        37.68 o                         
   5   5  -4        279.75        248.65        58.07 o                         
   7  -7  34        195.10        160.62        82.47 o                         
   9  -7  34         71.73        -18.22        71.35 o                         
  13   1  -3      49108.52      52814.70       212.20 o                         
  19  -1   1      13427.54      18141.53       135.91 o                         
  19   3  -4       4154.27       4877.24       114.90 o                         
  22   4  -4       1883.33       2280.16       116.45 o                         
  24   0   0         90.35        172.05        70.42 o                         
  25   3  -3        597.19        807.72       106.26 o                         
  26   2  -2       1519.79       1879.85       120.77 o                         
  30   0   2        571.30        881.24        93.59 o                         
  31  -5  23        203.83         96.37        67.65 o                         
  32  -2   8        977.94       1212.05        82.16 o                         
  34   0   4       4848.53       6491.76       150.73 o                         
  36  -4  20         70.91         59.61        79.69 o                         
  38  -4  22          3.61         24.71        84.02 o                         
  39  -3  17        264.74        346.26        84.32 o                         
  41  -3  19        189.23        238.46        94.21 o                         
  44   4   6          8.49       -106.26       106.26 o                         
  45  -1  15         29.57         10.50       126.64 o                         
 -32   2  20         20.67        110.27       104.09 o                         
 -32   4  18       1302.69       1426.72       106.87 o                         
 -31   3  17        263.35        163.40        97.30 o                         
 -31   5  17         42.83         78.76        74.13 o                         
 -29  -3  36         11.71        -36.76       139.92 o                         
 -29   7  17          3.91          5.87        26.87 o                         
 -27  -3  32        796.47       1195.06       141.47 o                         
 -25  -3  28       1274.52       1305.95       143.32 o                         
 -24  -4  35         36.78         -5.56       131.27 o                         
 -24   4   9         18.34        -56.22        56.22 o                         
 -22  -4  31         12.89         81.54       115.21 o                         
 -20  -4  27         75.30        153.51       106.56 o                         
 -19  -5  36          0.00        117.99       124.79 o                         
 -16   4   3        597.38        629.19        37.37 o                         
 -15  -5  28          2.68         18.84        94.52 o                         
 -14  -2  11        482.58        568.65        68.26 o                         
 -13  -5  26       1071.17       1084.79        99.77 o                         
 -13  -3  14      10981.53      12682.05       139.31 o                         
 -10  -6  33         40.86         95.44        96.68 o                         
  -9  -5  22       3507.08       3269.20       103.48 o                         
  -8  -6  31        216.00        424.09        92.97 o                         
  -6  -6  29        764.19       1039.08        90.81 o                         
  -6  10   7         24.60        -33.98        52.20 o                         
  -4  -6  27        224.45        294.67        78.15 o                         
  -2  -2   5      10088.70      10190.61        71.66 o                         
  -1  -3   8      14030.02      14707.39        89.58 o                         
   1   9   2        294.45        229.50        66.72 o                         
   3  -5  16         26.50         26.56        45.10 o                         
   4  -6  23        244.17        113.98        55.29 o                         
   5  -7  34          0.03         52.20        77.22 o                         
   5   3  -4       1817.40       1730.97        54.05 o                         
   6   8  -1        506.89        517.69        58.38 o                         
   7   5  -4       3640.67       3917.23        91.12 o                         
  11  -7  33        326.29        346.26        63.32 o                         
  13  -7  33          1.16         20.70        55.60 o                         
  15   3  -4       4566.01       4878.78       101.31 o                         
  15   5  -4        345.80        316.91        76.60 o                         
  17   3  -4         71.85        110.27        74.44 o                         
  19   1  -2        794.01        573.28        72.90 o                         
  22   0   0        640.89        408.96        68.57 o                         
  23   3  -3        661.53       1019.31       100.39 o                         
  40   4   4          0.21         35.83       100.39 o                         
  42  -2  16        244.85        514.60       111.20 o                         
 -36   2  26        111.63         14.21       122.63 o                         
 -36   4  24         41.61         53.13       108.11 o                         
 -34   2  22          2.13         -1.24       111.82 o                         
 -33   5  19        383.49        307.34        84.94 o                         
 -30   6  16          8.30        -42.01        47.88 o                         
 -29  -3  34          1.14        -28.11       134.36 o                         
 -29   7  16        327.48         99.46        36.45 o                         
 -26   8  15         66.54        -52.20        63.94 o                         
 -24  -4  33        218.09        201.39       130.66 o                         
 -24   8  13        135.59         75.68        59.00 o                         
 -23   3   8       1289.54       1368.65        69.81 o                         
 -22  -4  29         56.25        -75.06       107.80 o                         
 -22   4   7        308.56        503.48        53.44 o                         
 -22   8  11         26.56        -11.74        55.60 o                         
 -19  -5  34          3.85        -18.84       114.59 o                         
 -18   2   5        809.15        812.05        56.22 o                         
 -18   6   5       1921.40       2208.81        52.82 o                         
 -15  -1   8       2178.58       2287.58        78.46 o                         
 -12  -6  35         46.23       -104.71       104.71 o                         
 -10  -6  31        145.98        365.72       115.83 o                         
  -8  -4  15          0.12         61.16        56.83 o                         
  -8  -2   7        255.80         83.71        66.10 o                         
  -8   8   3        979.25       1073.67        35.52 o                         
  -7  -5  20        143.59         69.50        66.10 o                         
  -6  -6  27          7.81         11.43        93.59 o                         
  -5   9   4          0.02        -36.76        44.79 o                         
  -4  -4  13        951.47       1019.62        54.05 o                         
  -2  -6  25       5638.33       5492.84       108.11 o                         
  -2   8   1        188.46        253.59        47.57 o                         
   0  10   5        162.28         71.04        64.87 o                         
   2  -6  23         85.89        188.42        59.61 o                         
   2  -4  11       3818.62       4399.40        54.67 o                         
   3  -7  34        486.10        375.60        89.88 o                         
   3   9   2          5.57         26.56        65.79 o                         
   6   6  -3       2790.43       3196.61        84.94 o                         
   7  -7  32        142.70        -70.73        70.73 o                         
   7   7  -2       2214.76       2312.29        86.80 o                         
   9  -7  32        263.23         44.79        64.87 o                         
   9   3  -4        152.53        162.47        58.07 o                         
   9   5  -4        345.46        423.17        61.47 o                         
  11  -7  32         25.19         98.53        61.78 o                         
  11   3  -4         55.56         70.12        63.01 o                         
  13   3  -4        231.99        100.70        66.72 o                         
  15  -1   1       1468.52       1604.33        56.53 o                         
  18  -2   4       1809.84       1974.06        51.58 o                         
  29  -3  11        412.92        745.95        59.92 o                         
  29   1   1       4209.70       5063.18       131.27 o                         
  30  -2   8       1416.72       1755.99        80.00 o                         
  32  -4  18         19.01         -7.72        75.06 o                         
  32   0   4         26.08        -88.96        88.96 o                         
  33   1   3        722.75       1230.89       114.29 o                         
  37  -3  17         68.46         -6.18       100.08 o                         
  39  -3  19          1.59        -30.89       102.55 o                         
 -37   1  29        587.13        722.78       143.94 o                         
 -37   3  25         59.03        187.80       120.77 o                         
 -34   0  26        572.77        502.86       101.93 o                         
 -33   1  21        230.83         51.58       106.56 o                         
 -32   0  22        594.82        668.11       119.85 o                         
 -32   2  18        439.63         92.05       107.49 o                         
 -32   6  18         21.84         11.74        43.55 o                         
 -30   4  14        203.96         35.52        79.69 o                         
 -24  -4  31        102.75        376.53       126.95 o                         
 -24   2   9       1966.96       1967.27        81.24 o                         
 -21  -5  34        339.93        415.14       154.75 o                         
 -21  -5  36          4.45       -117.68       129.73 o                         
 -21   3   6        656.96        774.98        55.60 o                         
 -21   5   6          0.58         31.20        50.35 o                         
 -20   4   5        121.41        194.60        50.66 o                         
 -15  -5  26        574.71        514.60        99.15 o                         
 -15  -3  14       2771.73       2939.32        91.12 o                         
 -15   1   4       3643.99       4308.59        75.98 o                         
 -14  -6  35        176.80         85.56       111.20 o                         
 -13  -5  24        765.59        573.28        96.37 o                         
 -12  -6  33          0.37        -84.63       100.08 o                         
 -11   1   2       8651.22       8766.36        77.22 o                         
 -10  10   9        244.07        237.53        41.39 o                         
  -5  -5  18        333.79        317.22        71.35 o                         
  -4  -6  25        182.19        -28.42        84.63 o                         
  -4   6  -1         65.10         82.16        30.27 o                         
  -3   5  -2         61.76        121.39        29.03 o                         
   0  -6  23       2317.09       2353.37        85.87 o                         
   1  -7  34          2.33        -13.90        89.27 o                         
   1  -5  16       7408.43       7503.04        87.72 o                         
   2  10   5         62.74         29.96        71.04 o                         
   4   2  -3          0.93         25.95        38.92 o                         
   5  -7  32        124.47         99.15        68.88 o                         
   8   6  -3       1882.68       2067.03        74.75 o                         
   9   7  -2        119.47        -12.66        63.32 o                         
  12   6  -3       3949.31       4748.74       106.26 o                         
  14   2  -3       1614.65       1470.58        77.84 o                         
  15   1  -2      11564.21      12140.27       121.39 o                         
  16   2  -3       3291.41       3258.39        76.29 o                         
  19  -1   2       2191.88       2478.16        69.50 o                         
  19   5  -3         29.91        214.67        83.71 o                         
  23  -1   3       1749.86       1890.97        74.75 o                         
  24   4  -2        510.04        568.65       102.55 o                         
  26   0   2       3869.77       5279.09       112.43 o                         
  27  -5  21        459.70        428.42        57.76 o                         
  27   3  -1       1364.03       1828.89        92.05 o                         
  30   4   0         50.88         48.49        79.38 o                         
  32   2   2        781.17       1082.94       118.92 o                         
  34  -4  20        411.67        602.94        77.53 o                         
  40  -2  16        186.10        316.29       101.93 o                         
  44   0  14        708.48        904.10       141.78 o                         
  45   1  13       1658.57       1959.85       164.32 o                         
 -35  -1  31        117.85         73.20       101.31 o                         
 -34   2  20        136.87         18.22       111.20 o                         
 -32  -2  30        812.57       1136.07       120.77 o                         
 -31  -1  23         30.87          0.93       116.45 o                         
 -31   5  15         82.59        -33.67        71.66 o                         
 -30  -2  26        109.16         26.25        89.88 o                         
 -26  -4  33         94.07        145.17       145.17 o                         
 -21  -5  32          1.91         67.03       123.86 o                         
 -20   8   9        742.75        703.63        45.41 o                         
 -19  -5  30        572.65        373.13       119.54 o                         
 -15   3   2        285.62        289.42        37.68 o                         
 -14  -6  33        147.65         67.03       110.89 o                         
 -10  -4  15         90.69         17.92        62.39 o                         
  -9  -5  20       1804.05       2001.86        88.34 o                         
  -6  -4  13       1196.50       1128.96        59.00 o                         
  -3  -3   8         27.22         14.83        38.30 o                         
  -2  -6  23         17.07        -13.59        71.04 o                         
  -1  -7  34         44.80         75.37        94.21 o                         
   0  -4  11        995.57        901.01        44.48 o                         
   0   8   1       4459.26       4838.32        87.41 o                         
   1  -7  32         81.67         12.66        85.25 o                         
   3  -7  32        375.69        443.86        79.07 o                         
   5   1  -2      27837.00      25334.45       100.08 o                         
   6   2  -3        280.88        332.05        47.26 o                         
   8  -6  21        171.43         29.96        42.93 o                         
   8   2  -3        188.42        117.68        55.29 o                         
  10  -6  21       1493.54       1534.52        46.95 o                         
  10   2  -3        332.45        370.35        59.61 o                         
  12   2  -3       6081.61       6765.74        97.30 o                         
  16   4  -3        597.38        669.04        77.84 o                         
  17   3  -3        349.56        374.36        77.84 o                         
  22  -6  26        757.94        549.81        34.90 o                         
  25   3  -1        423.93        515.21        96.68 o                         
  25   5  -1        450.98        507.18        81.85 o                         
  28   4   0        663.70        904.71       115.21 o                         
  30   0   4      13076.70      14807.46       181.31 o                         
  32  -2  10         80.98        287.88        74.44 o                         
 -36   2  22          1.87        103.78       119.54 o                         
 -33  -1  25        193.11        147.34        92.97 o                         
 -33   1  19         56.05        -21.31       103.17 o                         
 -32  -2  28          0.84       -122.32       134.05 o                         
 -32   0  20        806.10       1076.14       119.23 o                         
 -28   6  12         33.20        -50.97        68.26 o                         
 -26   4   9        693.27       1156.14        71.97 o                         
 -25  -1  14       1910.08       2271.82       107.80 o                         
 -25   1  10        791.08        666.87        79.07 o                         
 -24  -2  17       1396.48       1316.76        83.71 o                         
 -23  -5  34          1.16       -126.64       126.64 o                         
 -19   3   4       4154.27       4870.13        79.69 o                         
 -17  -5  26        481.74        369.42       105.95 o                         
 -17  -1   8       6348.61       6541.18       105.95 o                         
 -16  -6  35          0.20       -118.30       118.30 o                         
 -16   2   3       3291.41       3449.28        63.63 o                         
 -13  -3  12       1197.66       1448.65        74.75 o                         
 -13  -1   6       1669.08       1903.64        71.35 o                         
 -12  -6  29        947.53       1152.13       125.41 o                         
 -10  -6  27          8.13          9.27       101.62 o                         
  -7  -5  18        382.95        250.81        79.38 o                         
  -6  -6  25        867.26        813.28        79.07 o                         
  -6   2  -1        616.54        630.43        17.30 o                         
  -4  -2   5       3241.05       2931.59        53.13 o                         
  -4  10   7        231.64        283.86        58.07 o                         
  -3  -7  34         53.39        -82.16        82.16 o                         
  -3   9   4         45.78        149.50        52.82 o                         
  -1  -5  16         20.94         13.90        41.70 o                         
  -1  -1   2       1929.16       2000.62        26.25 o                         
   4  -6  21       5798.23       6320.64        91.12 o                         
   5  -7  30         96.93        -73.20        73.20 o                         
   6  -6  21        405.27        364.48        49.42 o                         
   7  -7  30        111.69        175.14        65.79 o                         
   7   1  -2      12120.05      11660.27        85.25 o                         
   8  10   5         91.69        104.71        83.40 o                         
   9  -7  30         21.10        -60.85        60.85 o                         
   9   1  -2     108636.55     105084.53       244.94 o                         
  13  -7  31         14.98         50.97        48.80 o                         
  16   0   0         64.71        233.51        60.54 o                         
  17  -1   2       1033.38       1049.89        56.22 o                         
  18   2  -2         77.07        663.48        60.23 o                         
  19   3  -2       3116.24       3771.75       106.56 o                         
  21  -1   3       1013.45       1105.49        62.39 o                         
  23   5  -1       1164.89       1246.95       117.68 o                         
  24   0   2       1236.33       1056.99        76.91 o                         
  25   1   1       2240.13       2470.43       101.93 o                         
  29  -5  23         12.55        -14.21        57.76 o                         
  31  -5  25        103.35         92.36        66.41 o                         
  33  -3  15        543.03        788.57        75.06 o                         
  34  -2  12        185.65         76.91        84.02 o                         
  37  -3  19        229.42        350.58        99.77 o                         
  39  -1  13         28.70        159.69       107.49 o                         
  39   5   7        363.76        773.13       114.59 o                         
  42  -2  20         30.63         42.01       104.40 o                         
  44   0  16         85.01         37.68       129.42 o                         
 -38   2  24        130.64        160.93       126.02 o                         
 -35  -1  27        239.04        289.42       133.75 o                         
 -35   1  21         29.89       -114.29       114.29 o                         
 -34   2  18         62.40        117.37       107.18 o                         
 -32   6  16        525.43        466.72        54.67 o                         
 -28  -4  33        219.72         -6.18       139.61 o                         
 -23   1   8         72.54        -30.58        66.41 o                         
 -21  -5  30         17.42        -28.42       122.63 o                         
 -21   9  12        543.36        -14.83        40.46 o                         
 -20   2   5      16271.25      18673.73       141.78 o                         
 -19  -5  26        862.81        704.87       135.91 o                         
 -19   5   4         13.97        109.34        45.10 o                         
 -18  -6  35          0.78       -147.95       149.50 o                         
 -15   5   2       2425.97       2601.09        39.85 o                         
 -11  -5  20        180.89        427.80        80.31 o                         
 -11   3   0         38.23        148.88        26.25 o                         
  -9   9   6         54.68          8.65        37.99 o                         
  -8  -6  25        100.57        209.11        78.76 o                         
  -8  -4  13        379.66        410.81        58.69 o                         
  -5  -7  34         26.27        222.09        88.65 o                         
  -4  -6  23       1267.07       1195.37        75.68 o                         
  -3  -5  16         17.52         57.14        59.00 o                         
  -3   3  -2      28624.25      28795.47        70.42 o                         
  -1   5  -2        333.48        418.84        37.37 o                         
  -1   7   0       1177.39       1242.01        55.91 o                         
   2  -6  21        183.28        362.32        54.36 o                         
   3  -7  30         69.59         70.42        68.57 o                         
   4   4  -3       7597.01       8293.46        87.72 o                         
   6   8   1        820.07       1078.30        82.16 o                         
   8   4  -3         79.86        178.22        64.56 o                         
  11  -7  30          5.42         53.75        49.73 o                         
  14  -4  11          4.10         30.89        21.31 o                         
  15  -1   2       1735.47       2053.44        55.29 o                         
  16   2  -2       3392.39       6457.78       110.89 o                         
  24   2   0        332.66        184.40        65.17 o                         
  28   0   4       1152.42       1280.31        87.72 o                         
  29   1   3       3177.84       3409.12       100.08 o                         
  30  -4  18          6.11        -23.47        59.61 o                         
  30  -2  10        613.17        697.76        72.59 o                         
  33  -1   9         50.19         19.77        87.72 o                         
  34  -4  22         44.48         92.05        76.91 o                         
  36  -4  24          5.15         69.81        84.02 o                         
  38  -2  16          5.90        166.18        91.12 o                         
  40  -2  18         57.31        123.86       103.17 o                         
 -38   4  22          0.04          9.58       103.78 o                         
 -37   1  23          0.02        -80.00       125.10 o                         
 -34   4  16         93.98        184.71        93.59 o                         
 -34   6  18         27.25         27.18        41.70 o                         
 -33   1  17         45.33          5.87       102.55 o                         
 -32   0  18          1.51         56.22       103.17 o                         
 -31  -3  29       1629.79       2159.39       131.89 o                         
 -31   5  13        339.51        237.84        87.72 o                         
 -28  -4  31         72.67        140.23       137.14 o                         
 -26   8  13         26.56        -15.14        63.01 o                         
 -23   3   6        140.10        283.24        56.53 o                         
 -21  -5  28        257.52        113.67       119.54 o                         
 -18  -6  33        120.09         15.44       142.70 o                         
 -18   4   3       2233.14       2531.59        54.36 o                         
 -17   1   4       1690.11       1716.76        65.79 o                         
 -16  -6  31          4.84         32.43       108.11 o                         
 -14  -6  29         24.77        -51.58        96.99 o                         
 -13  -5  20        822.31        554.13       105.95 o                         
 -12  -6  27         10.78         20.39        90.50 o                         
 -10  -6  25        190.97         50.97       101.00 o                         
  -7  -7  34        324.95        251.43       119.85 o                         
  -6  -6  23        347.43        472.90        88.34 o                         
  -5  -7  32        119.50         50.35       101.00 o                         
  -2   6  -1        102.06          4.63        35.83 o                         
  -2  10   7        168.11        195.52        71.97 o                         
  -1  -7  30        208.20        239.07        87.41 o                         
  -1   9   4         46.08         63.32        62.39 o                         
   0  -6  21       3470.64       3859.78        86.49 o                         
  13   5  -2       2805.64       3026.42        92.36 o                         
  13   7   0        189.53        130.66        80.93 o                         
  14   2  -2       1955.11       2151.67        80.00 o                         
  15  -7  31        411.47        306.10        37.68 o                         
  15   3  -2        285.62        276.45        71.66 o                         
  19  -1   3       4379.42       5091.60        82.78 o                         
  24  -6  28        615.87        637.53        45.10 o                         
  24   4   0         79.09        604.17       103.17 o                         
  35  -1  11        708.22       1016.22       100.08 o                         
  39  -3  23         78.92        -71.35       109.04 o                         
  41  -1  17         28.76         69.50       110.58 o                         
  44   0  18        157.39        -30.58       127.88 o                         
 -35   5  17         14.91        -62.39        77.53 o                         
 -34   2  16          0.08         12.66       101.62 o                         
 -33  -1  21        230.82        204.79       119.23 o                         
 -30  -4  31          0.97         59.00       134.67 o                         
 -25  -5  32        109.51         -1.54       134.67 o                         
 -25  -1  12       1476.91       1742.71       101.93 o                         
 -23   5   6      12202.87      15061.06       134.05 o                         
 -22  -2  13         74.61        280.46        59.61 o                         
 -19  -1   8       2543.88       2672.44        90.19 o                         
 -17  -5  22       1026.50       1232.13       102.24 o                         
 -16  -6  29         46.73          6.18       105.64 o                         
 -16  -2   9       1027.10        921.39        74.75 o                         
 -16   6   3       3978.94       4500.40        44.48 o                         
 -15  -1   6      12720.13      13556.80       127.88 o                         
 -13   1   2        352.50        442.94        48.80 o                         
 -12  -2   7        122.33        206.64        62.70 o                         
 -12   8   5          3.93         43.86        21.62 o                         
 -10  -4  13       1964.53       2202.94        76.91 o                         
  -9  -7  34         68.64         78.15       116.76 o                         
  -8  -6  23       1311.18       1149.66       103.78 o                         
  -7  -7  32          9.74         20.70       106.87 o                         
  -7   1   0      79898.11      77532.94       140.85 o                         
  -6   8   3        390.79        497.61        42.01 o                         
  -5  -5  16        918.14        904.10        59.61 o                         
  -4  -4  11         51.39        -42.01        42.01 o                         
  -2  -6  21          0.72         30.58        65.79 o                         
   0   6  -1          1.83        104.40        43.86 o                         
   0  10   7          2.21        -65.48        65.48 o                         
   1   9   4         58.19         59.00        63.63 o                         
   5  -7  28        358.32        221.78        67.95 o                         
   7   7   0        251.27        279.54        75.37 o                         
   9   5  -2        746.84        795.99        75.37 o                         
  12   2  -2       2408.67       3278.16        81.85 o                         
  12   6  -1         30.15         55.91        71.35 o                         
  13  -1   2       9374.48       8997.41        77.22 o                         
  13   1  -1         44.45        -24.40        63.01 o                         
  16  -2   5       5308.91       5804.81        66.72 o                         
  18   4  -1        605.82        596.45        80.62 o                         
  19   3  -1       2112.38       2541.48        96.06 o                         
  20  -2   6        333.26        398.77        44.79 o                         
  25   3   1       2207.49       3407.58       121.70 o                         
  38   6  10        377.89         68.26       122.32 o                         
  39   1  11        185.93        -43.55       117.68 o                         
  40  -2  20         71.61        -89.88       101.93 o                         
 -32   0  16        925.47        941.78       113.98 o                         
 -31   7  15        514.76        137.45        70.12 o                         
 -29   7  13          2.26        -52.82        64.56 o                         
 -27   3   8       8201.20       8966.83       130.97 o                         
 -25   1   8        337.24        521.39        73.82 o                         
 -23  -1  10        471.52        378.69        81.85 o                         
 -21   3   4        262.51        412.05        59.31 o                         
 -20  -6  33         16.55        193.67       121.70 o                         
 -20  -2  11          0.90        -39.85        54.05 o                         
 -20   6   5        154.86        162.16        39.54 o                         
 -18  -6  31        145.68        284.17       114.29 o                         
 -17  -3  12       2908.72       3414.07        96.68 o                         
 -13  -3  10        442.54        623.01        66.41 o                         
 -11  -7  34          3.10       -118.30       118.30 o                         
 -11  -1   4      41783.82      41390.41       175.44 o                         
  -8  10   9         93.96         70.42        52.51 o                         
  -7  -5  16        487.38        544.87        60.85 o                         
  -7  -3   8        266.13        330.50        51.27 o                         
  -4  -6  21       3155.61       3449.90        98.84 o                         
  -3  -1   2        928.77        804.64        38.61 o                         
   2  10   7        208.93         87.72        80.00 o                         
   3  -7  28        375.27        304.25        63.94 o                         
   3  -5  14        297.47        300.23        40.15 o                         
   5  -5  14       2552.24       2547.65        44.79 o                         
   6   6  -1        628.54        674.29        68.26 o                         
   6  10   7        388.14        139.31        99.77 o                         
   7  -7  28         23.41         -8.03        54.36 o                         
   7  -5  14       1675.16       1812.21        35.52 o                         
   7   5  -2       5183.90       5596.31        89.88 o                         
   8   6  -1        792.07       1060.39        79.07 o                         
   9  -7  28          0.01         46.64        50.97 o                         
  10   2  -2       1805.93       2396.30        59.31 o                         
  10   6  -1       4420.60       5103.65       102.86 o                         
  13   3  -2          2.94         78.15        65.48 o                         
  20   2   0        315.92        383.94        60.85 o                         
  24  -2   8       4090.54       3845.26        79.07 o                         
  26   4   2       1257.07       1411.90       112.43 o                         
  27  -1   7        376.24        692.82        76.60 o                         
  34  -4  24        213.51        156.60        86.18 o                         
  35   3   7        520.90        895.14        92.66 o                         
  43   1  17        345.21         55.91       135.29 o                         
 -36   0  20        477.32        488.65       123.24 o                         
 -36   4  16         49.60         -4.02        96.37 o                         
 -35   3  15          5.09       -103.78       103.78 o                         
 -34   4  14        165.85        345.02        89.88 o                         
 -33  -1  19         56.05        -13.90        77.22 o                         
 -33   3  13          0.00          0.62        87.10 o                         
 -28   6  10         57.02        129.11        70.42 o                         
 -28   8  14        101.94        109.04        69.19 o                         
 -20  -6  31        155.51        -51.58       120.15 o                         
 -19   1   4        239.75        327.72        56.83 o                         
 -18  -6  29        189.58        124.17       106.87 o                         
 -16  -6  27         40.34         77.53        99.15 o                         
 -14  -6  25        260.64        324.02        95.44 o                         
 -14  -2   7        730.83        666.26        68.57 o                         
 -14   2   1      12147.99      11820.27        88.34 o                         
 -10  -6  23        296.97        368.80        80.62 o                         
  -9  -5  16        840.10        859.62        84.63 o                         
  -7  -7  30        290.83        163.71        82.16 o                         
  -7   9   6         49.55         10.50        46.33 o                         
  -6  -6  21       2189.98       2127.27        93.90 o                         
  -4   8   3       1837.43       2114.91        59.61 o                         
  -3  -7  28          9.16          7.10        85.56 o                         
  -1  -7  28        169.65        200.77        64.25 o                         
  -1  -5  14       2665.12       2756.46        66.72 o                         
   1  -5  14       3290.93       3249.74        60.54 o                         
   8   0   0        901.96        947.96        43.55 o                         
   9   3  -2       4824.00       4986.27        84.32 o                         
  11  -1   2       5340.53       4841.10        54.05 o                         
  15  -3   8          8.47         12.36        29.96 o                         
  15   1   0         53.68         76.60        64.87 o                         
  19  -1   4       4465.03       4626.12        79.38 o                         
  19   1   1      13427.54      18355.89       158.15 o                         
  24   0   4       2048.52       2226.11        85.56 o                         
  24   2   2        506.56       1136.07        93.90 o                         
  27   3   3        673.58       1108.27       110.89 o                         
  28   0   6          3.30        -68.57        78.15 o                         
  28   2   4       1084.73       1362.48       105.33 o                         
  30  -4  20          0.02        -34.90        64.25 o                         
  30  -2  12        422.94        301.16        71.97 o                         
  32  -4  22        156.43        287.88        73.20 o                         
  37  -3  23         18.94        -17.30       100.39 o                         
  37  -1  15        226.21        142.39       104.40 o                         
  39  -1  17         16.67         91.74       105.02 o                         
  41   1  15          1.91       -124.48       124.48 o                         
 -39   1  21          0.24         67.95       121.70 o                         
 -38   4  18        115.57        224.56        98.53 o                         
 -36   2  16        326.02        429.65       111.51 o                         
 -33   5  13       1494.07       1960.16        97.30 o                         
 -32  -2  20         20.67          2.16        82.78 o                         
 -31  -3  23        349.73        441.39       101.31 o                         
 -31   5  11        173.56        208.49        88.96 o                         
 -20  -6  29         58.17        -12.97       112.74 o                         
 -19  -3  12        128.41        104.09        77.84 o                         
 -18  -6  27        630.55        500.39       108.73 o                         
 -15   1   2      11564.19      12286.68       103.17 o                         
 -13   9   8         87.26         24.71        28.73 o                         
 -12  -6  23       3617.79       3585.50       119.85 o                         
 -11  -7  32        150.02         70.73        97.30 o                         
  -9  -7  30         23.92         88.34        88.34 o                         
  -8  -4  11       2928.94       2958.77        75.06 o                         
  -6  10   9          0.76        -24.71        57.14 o                         
  -5  -7  28        251.53        166.49        93.28 o                         
  -3  -5  14         20.12        116.76        55.91 o                         
  -1   3  -2         26.18         44.79        24.71 o                         
   0  -6  19         42.13         66.10        55.60 o                         
   2  -6  19        852.63        860.23        54.05 o                         
   4  -6  19         27.56        -47.26        47.26 o                         
   6  -6  19        447.37        534.06        45.10 o                         
   6   0   0      20410.18      26935.07        92.05 o                         
   7   3  -2       1358.12       1407.88        59.92 o                         
   9  -5  14        263.10        264.71        20.39 o                         
  11  -7  28          1.05        -24.40        42.93 o                         
  12   2  -1       1934.45       1983.02        74.75 o                         
  14  -2   5        573.70        671.20        35.21 o                         
  14   4  -1        447.34        549.50        71.66 o                         
  15  -1   3        698.65        756.14        44.48 o                         
  15   5   0       5382.75       5560.79       115.52 o                         
  21  -1   5       2513.28       2706.11        73.51 o                         
  30   0   8       5156.54       7009.14       139.92 o                         
  33  -3  19        219.35        202.32        88.96 o                         
  38  -2  20          2.42        -13.59        92.36 o                         
  41  -1  21        125.58        127.88       111.82 o                         
  43   1  19         28.66         27.80       126.95 o                         
 -41   3  21         91.61         60.23       118.92 o                         
 -40   2  20         90.23        -46.33       116.14 o                         
 -36  -2  24        490.40        547.65       139.61 o                         
 -36   0  18       1254.23       1636.14       130.66 o                         
 -35  -1  19        267.71        160.62       120.15 o                         
 -35   1  15          1.33       -106.87       106.87 o                         
 -33  -1  17         45.33        118.92        79.69 o                         
 -20   4   3        151.77        168.96        43.24 o                         
 -14  -6  23        273.67        351.51       105.33 o                         
 -13  -1   4      11565.83      11510.46       110.89 o                         
 -11  -7  30        112.60         73.20        94.21 o                         
 -11  -3   8       2776.22       2918.93        77.84 o                         
 -10  -6  21          7.89        -92.66        92.66 o                         
 -10  -4  11       3776.18       3880.79        95.44 o                         
  -9   5   0       1604.86       1530.51        16.99 o                         
  -7  -7  28          3.88        -78.76        78.76 o                         
  -7   7   2       2214.77       2208.19        43.86 o                         
  -5  -5  14        509.60        445.10        62.39 o                         
  -5  -1   2      27837.00      26576.15       102.86 o                         
  -5   9   6          3.16        -53.13        53.13 o                         
  -2  -6  19       1547.77       1766.18        75.37 o                         
  -2   8   3          3.74         56.53        46.64 o                         
  -1  -7  26        773.17        696.22        78.15 o                         
   0   8   3         67.05         11.74        54.67 o                         
   1  -7  26          1.83        -20.70        63.63 o                         
   1  -3   6       6255.95       5773.61        50.97 o                         
   3  -7  26        298.74        357.38        67.34 o                         
   3  -3   6        441.57        448.50        23.78 o                         
   3   3  -2       2262.11       2555.68        56.53 o                         
   5  -7  26        563.34        587.18        63.01 o                         
   5   3  -2       1852.20       1836.61        54.05 o                         
  10  10   9         49.80         41.70       101.62 o                         
  12   4  -1         37.94        -51.89        61.47 o                         
  13   1   0       8991.73       9142.27       102.24 o                         
  16   2   0       2250.99       2695.92        88.65 o                         
  17   1   1       4333.56       4913.99        95.14 o                         
  22  -2   8       3133.25       4067.04        75.37 o                         
  22   0   4       2073.81       2551.05        84.63 o                         
  22   2   2        676.68       1441.86        98.22 o                         
  25   3   3        738.45        552.59        73.20 o                         
  26   0   6        883.43       1132.05        81.54 o                         
  26   2   4        931.80       1251.59       102.55 o                         
  31  -1  11       1260.76       1467.19        96.37 o                         
  32   0  10       3990.52       5612.07       135.91 o                         
  34  -4  26         57.99          1.54        85.56 o                         
  39  -1  19        215.39        266.87       112.12 o                         
  39   3  13         19.09        159.38        92.66 o                         
  40  -2  24         83.56        254.83       103.78 o                         
  41   1  17         28.76        101.62       126.95 o                         
 -40   0  22        352.63        394.44       136.22 o                         
 -37   3  15        189.93         65.79       101.31 o                         
 -36   2  14         62.55         66.41       101.62 o                         
 -36   4  14         21.27        -28.73        91.43 o                         
 -35   3  13        352.94        406.18       100.70 o                         
 -34  -2  20        136.87        182.55       127.57 o                         
 -34   2  12         66.30         54.05        98.22 o                         
 -34   6  14         24.53         -6.18        77.84 o                         
 -33  -3  23         28.14         12.05       123.55 o                         
 -33   7  15         76.21         33.05        79.07 o                         
 -29  -5  30        395.01        238.15       142.09 o                         
 -22  -6  29         28.16        144.87       125.41 o                         
 -21   1   4       2290.65       2791.67        78.76 o                         
 -20  -6  27        687.01        722.47       118.61 o                         
 -18  -6  25        640.04        285.72       106.87 o                         
 -17  -3  10         27.14          0.62        72.59 o                         
 -17   5   2       4605.13       4817.00        52.82 o                         
 -16  -4  13         47.92        -44.79        71.97 o                         
 -16  -2   7        162.96        224.87        46.95 o                         
 -13  -7  30        125.97        186.56        99.46 o                         
 -13  -5  16       5270.09       5538.24       118.30 o                         
 -13   3   0      17363.72      19298.60        88.34 o                         
 -12  -6  21        734.54        766.03       105.02 o                         
  -9   1   0        689.50        618.69        36.14 o                         
  -7  -5  14       1127.54       1042.17        75.37 o                         
  -6  -6  19         72.39        122.63        75.37 o                         
  -5  -7  26        883.10       1082.32        96.37 o                         
  -4  -6  19       1493.61       1535.45        69.50 o                         
  -4  10   9        491.25        353.98        63.63 o                         
  -3  -7  26        498.07        523.55        82.78 o                         
  -3   9   6        142.42        127.26        61.16 o                         
  -2  10   9         84.02         46.64        76.60 o                         
   6  10   9          3.31         76.91       104.09 o                         
   7  -7  26        188.42        328.96        54.36 o                         
   8  -6  19        538.06        647.72        35.83 o                         
   8  10   9          0.08        -83.09        92.05 o                         
  10   2  -1       5186.01       4599.55        82.16 o                         
  10   4  -1       1001.79       1129.27        67.03 o                         
  12   6   1       1905.26       2151.05        90.19 o                         
  19   3   1        454.70        551.97        80.31 o                         
  23  -5  21       1498.91       1579.00        56.83 o                         
  28  -2  12         76.93        524.17        63.94 o                         
  31   7  11        143.03         87.72       146.10 o                         
  32   6  10        151.80        203.55       133.44 o                         
  37  -3  25        469.68        339.15        94.83 o                         
  38   0  16        236.26        495.14       110.58 o                         
  39   5  15          0.55        117.99       106.26 o                         
  41  -1  23        466.27        585.02       120.15 o                         
 -41   3  19         38.13        -19.46       113.05 o                         
 -40   4  18         84.17         22.55       101.93 o                         
 -35   5  13         54.86        -75.06        92.05 o                         
 -30   6  10        537.25        881.24        80.62 o                         
 -22  -2   9        715.70        550.74        83.40 o                         
 -17   1   2        650.83        974.83        59.00 o                         
 -16  -6  23        131.29        -65.48        93.59 o                         
 -16   4   1        171.67        175.75        31.20 o                         
 -15  -7  30        315.60        249.27       126.02 o                         
 -13  -3   8       2691.70       2860.24        81.54 o                         
 -12  -4  11        919.52       1030.43        71.04 o                         
 -12  -2   5        502.19        463.01        63.94 o                         
 -11  -7  28        137.42        145.79        92.66 o                         
  -8  -6  19       2032.71       2062.71        96.99 o                         
  -8   2  -1       2525.50       2800.94        33.67 o                         
  -7  -7  26        412.57        311.97        92.97 o                         
  -7  -1   2      12120.05      11661.20        84.94 o                         
  -3  -3   6       6464.71       6373.77        70.42 o                         
  -2  -4   9       6192.27       5881.10        72.59 o                         
  -1   9   6        116.15         80.00        60.54 o                         
   0  10   9         82.07        191.51        76.60 o                         
   8   2  -1         43.78          6.18        54.36 o                         
   8   4  -1        292.66        397.53        58.07 o                         
  10   6   1        780.46        759.54        73.82 o                         
  12  -4  11       1207.21       1367.42        23.47 o                         
  12  -2   5         10.84         22.55        29.96 o                         
  15   1   1       1468.52       1595.99        76.91 o                         
  20   0   4          0.50         98.53        60.54 o                         
  20   2   2       9948.89      10856.56       133.75 o                         
  20   4   2        328.05        183.17        89.58 o                         
  23  -1   7        127.44         96.99        58.07 o                         
  24  -6  30        209.78        132.20        53.44 o                         
  24   2   4        588.22        410.50        91.43 o                         
  25  -5  23        318.29        264.71        55.91 o                         
  27  -5  25        115.01         62.70        63.63 o                         
  28   4   6       1327.37       1760.31       103.78 o                         
  30  -2  14        336.01        297.14        71.04 o                         
  35   3  11        361.19        232.59        89.58 o                         
  37   3  13         18.61        -92.97       124.17 o                         
  39  -1  21         98.34        175.75       109.34 o                         
  39   3  15         48.90         94.83        93.90 o                         
  40   0  20        170.43        669.04       127.57 o                         
 -39  -1  21          0.24        110.58       129.11 o                         
 -39   1  17         28.47        149.50       117.99 o                         
 -34  -2  18         62.40        -33.36       121.39 o                         
 -33   5  11         26.31         69.19        73.20 o                         
 -31   1   9        103.09         89.58        90.81 o                         
 -30  -4  22       1596.18       1776.07       113.05 o                         
 -26  -6  30          5.30       -117.37       135.29 o                         
 -21  -1   6       1979.68       2311.67        88.03 o                         
 -17  -7  30          1.07         87.72       132.20 o                         
 -14  -6  21        889.77       1228.11        95.14 o                         
 -14  -4  11       4041.23       4183.49        96.99 o                         
 -13  -7  28         11.33         66.10        92.36 o                         
 -10  -6  19        124.17        275.52        85.25 o                         
  -9  -7  26         16.70        -70.73        76.29 o                         
  -8   6   1        792.07        737.61        26.87 o                         
  -5  -3   6       4484.94       4866.43        67.34 o                         
  -5   7   2        282.47        276.45        38.92 o                         
  -4  -4   9        319.68        354.29        43.55 o                         
   4  -4   9       3014.42       2794.14        37.07 o                         
   5  -3   6        141.06        236.60        13.90 o                         
   5   7   2        660.03        509.96        60.54 o                         
   6   4  -1        278.58        183.48        61.47 o                         
   9  -7  26          9.01          9.88        40.15 o                         
  10  10  11        140.08         50.66       126.02 o                         
  13  -3   8          9.19         -7.10        25.95 o                         
  13   3   0      17363.70      18708.64       152.28 o                         
  14   0   2       9755.70      10560.04       101.93 o                         
  15  -1   4        208.74        101.00        48.19 o                         
  20  -6  26         18.30        112.43        37.68 o                         
  20  -2   8        410.55        683.25        46.02 o                         
  30   4   8       1375.92       1548.73       101.00 o                         
  31  -3  19          9.48         46.64        64.56 o                         
  31  -1  13       1039.62        988.42        94.21 o                         
  34  -4  28        195.08         59.61        72.90 o                         
  35   1  13        755.35        938.07       117.37 o                         
  37   1  15        226.21        263.17       113.98 o                         
  38   0  18         35.05         31.51       108.73 o                         
 -43   1  21        108.03         41.39       140.23 o                         
 -41   3  17         20.61        -30.89       113.36 o                         
 -39   3  15        262.13        353.98       109.96 o                         
 -38   2  14         45.89        -20.70       105.02 o                         
 -38   4  14        152.49         71.97        97.30 o                         
 -36   0  14        109.17        159.38       113.36 o                         
 -36   2  12          0.37         -3.71       101.00 o                         
 -36   4  12        328.13        427.80        89.27 o                         
 -35   3  11       1051.68       1258.07       107.80 o                         
 -31   5   9         81.82         39.23        65.17 o                         
 -28   6   8        557.76        698.69        65.48 o                         
 -26  -6  28         18.38       -147.95       147.95 o                         
 -26  -6  29         98.94        243.40       131.27 o                         
 -26   4   5       1112.98       1299.16        63.94 o                         
 -24  -6  27        201.07        193.67       124.17 o                         
 -22  -6  25        120.02         25.02       112.74 o                         
 -22   2   3       1160.74       1379.46        65.17 o                         
 -15  -7  28         63.02        -62.39        97.30 o                         
 -12  -6  19        681.56        553.21       102.24 o                         
 -11  -7  26        290.20        123.24        89.58 o                         
 -11   1   0      36467.39      34746.07       128.80 o                         
 -10   8   5        473.01        608.50        36.45 o                         
 -10  10  11        581.87        296.53        56.53 o                         
  -9  -1   2     108636.55     106014.57       243.40 o                         
  -7  -3   6       2233.22       2096.07        60.85 o                         
  -6  -4   9        321.22        324.63        47.88 o                         
  -5  -7  24        864.64        814.83        87.10 o                         
  -3  -7  24         63.96        103.78        73.51 o                         
  -1  -7  24         28.99        -58.38        64.87 o                         
  -1   7   2        404.61        503.48        51.58 o                         
   1  -7  24         32.12         74.44        58.69 o                         
   3  -7  24        988.74       1192.59        66.41 o                         
   6   2  -1       3858.28       3914.14        64.25 o                         
   8  10  11        207.60        113.36       124.17 o                         
  13   1   1      18438.44      19648.25       135.29 o                         
  14   4   1        124.07        145.17        68.26 o                         
  18   2   2      12671.56      13882.06       148.26 o                         
  19   1   3       4379.42       5166.35       101.31 o                         
  22  -6  28         13.23        -14.83        43.24 o                         
  23   1   5        120.77        597.69        79.07 o                         
  25  -1   9       5649.22       6580.72       110.27 o                         
  26  -2  12       1023.51        999.23        67.95 o                         
  34   2  12        185.65         91.74        78.46 o                         
  35  -3  25         84.16        -62.39        97.61 o                         
  36  -2  22         15.75         28.42        89.88 o                         
  37   3  15         31.47         75.37       132.51 o                         
  40   0  22        396.79        625.79       127.26 o                         
 -42   0  20        154.27        177.30       134.36 o                         
 -41  -1  21        229.10        282.94       140.85 o                         
 -37  -3  23        281.13         69.50        97.61 o                         
 -36   6  14          3.72        -68.88        68.88 o                         
 -34   4  10        132.25         63.32        81.54 o                         
 -34   6  12        428.51        604.17        94.52 o                         
 -28   8  12         20.06        -15.75        50.97 o                         
 -27   7   9         14.92         13.59        54.36 o                         
 -23  -1   6        962.15        891.74        83.09 o                         
 -21   3   2        146.52         81.85        50.66 o                         
 -19  -7  30        288.27         89.58       120.15 o                         
 -19   1   2        794.01        961.24        60.54 o                         
 -18   2   1        574.39        582.55        54.98 o                         
 -18   6   3        141.40        207.88        25.64 o                         
 -17  -7  28         35.51        -35.52        99.77 o                         
 -17  -3   8        330.12        531.28        70.73 o                         
 -15   3   0       2737.04       3331.90        52.51 o                         
 -14  -6  19        480.38        592.13        86.80 o                         
 -13  -7  26          0.33         74.44        88.65 o                         
 -11   9   8         29.34          0.31        37.37 o                         
  -9  -7  24         15.52        -90.81        90.81 o                         
  -8  -4   9         97.70        138.69        51.89 o                         
  -7  -7  24        304.78        303.01        73.51 o                         
  -4  -6  17        147.24         46.02        62.09 o                         
  -2  -6  17        429.77        491.12        61.47 o                         
  -1  -5  12          4.29         92.05        44.79 o                         
   0  -6  17        240.02        383.94        53.75 o                         
   2  -6  17        105.37         17.61        49.42 o                         
   5  -7  24         11.56         71.35        48.49 o                         
   6  10  11        245.19        287.26        94.21 o                         
  10  -6  19          2.52        -20.70        20.70 o                         
  11   3   0         38.23         76.60        63.63 o                         
  11   7   4       1401.44       1213.90        89.58 o                         
  14   2   1        245.07        218.69        66.72 o                         
  15   1   2       1735.47       2044.49        74.75 o                         
  18   0   4        584.83        758.30        65.17 o                         
  21  -1   7       1278.51       1684.33        67.34 o                         
  22   0   6        546.62        802.47        68.88 o                         
  27   3   7         67.61        352.74        75.06 o                         
  28  -2  14        382.59        510.58        65.17 o                         
  30  -4  24         13.35         77.53        70.73 o                         
  33  -3  23         26.10        180.08        93.28 o                         
  33   5  13        603.03        967.11       109.65 o                         
  34  -2  20        779.08        850.97        91.43 o                         
  37  -1  21         57.61         51.27       103.17 o                         
  38   0  20          0.04        -25.02       109.65 o                         
 -43   1  19         32.38        -52.82       135.29 o                         
 -32   6  10        166.87        158.77        76.91 o                         
 -28  -6  28        475.74        293.13       141.78 o                         
 -26  -6  26         64.40        270.89       126.33 o                         
 -25   1   4          8.95         86.49        66.72 o                         
 -22  -6  23          0.56         81.54       106.26 o                         
 -22  -2   7        244.23        243.09        81.54 o                         
 -16  -2   5        153.84        225.48        66.72 o                         
 -11  -7  24         84.44         88.65        80.31 o                         
 -10  -4   9        119.52        181.31        58.69 o                         
  -8   8   5        163.02        122.63        42.01 o                         
  -8  10  11         65.92        -21.93        58.07 o                         
  -7  -5  12        147.79        173.59        64.87 o                         
  -6   6   1        628.54        638.46        32.12 o                         
  -6  10  11       1196.58        695.60        74.75 o                         
  -5  -5  12        104.23        169.27        47.88 o                         
  -4  -2   3          0.93        -15.14        38.61 o                         
  -4   4  -1      11017.08      11089.15        56.22 o                         
   1  -5  12       5372.33       5098.71        63.01 o                         
   3   5   0          1.24        -21.31        47.26 o                         
   4  -6  17       1456.79       1471.51        54.05 o                         
   4   8   5        952.84       1200.62        83.40 o                         
   4  10  11        153.14        120.15        80.31 o                         
   5   9   8          2.07         26.87        92.66 o                         
   6  -4   9         28.70         72.59        18.22 o                         
   7   1   0      79898.10      77328.76       189.04 o                         
  12   4   1       1378.84       1518.15        72.90 o                         
  17   1   3        981.06       2126.96        81.85 o                         
  20   4   4       1914.42       2430.90       106.26 o                         
  24   2   6        261.96        144.56        90.19 o                         
  30   2  10        613.17        757.69        78.46 o                         
  32  -4  28         10.24        -58.38        84.63 o                         
  32   4  12         84.39        -19.15        82.16 o                         
  34   4  14        393.56        268.73       130.97 o                         
  35  -3  27         20.10         57.76       103.48 o                         
  35  -1  19          1.17        -10.81        92.97 o                         
  36   0  18        174.60        181.00       103.48 o                         
  36   2  16         36.85         98.84       119.85 o                         
  39   1  21         98.34        138.07       120.15 o                         
  40   0  24         28.42         29.96       121.08 o                         
  40   2  22        329.52        274.29       140.23 o                         
 -42   2  16          5.89       -119.23       119.23 o                         
 -40   4  14        481.44        520.77       109.65 o                         
 -38  -2  18         60.98         66.10       128.80 o                         
 -38   2  12        111.97        184.09       107.49 o                         
 -38   4  12        106.32        408.34        99.46 o                         
 -37   3  11         26.93         92.97       100.08 o                         
 -36  -2  16        326.01        318.15       126.33 o                         
 -36   0  12         22.35         55.29       107.49 o                         
 -36   2  10         31.25        114.90        97.30 o                         
 -35   3   9          1.74        -75.68        85.25 o                         
 -33   5   9         18.24        218.69        92.05 o                         
 -31  -5  23         52.60        -19.46       133.44 o                         
 -31   7  11         18.85        -60.85        60.85 o                         
 -21   1   2        505.13        376.53        58.69 o                         
 -19   5   2         15.11          9.58        30.27 o                         
 -17  -7  26        663.32        562.47       112.12 o                         
 -13  -7  24        651.47        611.28        92.05 o                         
 -13  -1   2        352.50        417.30        59.92 o                         
 -12  -6  17        316.50        295.91        94.21 o                         
 -12  -4   9       6391.82       7092.53       107.80 o                         
 -10  -6  17         38.84        -23.78        68.26 o                         
 -10   2  -1         29.98         69.81        27.49 o                         
  -9  -5  12          9.08        181.93        57.45 o                         
  -9   9   8         16.38        -50.66        50.66 o                         
  -7  -7  22        765.84        885.87        90.19 o                         
  -7   5   0         25.23         36.14        20.08 o                         
  -6   8   5       1231.06       1424.87        57.76 o                         
  -5  -7  22         23.61         62.70        71.66 o                         
  -4  -8  31          0.11         36.76        88.96 o                         
  -4   6   1          3.59         33.67        32.12 o                         
  -4  10  11        419.65        445.41        70.12 o                         
  -3  -7  22        399.88        507.18        70.73 o                         
  -2  -8  31         39.87         83.71        81.85 o                         
  -2   4  -1       1860.35       1924.95        35.52 o                         
  -2   8   5        271.01        399.69        62.70 o                         
  -2  10  11         88.45         63.32        75.37 o                         
  -1  -7  22        334.21        275.52        72.59 o                         
   0  -8  31        331.53        217.76        85.56 o                         
   0  -2   3      64144.92      62222.61       116.76 o                         
   3   9   8        497.75        639.38        89.27 o                         
   7  -7  24        555.64        550.74        47.26 o                         
   8  10  13         23.03        -37.99       123.24 o                         
   9   3   0      12450.72      12810.55       116.14 o                         
  10  -2   5        861.31        740.70        30.89 o                         
  12   2   1       4824.17       4815.15        88.34 o                         
  13  -1   4         57.79         77.84        33.67 o                         
  15   3   2       2462.59       2791.98        87.10 o                         
  23  -5  23         57.60         93.28        51.58 o                         
  23  -1   9         45.65        940.23        65.79 o                         
  24   0   8       1186.90       1766.49        82.78 o                         
  25  -5  25        227.69        211.89        62.09 o                         
  28   6  12        305.02        184.40       132.20 o                         
  38   0  22        115.69         73.51       114.29 o                         
 -36  -4  22        137.85        232.90       139.61 o                         
 -36   4  10          1.61         -6.49        87.41 o                         
 -33   3   7        524.33        745.33       105.64 o                         
 -30   6   8        487.95        347.80        66.41 o                         
 -20   2   1        867.89        982.86        54.98 o                         
 -17  -7  24          7.64         37.37       118.61 o                         
 -17   9  10         83.32         55.29        31.51 o                         
 -15  -7  24         10.34        -72.90        95.75 o                         
 -11  -7  22        828.95        954.44       106.56 o                         
  -9  -7  22        556.15        722.78        81.24 o                         
  -8  -2   3        188.42        190.58        54.36 o                         
  -8   0   0        901.96        917.69        44.79 o                         
  -7   9   8         11.17         84.32        54.98 o                         
  -5   9   8         51.26         25.33        61.16 o                         
  -4   8   5          0.75         38.61        45.41 o                         
  -3   5   0          1.24         67.95        29.65 o                         
  -3   9   8         19.35        -68.57        68.57 o                         
  -1   5   0        119.66        187.80        33.36 o                         
  -1   9   8          5.27        166.80        66.72 o                         
   1  -7  22          2.47        -60.54        60.54 o                         
   2  -8  31        125.94         43.55        70.12 o                         
   5  -1   2      10276.24      10099.49        41.39 o                         
   6  10  13        309.98        265.02       121.70 o                         
   8   2   0       1596.05       1663.33        51.89 o                         
  10   4   1       2049.33       2226.42        74.75 o                         
  13   1   2       9374.46       9639.26       105.02 o                         
  15  -1   5       5477.79       5610.83        72.28 o                         
  16   0   4         20.95         91.12        59.31 o                         
  16   4   3        555.62        597.07        59.31 o                         
  17  -1   6       4044.61       4343.49        72.59 o                         
  17   3   3        331.05        960.62        60.85 o                         
  20   0   6        975.21       1236.76        70.73 o                         
  21   3   5        630.54       1037.53        70.73 o                         
  22   4   6        811.62        656.68        72.59 o                         
  26   0  10       3626.52       4732.99       110.89 o                         
  30  -4  26         53.23        -42.63        76.29 o                         
  30   4  12        193.45        175.14       114.90 o                         
  32   4  14        638.11        766.33       134.05 o                         
  33   1  15       1632.40       1850.51       120.77 o                         
  34   4  16          7.83       -130.66       130.66 o                         
  36  -2  26        255.65        133.75        96.06 o                         
  36   0  20         10.24         77.22        99.15 o                         
  37   3  19        229.42        388.57        97.61 o                         
 -44   0  18        210.89        119.23       146.10 o                         
 -43   3  15         45.60        -43.86       117.07 o                         
 -42   0  16          0.74         23.17       131.58 o                         
 -42   2  14          2.81         18.84       125.10 o                         
 -41   3  13        147.87        -42.63       108.73 o                         
 -40  -2  18         11.78        -45.10       138.38 o                         
 -40   0  14         84.04         20.08       122.63 o                         
 -40   2  12        171.02        187.80       110.58 o                         
 -39   5  13          6.64         66.10        90.19 o                         
 -36   6  12         54.70        -37.37        75.98 o                         
 -34   4   8        538.88        609.11        85.87 o                         
 -33  -5  23         82.81         23.47       136.83 o                         
 -31  -5  21        109.74       -126.33       126.33 o                         
 -31   5   7        846.79        934.68        68.88 o                         
 -29   7   9        255.30        186.56        58.07 o                         
 -21  -7  26        188.31        125.10       114.59 o                         
 -17   3   0        462.49        372.51        37.68 o                         
 -15  -5  12        279.93        282.01        75.98 o                         
 -15   1   0         53.68         45.10        47.26 o                         
 -13  -7  22         53.77         -7.10        82.47 o                         
  -8  -8  29        313.16        -82.78       100.08 o                         
  -7   1  -1     110204.58     116649.67       167.41 o                         
  -6  -8  29         66.96        -23.78        91.43 o                         
  -5   5   0        218.64        185.64        24.40 o                         
  -4  -8  29        388.15        454.36        89.58 o                         
  -2  -8  29          2.90         57.76        87.72 o                         
   3  -7  22       1908.64       1729.12        65.17 o                         
   4  10  13          0.07        160.62       110.58 o                         
   5   1   0       4118.63       3793.99        50.35 o                         
   5   7   4        588.11        663.79        62.70 o                         
   6  -6  17        893.89       1152.13        39.85 o                         
   7   3   0       8779.30       8690.69        93.59 o                         
   7   9  10        162.40        -31.20       102.86 o                         
   8   6   3        381.37        328.34        66.10 o                         
  10   0   2      66120.38      70817.23       189.34 o                         
  15   1   3        698.66        790.12        67.95 o                         
  19   1   5        343.86        934.06        78.46 o                         
  26   6  12         13.48       -121.39       121.39 o                         
  27  -5  29          0.01         29.34        71.35 o                         
  28  -4  24         10.23         35.52        68.57 o                         
  28   0  12       3715.00       5419.94       126.95 o                         
  29   5  13       1465.32       1584.25       138.07 o                         
  29   7  17        486.36        692.20       112.74 o                         
  30   0  14       1266.58       1488.19       102.86 o                         
  31   5  15          0.01         29.34       131.58 o                         
  32  -4  30        580.28        564.33        82.47 o                         
  32   0  16        565.67        558.46        99.77 o                         
  33  -1  19        329.77        213.13        89.27 o                         
  33   5  17        112.88        134.67       101.31 o                         
  37   1  21         57.61        133.44       115.52 o                         
  39   1  25         26.10        -88.96       116.45 o                         
 -42   4  14        169.09        290.35       107.49 o                         
 -41   1  13        255.92        157.53       122.32 o                         
 -40   4  12        226.38        341.31       105.33 o                         
 -38  -4  22          0.04        -60.85       139.00 o                         
 -37  -3  17        119.70        296.83       129.73 o                         
 -37   3   9          7.15        -92.36        92.36 o                         
 -36   2   8          5.00          4.63        90.81 o                         
 -35  -5  23          0.66        -68.57       143.01 o                         
 -34   6  10         69.98         21.62        80.93 o                         
 -33  -5  21         37.94       -125.71       125.71 o                         
 -32   4   6        205.67        172.97        88.96 o                         
 -30  -6  24        174.99        200.77       140.23 o                         
 -22  -2   5       1012.97       1195.68        87.41 o                         
 -21  -7  24          3.23        -71.04       135.29 o                         
 -20   4   1         20.83        172.05        35.83 o                         
 -17  -1   2        650.83        968.03        72.90 o                         
 -17   1   0         15.90        -15.14        64.25 o                         
 -12  -8  29         36.51         74.13       116.14 o                         
 -10  -8  29          6.33         60.23        88.34 o                         
  -9  -1   1      79258.98      90770.97       225.48 o                         
  -8  -6  15        293.82        346.87        61.16 o                         
  -6  -6  15       1633.74       1851.13        69.19 o                         
  -4  -6  15       2120.25       2037.38        66.10 o                         
  -2  -6  15      10632.15      10301.19       109.04 o                         
   0  -8  29        223.77         98.53        74.44 o                         
   2  10  13        289.92        116.76       101.62 o                         
   5  -5  12        208.53        205.41        28.42 o                         
   5   9  10        242.88        284.17        99.77 o                         
   6   6   3        867.79        949.50        75.37 o                         
  19   3   5         64.68         70.73        79.07 o                         
  20   4   6        293.24        393.82        88.96 o                         
  22  -6  30          0.69         49.11        52.20 o                         
  22   0   8         19.95        169.88        64.87 o                         
  23  -3  15         40.68         67.65        45.71 o                         
  29  -3  21        526.33        525.10        67.65 o                         
  30  -4  28         13.85         29.34        83.09 o                         
  32  -2  22        283.98        408.65        97.92 o                         
  32   6  20         24.51        110.27       143.94 o                         
  33  -3  27          0.93        -31.81        79.38 o                         
  34   4  18        623.39        806.49       105.64 o                         
  36  -2  28         59.82        -92.05        92.05 o                         
  38   0  26        346.31        255.14       121.08 o                         
  38   2  24        249.78         65.79       130.66 o                         
 -44   0  16         84.93        231.35       138.69 o                         
 -42  -2  18        184.99        179.15       140.23 o                         
 -42   0  14        906.75        831.82       143.63 o                         
 -40  -2  16          4.61        -24.40        90.19 o                         
 -36   4   8        241.89        477.53       107.49 o                         
 -33   7  11         43.19         69.19        67.03 o                         
 -25   3   2        455.70        584.71        57.14 o                         
 -23  -7  24        163.97        110.58       139.31 o                         
 -21   1   1       1056.81        983.48        66.41 o                         
 -21   5   2        327.28        307.65        37.68 o                         
 -20   6   3         63.36         77.22        28.11 o                         
 -17  -7  22       1271.00       1417.77       116.14 o                         
 -16  -2   3       3291.41       3328.81        88.96 o                         
 -14   2  -1        245.07        299.31        39.54 o                         
 -11  -7  20        451.40        161.54        96.06 o                         
 -10  -4   7        270.90        243.09        58.69 o                         
  -9  -7  20        203.23         59.61        71.66 o                         
  -8  -8  27         45.47        137.45        93.90 o                         
  -8  -4   7       1944.56       2128.50        65.48 o                         
  -7  -7  20         19.26        -63.32        63.32 o                         
  -6  -8  27          1.60        -86.49        86.49 o                         
  -4  -4   7         61.78         49.42        46.64 o                         
   0  -6  15       4507.93       4394.15        75.06 o                         
   2  -8  29        155.25         88.96        65.79 o                         
   2  -2   3        164.18        197.07        18.22 o                         
   3   9  10        105.09        152.90        93.59 o                         
   4   8   7       1005.87        926.64        89.88 o                         
   5  -7  22         32.32        -44.17        48.49 o                         
  11  -1   4       5525.33       5537.93        56.83 o                         
  11   1   2       5340.53       5037.55        80.00 o                         
  14  -2   7         26.19         55.91        26.56 o                         
  14   0   4       4259.40       6032.14        84.94 o                         
  14   2   3      13689.38      14294.41       134.36 o                         
  16  -2   8       2677.88       2874.76        51.58 o                         
  18   0   6       6139.75       9240.19       110.58 o                         
  20   2   6        333.26        400.00        77.84 o                         
  21   1   7       1278.50       1658.08        82.16 o                         
  24   0  10      15893.58      17400.52       165.87 o                         
  24   6  12        627.03        638.77        90.50 o                         
  26   2  10        170.42        147.03        65.48 o                         
  31  -3  25        349.36        304.25        91.74 o                         
  31   3  15        171.01        -53.75       114.29 o                         
  31   5  17         98.68        128.19       131.58 o                         
  32   2  16        663.18        763.25       113.67 o                         
  34  -2  26        150.76         -2.47       111.20 o                         
  36   0  24          9.25        -24.71       104.71 o                         
  36   4  22        182.60         86.18       104.71 o                         
 -43   1  13         89.09        111.82       125.41 o                         
 -41   3  11        358.15        514.29       114.59 o                         
 -40   2  10         52.25        193.36       109.96 o                         
 -39   5  11        356.50        274.60       119.23 o                         
 -37  -3  15        189.93        127.57       128.80 o                         
 -34  -4  16         93.98        -85.56        85.56 o                         
 -33  -5  19        383.49        401.55       136.83 o                         
 -33   5   7        537.59        711.66        74.75 o                         
 -32   6   8         12.29        -62.09        62.09 o                         
 -28  -6  20         56.92         80.93       118.30 o                         
 -25  -7  25        145.54        252.05       125.71 o                         
 -19   1   0      21695.74      23554.37       151.97 o                         
 -15  -7  20        480.65        350.58       110.58 o                         
 -14  -8  27         35.04         59.31       114.90 o                         
 -14  -4   7        338.73        406.80        64.25 o                         
 -12  -8  27       1098.32       1324.79       124.79 o                         
 -12  -4   7        805.37        909.96        68.26 o                         
 -10  -8  27        454.17        486.49        90.81 o                         
  -8  10  13          0.08         29.03        71.66 o                         
  -7  -3   4       6787.61       6767.59        81.85 o                         
  -6  10  13         14.46        -82.47        82.47 o                         
  -5  -5  10        248.18        136.22        46.95 o                         
  -4  -8  27          0.23        -75.68        75.68 o                         
  -4  10  13        231.93         68.57        80.00 o                         
  -3  -5  10       2526.60       2956.30        68.57 o                         
  -2  -8  27          2.89         68.26        78.15 o                         
  -2  -4   7      33677.95      32873.32       137.76 o                         
  -1  -7  20        163.89        216.53        57.76 o                         
   2   8   7        878.94        926.64        78.46 o                         
   4   6   3       4148.54       4139.63        89.58 o                         
   6   4   1       5367.60       5319.25        81.85 o                         
   6  10  15        140.17        172.66       104.71 o                         
   8   2   1       2525.50       2742.56        68.88 o                         
   9  -7  24        282.99        194.90        29.03 o                         
  13  -5  16          6.03        -21.62        21.62 o                         
  13  -1   5       3635.30       3665.19        55.91 o                         
  13   1   3       3634.03       5405.12        89.27 o                         
  15  -1   6        153.17        167.72        40.77 o                         
  17  -1   7      12221.44      12560.97       108.73 o                         
  17   1   5      23116.79      26573.68       176.06 o                         
  20  -6  28          5.91        -25.33        48.19 o                         
  23  -5  25       1089.87       1344.87        69.19 o                         
  23  -1  11        266.75        616.53        60.85 o                         
  24   4  10        153.72        395.06        98.22 o                         
  26   0  12       9346.12       9648.53       143.01 o                         
  28   0  14        374.91        276.45        84.32 o                         
  29  -3  23        278.32        237.22        84.32 o                         
  31  -1  19        752.87        929.73        95.75 o                         
  35  -1  25        837.11        863.94       103.78 o                         
  37  -1  29         40.04         17.30       100.70 o                         
  37   3  25        469.69        721.55       143.94 o                         
 -44   0  14        112.05        -64.87       139.61 o                         
 -40  -2  14          4.96        -73.51       125.71 o                         
 -40   4  10         29.66        -97.30        97.30 o                         
 -37   3   7       1091.03       1236.76       126.64 o                         
 -37   5   9         30.42        -91.43        98.22 o                         
 -36   6  10         17.00         80.31        85.25 o                         
 -25  -7  23        974.62        925.72       166.18 o                         
 -22   4   1       1716.95       1892.21        54.98 o                         
 -21  -1   2        505.13        724.94        72.59 o                         
 -16  -8  27         78.07         35.21        97.92 o                         
 -16   0   0         64.71        246.49        59.00 o                         
 -16   2  -1          1.02         -4.63        43.24 o                         
 -15  -5  10         27.30         53.44        70.73 o                         
 -13   7   4         25.17         21.93        23.47 o                         
 -11  -3   4         55.56        117.68        59.00 o                         
  -5  -3   4       1817.40       1665.18        50.66 o                         
  -3   7   4         92.36         70.42        46.95 o                         
   0  -8  27         92.04         68.57        69.50 o                         
   1  -7  20        140.94        249.58        56.22 o                         
   2  -6  15       3398.58       3192.91        61.16 o                         
   3   3   0      42490.84      42924.63       151.66 o                         
   4  -8  29          0.36        142.70        59.61 o                         
   4  10  15          0.00        -42.32        98.22 o                         
   7   9  12          0.12         88.96        88.03 o                         
   8   0   2       2389.94       2398.46        50.35 o                         
  20   0   8       1046.43       1148.11        68.88 o                         
  22   6  12        671.64        738.23       122.32 o                         
  23   5  11        487.97        231.66       111.51 o                         
  25   1  11       4862.32       4814.53       120.15 o                         
  27  -3  21        559.16        631.66        75.37 o                         
  31  -3  27          0.08         55.60        90.19 o                         
  32  -2  24        378.16        462.70        81.24 o                         
  33   5  23        113.18        251.43       153.82 o                         
  34  -2  28         36.74        159.69        90.81 o                         
  36   2  24        100.26        142.39       126.02 o                         
 -43   3  11          2.89        114.29       118.92 o                         
 -42   2  10         11.49        -56.53       117.68 o                         
 -38   4   8         46.98        -87.41        87.41 o                         
 -37  -3  13        756.41       1132.67       138.69 o                         
 -37  -1   9         83.68         -8.96        75.37 o                         
 -30  -6  20        235.08        294.36       127.57 o                         
 -28  -6  18          4.54        -83.71       116.14 o                         
 -27  -7  23         63.70        110.89       155.68 o                         
 -25  -1   3        425.33        539.31        63.32 o                         
 -23  -1   2         18.58         97.30        72.28 o                         
 -21   1   0        442.40        654.83        60.54 o                         
 -21   3   0       1346.42       1206.49        50.04 o                         
 -19  -7  20          3.82         86.49        98.53 o                         
 -16   8   7         23.37         39.54        25.02 o                         
 -15   1  -1       1468.52       1559.23        56.53 o                         
 -15   9  10        211.82        243.40        42.01 o                         
 -14  -8  25        171.26        186.56       113.05 o                         
 -13  -7  18        663.17        956.30       109.65 o                         
 -12  -8  25          8.86       -101.93       101.93 o                         
 -10  -8  25        246.79        405.87       100.08 o                         
 -10  -6  13        648.25        566.49        81.85 o                         
  -9  -7  18        559.38        771.89        93.28 o                         
  -8  -8  25        528.25        482.16        93.28 o                         
  -8  -6  13        686.64        646.80        75.37 o                         
  -7  -7  18        325.79        352.43        75.68 o                         
  -6  -8  25         80.68        213.13        85.87 o                         
  -5   7   4        687.38        732.67        50.97 o                         
  -3  -3   4       6009.61       5882.34        63.32 o                         
  -3   9  10        660.60        805.87        75.06 o                         
   2   6   3         49.26         15.75        43.86 o                         
   2  10  15        250.57         90.50        92.97 o                         
   4   4   1      11017.08      11309.69        98.22 o                         
   5   9  12         35.34         -0.93        84.63 o                         
   9   9  14         57.85        -31.51       121.39 o                         
  10   2   2       1979.97       2282.02        72.90 o                         
  10   4   3        525.31        472.28        64.25 o                         
  12   2   3       3621.38       3650.98        84.02 o                         
  14   4   5         53.98        155.06        70.12 o                         
  16   2   5       5308.89       5813.77       107.80 o                         
  18  -2  10       1788.16       2478.16        59.31 o                         
  18   2   6      15784.10      17642.38       164.02 o                         
  22  -6  32         64.00        170.50        64.56 o                         
  25  -5  29        258.59         51.27        75.37 o                         
  34   0  24       1040.29       1160.78       107.49 o                         
  34   4  24        213.51        154.44       144.56 o                         
  36   2  26        255.65        231.97       128.80 o                         
 -46   0  14        260.00        225.17       145.48 o                         
 -44  -2  15        160.53          7.72       147.65 o                         
 -41   3   9        305.14        412.97       108.11 o                         
 -41   5  11         85.61        115.83        99.46 o                         
 -38  -4  16         30.17         34.90       136.53 o                         
 -35  -5  17         14.91        -94.52       132.20 o                         
 -35   5   7         65.06        -51.27        72.90 o                         
 -34   6   8         31.37        115.83        68.57 o                         
 -30   6   6        409.14        245.25        54.67 o                         
 -24   4   1        957.85       1224.71        55.60 o                         
 -18  -8  25        120.11        212.51       128.19 o                         
 -17  -7  18         11.86         80.00       115.52 o                         
 -17   1  -1       4333.56       5239.25        80.62 o                         
 -16  -8  25        252.54        368.50       102.24 o                         
 -13  -1   0       8991.73       8895.47        99.46 o                         
 -13   9  10         20.04         35.21        46.64 o                         
 -11  -1   0      36467.36      35306.69       159.07 o                         
 -11   7   4        366.93        487.11        30.89 o                         
  -9   7   4        639.38        530.35        37.99 o                         
  -7   9  10         89.01         17.61        66.72 o                         
  -5   9  10         49.21         -3.40        61.16 o                         
  -4  -8  25        137.18        167.10        74.75 o                         
  -4  -6  13        490.67        630.12        61.16 o                         
  -4   8   7        320.58        332.05        58.38 o                         
   0  10  15         48.10        -84.02        84.02 o                         
   2  -8  27         25.40        107.80        56.53 o                         
   3  -7  20        436.76        370.35        51.89 o                         
   3   5   2         61.76         70.12        44.79 o                         
   3   9  12         28.20         60.23        98.53 o                         
   9   1   2     109006.02     107950.64       248.96 o                         
   9   5   4       4402.48       4525.11        94.52 o                         
  12   0   4       1611.15       1830.12        61.47 o                         
  16  -2   9       1245.85       1249.12        42.01 o                         
  17  -1   8       4193.58       4282.33        71.97 o                         
  24   0  12       2486.06       2192.75        88.65 o                         
  24   4  12       1650.41       1341.16       117.68 o                         
  27   7  23         19.24        185.33       148.57 o                         
  28  -4  28        432.71        549.81        88.03 o                         
  28   0  16       2522.00       2740.09       108.11 o                         
  29  -3  25        151.12         36.45        83.71 o                         
  30  -4  32          7.82         45.10        73.82 o                         
  31  -3  29          8.33         37.68        96.06 o                         
  32  -2  26        237.08        234.44        86.18 o                         
  35  -1  29        438.96        612.51       104.40 o                         
 -42   4  10          0.89        -84.94       107.80 o                         
 -39   5   9         19.77        185.95        85.87 o                         
 -38   6  10        128.01        126.95        88.34 o                         
 -36   4   6        367.21        325.87        84.94 o                         
 -34  -6  20         81.07         19.15       139.00 o                         
 -23   3   0       5477.14       6091.45        85.25 o                         
 -21  -3   4        262.51        488.65        82.47 o                         
 -21  -1   1       1056.82        944.87        73.82 o                         
 -15  -1   0         53.68         11.43        62.39 o                         
 -11   9  10          0.00        124.79        52.20 o                         
  -9   9  10          0.39         61.47        59.61 o                         
  -7  -1   0      79898.10      77594.40       189.34 o                         
  -6   8   7        590.13        570.50        61.78 o                         
  -3  -7  18        681.75        535.91        64.87 o                         
  -2  -8  25        169.72         81.85        65.48 o                         
   1  -5  10          9.98         82.47        32.74 o                         
   3   7   6          5.69         65.79        55.91 o                         
   4  -6  15       5320.14       5468.74        61.16 o                         
   6   2   1        616.54        637.53        50.66 o                         
   7  -7  22        760.73        829.66        36.14 o                         
   7   9  14        418.55        400.62       102.86 o                         
   8  -6  17         64.39         43.24        19.46 o                         
   8  -2   5       3165.68       3271.67        32.43 o                         
  15  -7  31        411.47        323.09        44.17 o                         
  23  -5  27         41.09        104.09        67.03 o                         
  27  -1  17       1301.01       1288.96        89.58 o                         
  29   5  21        384.49        341.93       136.53 o                         
  30  -2  24          6.05        -21.62        93.90 o                         
  34  -2  32         70.75        -83.09        96.37 o                         
  35  -1  31          8.16         39.85        99.77 o                         
  35   1  27        195.95          5.87       110.89 o                         
  35   3  27         20.10        -96.68       134.67 o                         
  36   0  30        426.25        410.50       111.51 o                         
 -46   0  12         31.17       -145.17       145.17 o                         
 -46   2  11        461.70        312.59       140.23 o                         
 -43  -3  15         45.60         15.44       147.03 o                         
 -43  -1  11        539.13        524.79        98.84 o                         
 -43   3   9         15.46        -96.68       111.20 o                         
 -40   4   8         11.11         40.46        98.53 o                         
 -37  -5  17          0.77        130.35       134.36 o                         
 -37   3   5         93.13          0.00        91.12 o                         
 -29  -7  21         25.32        -25.95       134.67 o                         
 -19  -1   0      21695.74      23516.68       171.12 o                         
 -19   3  -1        454.70        511.20        42.93 o                         
 -18  -8  23         90.54         59.61       122.93 o                         
 -17  -1   0         15.90         65.48        66.10 o                         
 -16  -2   1      17303.92      18142.46       151.04 o                         
 -14  -8  23          6.63         64.56        89.27 o                         
 -14  -2   1      12147.97      11402.67       119.23 o                         
 -14   8   7          5.56         50.35        31.81 o                         
 -13  -5   8        331.56        291.89        64.87 o                         
 -12  -4   5        437.55        516.76        64.87 o                         
 -12  -2   1       1934.45       1821.78        70.42 o                         
 -11  -5   8         16.05        -46.33        58.38 o                         
 -10   8   7         11.73        -32.74        48.19 o                         
  -8  -8  23        697.60        585.33        78.76 o                         
  -8  -4   5         32.34        -45.10        60.54 o                         
  -8  -2   1         43.78        178.84        54.98 o                         
  -8   8   7       1054.59       1247.57        59.31 o                         
  -7  -5   8       2436.01       2441.09        76.60 o                         
  -5  -1   0       4118.63       3888.20        52.20 o                         
  -1  -7  18        418.33        326.18        54.05 o                         
   0  -8  25        125.34         85.25        65.48 o                         
   1   7   6         63.98        275.52        63.94 o                         
   2   8   9        205.74        374.67        81.54 o                         
   5   9  14        362.07         73.20       113.98 o                         
   6  -8  29        234.52         79.07        44.17 o                         
   7   5   4       2176.29       2400.32        74.13 o                         
   8   4   3       3520.65       3457.93        78.46 o                         
  12  -2   7       1299.15       1275.99        38.30 o                         
  13  -1   6          2.37         43.86        33.05 o                         
  14   2   5        573.70        647.42        68.88 o                         
  15   3   6        514.19        532.51        72.28 o                         
  16   2   6        968.92       1708.42        84.32 o                         
  17   3   7       3811.35       3982.41       101.93 o                         
  18   0   8       4478.00       5896.55        95.14 o                         
  20   4  10        589.98        801.86        97.30 o                         
  25  -5  31          0.00         83.40        82.78 o                         
  25   7  23          2.21        -97.92       143.01 o                         
  31  -3  31        284.30        447.88       107.18 o                         
  32  -2  28        439.81        695.60        91.74 o                         
  32   0  24         78.35         74.44       115.52 o                         
  33  -1  27         60.55         27.80        91.12 o                         
  33   3  25        447.11        664.71       137.14 o                         
  34   0  28         52.42        115.21       128.19 o                         
  35   3  29          2.86       -110.58       137.45 o                         
 -41   3   7         28.57        481.55       112.74 o                         
 -40   2   6         35.20        231.97       104.71 o                         
 -39  -3  11        166.41        250.19        91.43 o                         
 -38   4   6         26.08        360.77        88.34 o                         
 -32   6   6        129.58        183.48        55.91 o                         
 -24   0   0         90.35        146.41        68.26 o                         
 -22   2  -1         17.48        193.36        52.20 o                         
 -21  -1   0        442.40        550.74        71.35 o                         
 -20  -8  23        126.26         -1.54       112.12 o                         
 -18  -2   1        574.39        609.11        76.29 o                         
 -14  -6  11       1734.68       1599.39        91.74 o                         
 -14   4  -1        124.07        183.17        21.00 o                         
 -13   1  -2       9374.48      10243.74        89.88 o                         
 -12  -6  11       2148.72       2041.71        86.49 o                         
 -12   2  -2       1599.56       2138.69        42.63 o                         
 -12   4  -1       1378.84       1572.82        19.15 o                         
 -12   8   7        892.53        944.87        47.57 o                         
  -9  -7  16         12.97         33.36        64.87 o                         
  -7  -7  16        226.08        376.84        73.82 o                         
  -6  -4   5        849.48        825.64        60.54 o                         
  -6  -2   1       3858.28       4128.51        63.94 o                         
  -5  -5   8        976.20        947.34        60.85 o                         
  -4  -8  23        312.42        430.58        71.04 o                         
  -1   9  12        297.35        174.52        86.18 o                         
   0  -6  13        614.13        621.47        52.20 o                         
   0   8   9        208.38        325.25        71.04 o                         
   4  -8  27         23.96        -47.57        47.57 o                         
   4   6   5       2630.47       2874.14        87.41 o                         
   5   1   1      85056.91      93785.96       184.40 o                         
  10   2   3        262.16        360.46        61.47 o                         
  11   3   4       1319.66       1525.87        72.90 o                         
  12   2   4       7230.13       7019.95        99.15 o                         
  13  -3  10        496.92        420.70        34.59 o                         
  15   1   6        153.17         56.22        66.72 o                         
  20  -6  30          3.56         72.28        57.14 o                         
  20   0  10        153.46        142.39        62.09 o                         
  21   5  13        974.92        870.74       109.65 o                         
  26   6  22        157.03        168.03       137.45 o                         
  28   6  24        135.81        518.61       151.66 o                         
  29  -1  21        331.54        180.08        80.62 o                         
  29   3  19        219.14        136.83        80.31 o                         
  31  -1  25        403.84        350.89        88.96 o                         
  32  -2  30        183.36        395.68        91.12 o                         
  33  -1  29        119.39         59.31        88.34 o                         
  33   1  25         38.76        -51.89       108.11 o                         
  34   2  28         36.74         -4.02       124.48 o                         
 -43  -3  13         28.82        184.71       141.47 o                         
 -42   4   8         20.75        135.91        99.77 o                         
 -24   2  -1       2176.09       2394.14        72.28 o                         
 -23  -1   0        249.63        359.85        71.35 o                         
 -23   1  -1       2389.69       2256.38        77.84 o                         
 -22  -2   1      13246.46      14996.50       162.16 o                         
 -18  -8  21        329.36         51.27       126.64 o                         
 -17   1  -2       1033.38       1008.81        56.53 o                         
 -16   2  -2      14137.56      15228.47        99.77 o                         
 -16   4  -1       3423.73       3940.40        44.17 o                         
 -15  -3   2        285.62        284.79        67.65 o                         
 -13  -3   2          2.94         63.32        63.32 o                         
 -12  -8  21        221.94        282.94        84.63 o                         
 -11  -3   2        285.42        394.75        63.32 o                         
 -10  -8  21          2.53        -53.44        90.81 o                         
  -9   1  -2     109006.10     109931.50       194.90 o                         
  -8  -6  11       2347.07       2304.87        76.60 o                         
  -5  -7  16        462.76        383.63        69.81 o                         
  -4   6   3       1019.79       1010.97        42.63 o                         
  -2  -8  23         11.83        -22.24        70.12 o                         
   1  -7  18        137.50         40.77        51.27 o                         
   2  -8  25          1.80        -13.59        56.83 o                         
   3   9  14        838.98        879.08        95.44 o                         
   5  -7  20        276.95        184.09        39.85 o                         
   6   0   2      44246.27      46236.14       120.46 o                         
   6   4   3      14097.77      14244.06       126.33 o                         
   7   1   2      12842.49      12036.49        86.49 o                         
   7   9  16         96.00         90.50       102.55 o                         
  14   0   6      12376.75      12187.84       108.42 o                         
  19   1   9        377.80        568.65        71.97 o                         
  21  -5  25          5.96        -50.35        50.35 o                         
  23   3  13       1791.00       2328.04       112.12 o                         
  23   7  23         23.84       -141.47       141.47 o                         
  25   3  15        371.30        315.68        73.82 o                         
  26  -4  28        162.67        217.76        78.15 o                         
  27  -3  25         90.37        108.11        81.24 o                         
  27  -1  19        150.77        418.84        82.47 o                         
  28  -4  32         81.84        143.63        88.34 o                         
  28   4  20         66.42        261.93        91.12 o                         
  29   5  25         62.38        -40.77       143.01 o                         
  31  -3  33          4.62         12.05        86.80 o                         
  32   0  26         34.42        -92.66        92.66 o                         
  32   4  28         10.24         40.15       148.26 o                         
  34   0  30       1107.93       1163.86       118.30 o                         
  34   2  30         64.60        -36.45       132.51 o                         
 -42  -4  14        169.09        130.97       151.04 o                         
 -40   4   6         12.74         91.74       109.04 o                         
 -39  -5  15        230.43        142.09       153.51 o                         
 -39   5   7          7.09         75.98        92.36 o                         
 -36  -4  10          1.61         -5.87        87.10 o                         
 -35   5   5        320.95        333.59        78.46 o                         
 -34  -6  16        159.29        165.25       139.31 o                         
 -13  -1  -1      18438.44      16810.87       118.92 o                         
  -9  -3   2       4824.00       5223.80        82.47 o                         
  -6  -8  21        142.50         18.84        73.82 o                         
  -4  -4   5       9784.55       9779.18        86.18 o                         
  -4  -2   1        958.02       1096.22        52.51 o                         
  -3  -7  16       2445.35       2501.94        75.98 o                         
  -3  -5   8        439.05        474.13        50.97 o                         
   1   9  14         87.03        -19.15       102.24 o                         
   2   6   5         33.28        110.58        62.70 o                         
   3  -5  10       3995.42       3889.74        45.41 o                         
   4   8  11          0.23        124.48        76.91 o                         
   5   5   4       1973.27       1921.55        67.03 o                         
   5   9  16        473.48        653.90       123.86 o                         
   9   1   3      28904.38      41829.33       162.47 o                         
   9   5   6       4437.99       4663.18        97.30 o                         
  10   0   4        556.21        654.52        48.19 o                         
  10   4   5        169.54        247.41        63.94 o                         
  11   1   4       5525.32       5161.10        71.97 o                         
  13   3   6       1539.51       1656.53        75.98 o                         
  15  -1   8          9.14         -1.85        39.54 o                         
  19  -1  11       6156.46       6860.56        94.21 o                         
  24   4  16        509.83        989.96       121.08 o                         
  25  -5  33         23.77         -3.09        77.22 o                         
  30  -2  28        568.97        598.30       100.39 o                         
  30   2  22        540.65        463.32        82.78 o                         
  31  -1  27        110.69         48.19        89.27 o                         
  32  -2  32        400.74        399.38        88.03 o                         
  32   2  26        237.07        136.53       122.01 o                         
  33   1  29        119.39        178.84       110.27 o                         
  34   0  32        342.77        592.74       108.11 o                         
  34   2  32         70.75        -20.39       132.82 o                         
 -47  -1  10          0.08        -38.92       148.88 o                         
 -47   1   9          5.34        -57.14       139.92 o                         
 -43  -3  11          2.89         77.84       149.19 o                         
 -38  -2   6          1.22        -11.74        80.62 o                         
 -38   6   8         78.85         27.80        76.91 o                         
 -35   7   9         38.00        -30.89        61.47 o                         
 -34   6   6         11.00        -21.31        59.92 o                         
 -21   1  -2       1420.36       1342.40        65.79 o                         
 -18   4  -1        117.19         69.19        28.73 o                         
 -17   3  -2       1307.50       1594.14        45.71 o                         
 -16  -8  19         25.68        155.99       114.29 o                         
 -16   0  -2       4338.97       5945.66        89.58 o                         
 -15  -5   6       2638.45       2983.18        94.83 o                         
 -15   3  -2       2462.59       2835.84        45.10 o                         
 -14  -8  19         69.82         72.28       104.40 o                         
 -13   3  -2        162.57        181.62        26.25 o                         
 -12   0  -2       2413.10       3217.00        68.88 o                         
  -9  -1  -1      27283.74      25926.88       134.67 o                         
  -7   9  12        402.79        503.48        67.95 o                         
  -3  -1   0      15157.68      15628.16        68.88 o                         
   0  -8  23         16.19        -59.31        59.31 o                         
   2  -6  13        150.26         94.21        41.08 o                         
   2   8  11          6.18        -86.18        86.18 o                         
   3   7   8         58.30          7.41        63.01 o                         
   5   3   2      12189.34      11486.06        97.61 o                         
   6   8  13        100.91       -106.87       106.87 o                         
   7   9  18        637.11        895.14       139.61 o                         
  10  -4  11         76.58         91.43        18.53 o                         
  16   0   8        185.06        666.87        61.78 o                         
  18  -6  28         22.14         23.17        55.29 o                         
  20  -2  14        340.71        445.10        48.80 o                         
  26  -4  30          2.30         -0.93        84.02 o                         
  27  -3  27         89.48          6.18        81.24 o                         
  28  -4  34         21.71         46.02        76.29 o                         
  28   2  20        172.28        156.29       102.86 o                         
  29  -3  31        795.13        743.17       105.02 o                         
  29   5  27        315.76        118.61       151.66 o                         
  30   0  24         43.15        -46.95        89.58 o                         
  31   3  27          0.08       -129.42       129.42 o                         
  32  -2  34          0.08        -18.84        84.32 o                         
  32   2  28        439.81        796.30       134.36 o                         
  33  -1  33         83.79         84.94        88.65 o                         
 -42  -4  12        155.86        112.74       153.21 o                         
 -39  -5  13          6.64         16.37       144.56 o                         
 -38   4   4        364.06        678.92       104.40 o                         
 -37   5   5          0.33        -25.02        76.91 o                         
 -31   7   7         27.27         46.64        49.11 o                         
 -20   0  -2       1331.96       2213.14        77.53 o                         
 -20   4  -1        155.56        157.22        34.29 o                         
 -19   3  -2       1170.26       1381.32        46.33 o                         
 -18  -8  19        190.18        -10.50        99.15 o                         
 -18  -4   3       2233.14       2416.07        92.36 o                         
 -16  -4   3        597.38        664.40        69.50 o                         
 -11  -5   6          0.18         15.14        60.85 o                         
 -10  -8  19          6.79         75.68        92.05 o                         
 -10   0  -2      66120.38      70406.73       191.20 o                         
  -9  -5   6       3255.20       3386.27        89.27 o                         
  -9   9  12         59.86         53.44        70.73 o                         
  -7  -7  14       1685.72       1493.13        84.63 o                         
  -7   1  -2      12842.52      12395.72        61.78 o                         
  -4  -8  21         24.98         39.85        64.25 o                         
  -3   5   2        179.35        268.73        37.99 o                         
  -1  -7  16        758.17        942.09        63.01 o                         
  -1  -5   8        638.53        567.42        49.11 o                         
  -1   9  14          6.91        116.14        76.60 o                         
   3   5   4       2677.33       2496.38        74.75 o                         
   3   9  16         61.03        -88.65        88.65 o                         
   9   9  20         27.18         46.64       113.05 o                         
  18   0  10        903.21       1119.39        66.41 o                         
  21   3  13        621.19        774.37        69.19 o                         
  23   7  27         60.97        104.71       150.43 o                         
  24   0  16       9600.32      10604.21       143.94 o                         
  26   6  28         17.91       -129.42       150.43 o                         
  28  -2  26        135.07        287.26        92.36 o                         
  29   5  29        119.47        127.88       152.90 o                         
  30   0  26         38.85         37.37        92.36 o                         
  31  -1  29        397.02        508.73        90.19 o                         
  32   0  30        117.99        188.73       101.62 o                         
  32   2  30        183.36        495.75       128.19 o                         
 -42   4   6         17.27        -93.59        93.59 o                         
 -41   5   7        170.48         93.90        81.85 o                         
 -37  -5  11          1.85        -33.36        92.05 o                         
 -25  -1  -1       2240.13       2619.31        98.84 o                         
 -24  -2   0        332.66        350.58        62.09 o                         
 -21   3  -2        820.19        920.16        50.66 o                         
 -21   9  12        543.36        201.08        42.93 o                         
 -19  -1  -2       2191.89       2727.11        86.49 o                         
 -16  -2  -1          1.02         61.16        68.26 o                         
 -15  -1  -2       1735.47       2022.86        74.75 o                         
 -12  -4   3       1263.07       1236.14        70.12 o                         
 -11   3  -2       2001.41       2153.21        27.80 o                         
 -11   9  12        915.78        782.71        72.28 o                         
 -10  -6   9         63.52         36.14        62.09 o                         
  -8  -8  19          0.24         -4.32        82.47 o                         
  -8   6   3       1882.68       1999.39        43.55 o                         
  -6   8   9        883.50       1056.07        67.03 o                         
  -5  -3   2       1852.20       1959.54        53.13 o                         
  -5   7   6         57.46        140.85        48.49 o                         
  -3   9  14         32.55        -42.63        85.56 o                         
  -2  -8  21        356.33        369.11        68.26 o                         
  -2  -6  11        530.66        506.57        52.51 o                         
   0   6   5          0.24        -50.04        51.58 o                         
   0   8  11        684.30        619.92        88.03 o                         
   1   7   8        153.60         12.97        56.83 o                         
   1   9  16         17.92         69.81       106.26 o                         
   3  -7  18         31.42        173.28        38.61 o                         
   4   4   3      25400.18      26477.62       146.72 o                         
   4   8  13          2.53         27.18        83.40 o                         
   5   9  18         14.34         23.47       102.55 o                         
   6  -6  15         16.02          4.02        24.40 o                         
   7   9  20        443.45        511.51       141.78 o                         
  12   8  19         69.36         22.24       113.05 o                         
  20   2  12        701.21        732.67        85.56 o                         
  20   4  14        271.52        110.27        70.73 o                         
  21  -5  27        187.70         19.15        58.07 o                         
  22   2  14         64.23         92.36        63.94 o                         
  23   1  15         10.77        346.87        83.71 o                         
  26  -4  32          0.87        104.71        87.10 o                         
  27  -3  29       1197.61       1148.73        98.84 o                         
  29   3  25        151.12        293.13       125.10 o                         
  30  -2  32         51.59         43.86       100.08 o                         
  30   2  26        565.45        697.76       120.77 o                         
  30   4  30        203.73         47.57       147.34 o                         
  31  -1  31          8.35         17.30        82.47 o                         
  31   1  29        397.02        564.94       111.51 o                         
  31   3  31        284.30        459.62       141.16 o                         
 -45  -3   9        199.02        378.38       154.75 o                         
 -40  -4   8         11.11        164.32       138.38 o                         
 -39  -5  11        356.49        336.37       144.87 o                         
 -36   6   6         49.19         -6.80        63.32 o                         
 -31   1  -1        424.80        902.55        86.49 o                         
 -27  -1  -1         38.59        207.57        90.19 o                         
 -26   2  -2        492.98        620.54        61.78 o                         
 -23  -1  -2         43.30        -21.31        69.50 o                         
 -19   1  -3       4379.42       5444.65        86.18 o                         
 -19   5   0       2255.87       2522.63        37.37 o                         
 -19   9  12          0.00         10.50        45.41 o                         
 -18   2  -3      13057.48      14921.75       112.43 o                         
 -17   1  -3        981.06       1917.23        64.25 o                         
 -16   2  -3      12206.59      13621.67        97.30 o                         
 -15   1  -3        698.65        813.28        51.27 o                         
 -15   9  12         19.22        -52.20        56.83 o                         
 -14  -8  17         61.77        -39.23       103.48 o                         
 -13  -1  -2       9374.46       9754.17       104.40 o                         
 -13   9  12        274.05        248.34        61.16 o                         
  -8  -6   9        290.30        317.84        59.61 o                         
  -8  -4   3         79.86        111.51        64.87 o                         
  -7  -5   6        272.63        322.16        53.13 o                         
  -6  -8  19          5.16        -67.95        72.28 o                         
   4  -8  25          4.31        -29.03        43.86 o                         
   6   8  15        159.97        177.61       112.12 o                         
   9  -3   8       8582.12       9283.43        45.41 o                         
   9   1   4         59.76        109.04        53.13 o                         
   9   9  22          0.00        -84.94       123.24 o                         
  11   1   5       4431.07       4741.64        70.12 o                         
  12   0   6       6299.80       7534.85        86.80 o                         
  15  -1   9         92.43        146.72        41.70 o                         
  24  -4  28        184.68        240.00        76.91 o                         
  26   2  20        361.70        305.79       100.08 o                         
  28  -2  28        328.34        295.29        75.37 o                         
  28   4  28        432.71        459.00       147.65 o                         
  29  -1  27          4.60        -81.24        81.24 o                         
  30  -2  34        236.39        247.11       100.08 o                         
  30   4  32          7.82        -20.39       151.66 o                         
  31   1  31          8.35        -55.60       110.89 o                         
  31   3  33          4.62        116.45       146.41 o                         
  32   2  34          0.08       -133.75       133.75 o                         
 -44   4   6        360.59        372.82       112.74 o                         
 -40   2   2        139.33        124.48       103.17 o                         
 -39   5   5         19.96         10.81        68.57 o                         
 -36  -4   6        367.21        476.30        94.52 o                         
 -35   5   3        152.21        231.04        68.88 o                         
 -28   2  -2        198.90        208.80        68.26 o                         
 -23   1  -3       1749.86       1778.54        74.75 o                         
 -21   5   0          3.04          0.62        29.96 o                         
 -20   2  -3        276.63        292.82        46.64 o                         
 -17   9  12         22.43         99.77        50.04 o                         
 -14   2  -3      13689.39      14931.63        91.12 o                         
 -13  -3   0      17363.70      18476.36       149.50 o                         
 -10  -8  17        108.70         18.22        91.12 o                         
  -8   8   9        663.95        719.38        60.23 o                         
  -5  -5   6        962.03       1030.74        61.16 o                         
  -4  -8  19        107.38        185.02        74.44 o                         
  -2   8  11        132.48        147.03        74.44 o                         
  -1   7   8       4887.23       5633.69       102.86 o                         
  -1   9  16         10.65        -61.78       102.55 o                         
   1   5   4       2884.13       3163.25        71.97 o                         
   2  -8  23         77.06        -32.74        50.66 o                         
   2   8  13       1210.21       1515.06        92.05 o                         
   3   3   2      28624.19      28243.19       128.19 o                         
   3   7  10        657.04        540.23        88.34 o                         
   3   9  18        142.95        -97.30        97.30 o                         
   5   1   2      10276.22      10177.33        71.66 o                         
   5   9  20          0.03       -105.95       105.95 o                         
   7   3   4         99.59        165.56        56.53 o                         
   7   9  22         38.63        -21.62       146.10 o                         
   9  -1   5        785.73       1172.20        32.74 o                         
  10   2   5        861.31        889.58        67.03 o                         
  16  -6  26        108.34          5.56        44.17 o                         
  17   3  11       1378.04       1614.52        74.13 o                         
  19  -1  13       3435.67       3382.87        75.98 o                         
  19   3  13          8.62        284.79        84.94 o                         
  22   4  18       3477.33       4593.99       127.57 o                         
  23  -5  33         20.73        -40.77        73.82 o                         
  24   2  18       1149.45       1137.92        80.00 o                         
  26  -4  34        178.27        336.99        92.36 o                         
  27  -3  31        163.57        209.11        90.81 o                         
  29  -1  29         55.37        130.35        81.24 o                         
  30  -2  36         16.87         80.62        97.92 o                         
  31  -1  35         36.36        140.85        85.87 o                         
 -45  -3   7          3.70        110.89       149.19 o                         
 -36   2   0        498.32        529.42        87.72 o                         
 -25   1  -3        423.26        904.10        68.57 o                         
 -24  -4   2        510.04        356.76        71.35 o                         
 -24   2  -3         87.57         96.06        53.44 o                         
 -13  -5   4          1.93         42.01        64.56 o                         
 -11   1  -3      22426.01      22623.40       107.49 o                         
 -10   6   3       1352.25       1337.77        35.21 o                         
 -10   8   9         14.43        126.02        54.98 o                         
  -9  -1  -2     109006.02     108315.43       251.43 o                         
  -8  -8  17        134.35        123.24        81.54 o                         
  -5  -1  -1      85056.91      87535.74       178.22 o                         
   0  -8  21         27.62         78.46        55.29 o                         
   0  -6  11        162.74        188.73        45.71 o                         
   0  -4   5        162.72        110.27        37.99 o                         
   1  -7  16        233.34        271.20        45.10 o                         
   1   9  18          2.50       -113.36       113.36 o                         
   2   2   1     103663.96     106431.56       193.98 o                         
   2   4   3        227.33        239.69        50.35 o                         
   2   6   7       1552.41       1617.30        77.53 o                         
   4   8  15         13.48         59.61       104.40 o                         
   5   5   6       1010.94       1128.96        63.94 o                         
   6   2   3       1185.65       1297.30        57.76 o                         
   6   4   5       1531.05       1679.39        64.56 o                         
  13  -1   8       4914.20       4495.77        63.32 o                         
  14   0   8        597.82        838.00        60.85 o                         
  18  -6  30         59.14        -12.05        54.36 o                         
  19  -5  25        291.01        339.15        53.75 o                         
  19   7  27        204.52        385.18       150.73 o                         
  21  -5  29        108.12         65.79        63.32 o                         
  24  -4  30        169.26        115.52        80.31 o                         
  24   4  22        318.28        419.77        90.19 o                         
  24   6  30        209.78         82.78       156.91 o                         
  25  -3  27        365.62        263.48        67.95 o                         
  26  -2  26       2455.04       2667.50        95.14 o                         
  26   0  22       2161.01       2253.29       102.86 o                         
  28  -2  30         71.58        -14.21        73.20 o                         
  28   0  26        230.69        180.70        95.75 o                         
  28   4  32         81.84         96.06       153.82 o                         
  29  -1  31          0.66         83.09        80.62 o                         
  30   0  32        171.02        273.05        94.21 o                         
  30   2  32         51.58         29.34       133.13 o                         
 -42   4   4        408.38        319.07        94.83 o                         
 -41   5   5         27.96        -48.49        92.05 o                         
 -38   4   2        256.08        308.57        75.06 o                         
 -27   1  -3         91.85       1040.93        78.15 o                         
 -22  -2  -2        676.68       1450.82        91.43 o                         
 -21  -1  -3       1013.45       1155.53        76.91 o                         
 -17  -1  -3        981.06       1669.19        79.07 o                         
 -16  -2  -2      14137.55      15251.63       133.75 o                         
 -14  -4   1        447.34        478.46        67.95 o                         
 -11  -5   4        846.01        852.82        67.03 o                         
  -9   9  14         10.77         93.59        69.50 o                         
  -7  -9  24         23.04         89.88        84.32 o                         
  -7  -7  12       2209.13       2365.41        76.91 o                         
  -4  -6   9        583.81        660.39        58.38 o                         
  -3   9  16        190.27        300.85        83.71 o                         
   0   8  13        320.46        299.00        78.46 o                         
   1  -5   8        201.32        224.87        31.81 o                         
   3   9  20         42.82         30.27       101.62 o                         
   5   9  22         16.06       -114.90       114.90 o                         
   6   8  17         51.11        -97.92        97.92 o                         
   7   9  24         22.39        144.56       120.77 o                         
   8   0   4       5090.48       6442.03        67.03 o                         
   8   8  19         14.62       -104.09       107.49 o                         
  11   3   7       3173.17       3482.95        74.75 o                         
  15   1   9         92.43         63.63        62.70 o                         
  19   1  13       3435.67       4244.96       101.00 o                         
  19   7  29          0.80        -28.42       143.01 o                         
  23  -5  35          0.09        100.70        81.24 o                         
  25   5  29        258.59        205.71       104.09 o                         
  27  -3  33        242.23        256.99        76.29 o                         
  28  -2  32         49.04         32.74        69.81 o                         
  28   4  34         21.71         45.10       152.90 o                         
  29  -1  33          6.18        131.58       100.39 o                         
  30   0  34          5.11        -97.30        97.30 o                         
  30   2  34        236.38        287.26       130.97 o                         
 -37   1  -1        108.03         40.46        94.21 o                         
 -26  -2  -2        492.98        634.75        70.42 o                         
 -23  -3  -1       3901.84       4432.76       101.62 o                         
 -23   1  -4       2159.67       2495.45        82.47 o                         
 -21   1  -4          0.31        167.10        54.67 o                         
 -21   3  -3       1970.76       2251.44        57.76 o                         
 -19   1  -4       4465.03       4943.65        82.78 o                         
 -19   3  -3       2597.23       2777.46        54.36 o                         
 -17   1  -4       4625.22       5232.14        80.62 o                         
 -13  -1  -3       3634.03       5699.17        90.50 o                         
  -9  -9  22          8.53         98.53        86.80 o                         
  -6  -8  17        173.75        303.01        74.13 o                         
  -5   9  16        490.87        310.73        94.52 o                         
  -3  -5   6       3836.27       3921.25        68.57 o                         
  -1   9  18          0.90         -6.49        91.43 o                         
   1   7  10        868.93       1035.68        71.04 o                         
   2   8  15        631.51        649.89       109.96 o                         
   4   6   9       4616.10       4754.61       111.82 o                         
   7   7  14        163.51        177.92        92.36 o                         
   8   4   7       1781.72       2062.71        74.13 o                         
   9   3   6       2437.43       2366.03        78.46 o                         
  12  -2   9        236.11        339.77        37.37 o                         
  13   3   9         56.99        297.76        53.75 o                         
  14   8  28         79.66       -144.87       144.87 o                         
  23  -3  25        152.92        123.55        84.32 o                         
  24  -4  32        118.05         31.20        82.47 o                         
  25   5  31          0.00        -77.22       108.42 o                         
  25   5  33         23.77         39.23       160.31 o                         
  26  -2  28        159.37        237.22        73.82 o                         
  26   4  30          2.30        -92.66       143.63 o                         
  27   1  27          0.10          8.65       101.93 o                         
  28   2  30         71.58        -41.08       121.08 o                         
  29  -1  35         62.37        158.77        84.02 o                         
  29   1  33          6.18         58.07       115.83 o                         
  29   3  35        307.92        154.13       152.59 o                         
  30   0  36        103.28         71.66       106.56 o                         
 -44   4   4         73.30        -71.35        98.22 o                         
 -40   2   0        154.27         43.55        99.46 o                         
 -40   4   2          0.10        162.78        80.31 o                         
 -35   3  -1         83.80        283.55        75.98 o                         
 -34   2  -2       1924.51       2479.08       103.48 o                         
 -29  -1  -3       3177.84       3840.32       117.99 o                         
 -24   0  -4       2048.52       2605.41        87.41 o                         
 -21  -1  -4          0.31         47.57        70.12 o                         
 -18  -2  -3      13057.46      15033.87       150.73 o                         
 -16   0  -4         20.95        121.70        60.23 o                         
 -15   1  -4        208.74        191.51        48.80 o                         
 -10  -8  15         54.14        236.60        74.75 o                         
  -9   1  -3      28904.40      40481.68       122.32 o                         
  -8  -6   7         33.74          3.71        55.91 o                         
  -7  -1  -2      12842.49      12409.00        89.27 o                         
  -4  -4   3       7597.01       8029.68        81.54 o                         
   1   9  20         42.18         50.04       103.78 o                         
   3   7  12        370.03        332.36        79.38 o                         
   3   9  22         95.65        177.30       112.43 o                         
   4   8  17          2.57        350.89        93.59 o                         
   5   9  24        256.38        130.35       127.26 o                         
   6   8  19         44.74        174.52       104.71 o                         
   9   1   5        785.72       1250.66        58.69 o                         
  20   6  28          5.91        -72.59       138.07 o                         
  22   6  32         64.00        118.30       165.25 o                         
  26   4  32          0.87        107.80       148.57 o                         
  27  -1  29         71.11        165.87        75.68 o                         
  28  -2  36         22.32         28.73        73.51 o                         
  28   0  32         85.14         13.90        98.22 o                         
  28   2  32         49.04         80.62       121.39 o                         
  29  -1  37        316.25        484.63        91.12 o                         
  29   1  35         62.37         38.61       118.61 o                         
 -26  -4   0       3106.33       3222.25       103.48 o                         
  26   4  34        178.27        306.41       112.74 o                         
  27   3  33        242.23        256.06       104.71 o                         
 -40  -2  24          6.58          2.78        73.20 o                         
 -40   2   2        139.33        181.31        57.45 o                         
 -36  -2  18         10.08        -53.44        53.44 o                         
 -34  -2  16          0.08        -12.97        50.97 o                         
 -33  -3  26         12.12        -94.52        94.52 o                         
 -32  -2  14        299.99        206.64        53.44 o                         
 -27  -3  20        185.50        133.75        64.56 o                         
 -25  -3  18        987.19       1084.48        81.24 o                         
 -24  -4  37          2.25        111.51       126.33 o                         
 -22  -4  31         12.89        125.41       101.31 o                         
 -22  -4  33         65.02        205.41       114.59 o                         
 -22   4 -10        163.33         41.39        77.84 o                         
 -21  -3  16          9.66        -68.88        68.88 o                         
 -20  -4  29          4.36         91.43        96.99 o                         
 -20  -4  31         48.50        197.38       102.24 o                         
 -20  -4  33         57.06        105.02       111.51 o                         
 -20   2  -7        704.19        649.27        51.58 o                         
 -18  -4  29        134.35          8.34        99.46 o                         
 -18  -4  31        245.44        142.09        75.68 o                         
 -18   4 -11        367.35        374.36        78.46 o                         
 -16  -4  27       2698.36       2662.25       122.63 o                         
 -16  -4  29         32.00         39.54       103.17 o                         
 -16   6 -13         78.72         76.29        75.06 o                         
 -14  -4  27        131.92        -96.99        96.99 o                         
 -12  -4  29       1481.58       1385.33        93.28 o                         
 -10  -4  29        372.65        193.36       104.71 o                         
 -10   6 -13         46.72        319.07       106.87 o                         
  -8  -4  29       1310.96       1290.20       116.14 o                         
  -8   6 -13       2524.09       2551.67       100.39 o                         
  -7   5 -12       1007.09        828.73        95.14 o                         
  -6  -4  31        637.41        435.21       119.54 o                         
  -6  -4  33          2.28         -0.31        79.38 o                         
  -6  -4  43          3.78        -39.54       101.31 o                         
  -6   4 -11       5625.46       5317.08        97.61 o                         
  -4  -4  31          5.66         22.86       111.51 o                         
  -4  -4  33       1414.18        913.98       126.33 o                         
  -4  -4  35       1060.31       1189.81       133.44 o                         
  -4  -4  37        131.09         84.63        88.65 o                         
  -4  -4  39         64.83        147.95        92.66 o                         
  -4  -4  41         38.33        269.65       139.61 o                         
  -4  -4  43        765.17        534.06       154.44 o                         
  -4   2  -7        873.24        870.74        59.31 o                         
  -2  -4  35         14.76         -5.87       122.32 o                         
  -2  -4  37         23.19       -116.14       125.71 o                         
  -2  -4  39       1952.79       1568.19       156.60 o                         
  -2  -4  41        575.97        451.89       147.34 o                         
  -1  -3  18       2262.34       2193.98        92.05 o                         
  -1   7 -12       1688.55       2136.84       130.97 o                         
   2  -2  11       2579.24       2698.70        75.06 o                         
   2   4  -9       6192.27       5935.77       108.11 o                         
   2   6 -11        530.66        681.39       104.09 o                         
   2   8 -11        132.48        -25.33       119.23 o                         
   3   5 -10       2526.60       2938.70       103.78 o                         
   8   2  -3        188.42        101.93        36.45 o                         
  18  -2  34          0.59       -107.18       107.18 o                         
  18  -2  36        340.25        815.76       117.37 o                         
  18  -2  38         37.29        -65.48       118.92 o                         
  18  -2  40         93.86         49.42       124.79 o                         
  18  -2  42        255.82        225.79       139.31 o                         
  23  -1  33         64.97         12.97        88.96 o                         
  23  -1  35         64.06        107.49        98.22 o                         
  23  -1  37       1094.45        861.78       115.83 o                         
  23  -1  39         40.65        195.21       112.74 o                         
  23  -1  41         14.73        128.19       117.99 o                         
  26   0  26       4238.79       3987.66       120.15 o                         
  28   2  16         21.55         27.49        33.98 o                         
  29   1  25        574.63        359.85        73.82 o                         
  30   2  20       1001.20        529.11        54.67 o                         
  32   2  26        237.07        111.51        59.00 o                         
 -40  -2  23        172.30         40.46        71.04 o                         
 -39   3  -1        130.03        190.89        67.34 o                         
 -38  -2  20         16.48          0.93        60.23 o                         
 -37   1   3        457.97        602.63        36.45 o                         
 -35  -3  28        103.30        -82.16        86.80 o                         
 -35  -3  29         22.74        -49.11        84.32 o                         
 -33  -3  24        118.20        148.88        88.03 o                         
 -33  -3  25        149.04        114.29        75.68 o                         
 -31  -3  22        163.09          0.31        84.02 o                         
 -31  -1   7        293.22        300.54        23.17 o                         
 -29  -3  20          0.27        -76.29        76.29 o                         
 -28   4  -8         48.19         33.98        78.76 o                         
 -26  -4  34        100.66        -63.01       113.67 o                         
 -26  -4  35         59.13        -12.36       116.76 o                         
 -26  -4  36        106.36         34.59       122.01 o                         
 -24  -4  31        102.75        290.97       103.17 o                         
 -24  -4  33        218.09         46.33       112.43 o                         
 -23  -3  16       3500.76       3531.44        94.52 o                         
 -20  -4  27         75.30        132.82        93.59 o                         
 -18   2  -7        547.87        860.85        54.98 o                         
 -16  -4  25        186.46        410.19        94.21 o                         
 -14  -4  25         35.31        -70.73        87.72 o                         
 -14  -2   7        730.83        861.16        44.48 o                         
 -13  -1   2        352.50        373.75        20.39 o                         
 -13   5 -12        613.64        786.10        74.13 o                         
 -12  -4  25        334.82        339.15        92.05 o                         
 -11  -1   2       8651.20       9031.07        46.33 o                         
 -11   5 -12       5306.83       5206.20       116.45 o                         
 -10  -4  25        171.00        215.29        94.83 o                         
 -10  10 -11        140.08        269.65       117.07 o                         
  -6  -4  27       1570.46       1811.28       118.92 o                         
  -4  -4  29        691.77        850.66       115.21 o                         
  -3   1  -4      14076.10      13411.94        75.37 o                         
  -3   7 -12        370.03        399.38        82.78 o                         
  -2  -4  31        849.34        975.45       123.86 o                         
  -2  -4  33         66.06        139.00        83.71 o                         
  -2  -4  43         42.85        208.49       105.02 o                         
  -2  -2   9       1470.19       1541.01        65.17 o                         
   0  -4  33        929.40        849.42       126.02 o                         
   0  -4  35        885.59        637.53       137.14 o                         
   0  -4  37          9.57         29.03       127.26 o                         
   0  -4  39         70.97       -133.75       133.75 o                         
   0  -4  43        125.92         67.95       145.17 o                         
   2  10  -9         84.02         14.21       102.86 o                         
   3  -3  20        346.07        102.55        56.53 o                         
   7   5  -8       2436.01       2260.70        89.27 o                         
   9   7  -8         20.68        -80.93        96.68 o                         
  18  -2  30        302.51        204.17       104.40 o                         
  18  -2  32        483.00        548.26       109.96 o                         
  24   0  20       1685.11       1839.39        76.29 o                         
  27   1  19        150.77        111.82        54.05 o                         
  28   0  34          0.04         -5.25        84.02 o                         
  28   0  36         78.31        121.39        93.90 o                         
  28   0  38        335.03         44.48       101.00 o                         
  28   4  10        624.12        756.45        29.65 o                         
  31   1  31          8.35        117.07        83.40 o                         
  31   1  33          4.79        100.39        93.59 o                         
  31   3  17         99.35         80.93        27.18 o                         
  35   3  29          2.86        -57.45        57.45 o                         
 -42   2   4          3.54        126.64        49.42 o                         
 -41  -1  15          0.00        -25.02        38.92 o                         
 -40  -2  22        190.98        194.29        65.79 o                         
 -38  -2  19         73.87        188.11        57.45 o                         
 -37  -1  11        195.14        224.56        30.89 o                         
 -36  -2  17        269.36        303.01        53.44 o                         
 -35  -3  26          4.76         13.59        89.58 o                         
 -33  -3  23         28.14        -16.99        84.02 o                         
 -28  -4  33        219.72         37.37       133.75 o                         
 -28  -4  34        107.78        116.14       117.07 o                         
 -27  -3  18       2522.07       2482.79        81.24 o                         
 -26  -4  31          4.55         35.52       103.78 o                         
 -26  -4  32        651.72        302.09       114.90 o                         
 -26  -4  33         94.07         16.99       111.51 o                         
 -24  -4  29          0.37        -97.30        97.30 o                         
 -22   2  -6        302.47        340.70        47.57 o                         
 -20  -4  25        100.40        -86.80        86.80 o                         
 -18  -4  25       1523.61       1685.87       109.65 o                         
 -16  -2   7        162.96        144.56        36.14 o                         
 -16   2  -7       1838.49       2002.79        61.78 o                         
 -15  -1   2      11564.21      12129.15        45.71 o                         
 -14  -4  23        202.04        135.91        84.63 o                         
 -14   2  -7         26.19         88.34        50.66 o                         
 -12  -4  23       2912.19       2849.74       113.05 o                         
 -10  -2   7        123.23        177.61        40.46 o                         
 -10   2  -7       5046.11       5397.08        82.47 o                         
  -9   7 -12          0.92         71.97       114.90 o                         
  -8  -2   7        255.80        198.30        55.60 o                         
  -8   2  -7          0.33          3.09        55.29 o                         
  -7  -3  14         98.24          1.24        60.54 o                         
  -7   7 -12        334.40        252.97        85.87 o                         
  -6  -4  25        126.71         73.82        94.52 o                         
  -4  -4  25         78.39        155.06        97.92 o                         
  -4  -4  27        154.96         91.43        70.42 o                         
  -2   6 -11       1272.72       1480.47       111.82 o                         
  -2   8 -11          6.18         85.87        88.96 o                         
  -1  -3  16       2765.86       2780.55        90.81 o                         
  -1   5 -10          9.98        127.26        85.56 o                         
   0  -4  29        401.52        650.50       113.36 o                         
   0   4  -9      14230.29      15159.59       152.59 o                         
   2  -4  31        443.63        487.72       118.92 o                         
   2  -4  33         21.24          8.65       116.76 o                         
   2  -4  35          7.14         27.49       127.26 o                         
   2  -4  37         84.32        118.30        88.65 o                         
   2  -4  39        426.87        373.75       101.93 o                         
   2  -4  41        107.56         39.54       101.93 o                         
   2  -4  43        147.33       -146.10       146.10 o                         
   3  -3  18        562.63        164.94        79.38 o                         
   3   7 -10       2115.27       2542.71       107.18 o                         
   4  -4  37        362.88          5.87       129.42 o                         
   4  -4  39        126.50       -110.89       131.27 o                         
   4  -4  41         37.67        -15.75       136.22 o                         
   4  -2  11       5856.28       5544.42        91.43 o                         
   6   4  -7        126.05        223.94        63.94 o                         
  11  -1  10         64.91         41.08        38.30 o                         
  13  -3  37         23.49       -123.55       123.55 o                         
  13  -3  39         43.95        -65.79       129.11 o                         
  13  -3  43        128.47         85.87       145.17 o                         
  13   3  -2          2.94         33.36        43.55 o                         
  20  -2  34        134.57        139.31       104.09 o                         
  20  -2  38         31.05         33.67       122.63 o                         
  20  -2  40        410.20        213.44       130.35 o                         
  23  -1  27        186.89         52.82        75.06 o                         
  25  -1  35          2.10        -43.55        96.06 o                         
  25  -1  37         36.27        -25.33       101.62 o                         
  25   1  15        652.70        784.56        51.58 o                         
  26   0  24       1448.29       1475.53        77.22 o                         
  28   0  30         55.89         11.12        92.05 o                         
  28   0  32         85.14         62.39        80.62 o                         
  29   1  23        212.49        380.85        63.94 o                         
  31   5  13          8.83         91.74        33.98 o                         
  32   2  24        378.16        328.34        62.09 o                         
  33   3  21          5.48        -38.92        38.92 o                         
  34   2  32         70.75         63.63        78.46 o                         
 -46   2   8        131.17         96.37        49.42 o                         
 -44   2   6          0.30          1.54        49.73 o                         
 -40  -2  21         18.15        -57.14        57.14 o                         
 -36  -2  16        326.01        373.13        55.29 o                         
 -36   2   0        498.32        734.21        59.61 o                         
 -35  -3  25          0.86        -67.65        67.65 o                         
 -33  -3  22         88.64        249.27        81.85 o                         
 -29  -3  18       2683.97       2445.10        92.05 o                         
 -28  -4  30          5.13         22.55       119.54 o                         
 -28  -4  31         72.67         39.85        99.46 o                         
 -28  -4  32         23.69        177.30       108.42 o                         
 -26  -4  29        101.69         97.92        97.30 o                         
 -25  -3  16        235.25        189.34        56.53 o                         
 -25  -1   4          8.95         16.06        14.83 o                         
 -24  -4  27        103.18         50.35        93.90 o                         
 -22  -4  25        222.24        235.37        89.58 o                         
 -18  -4  23       3909.36       4160.63       127.26 o                         
 -16  -4  23       2155.59       2357.69       109.04 o                         
  -9  -1   2     108636.55     107672.95       144.25 o                         
  -8  -4  23        135.66        -91.74        91.74 o                         
  -6  -4  23       2686.95       2523.25       117.07 o                         
  -6   6 -11          3.10        159.69       101.31 o                         
  -6   8 -11         29.42        -87.10        87.10 o                         
  -5  -3  14        866.15       1000.47        58.38 o                         
  -3   3  -8      12859.22      11896.57       113.67 o                         
   0  -2   9       4918.87       4821.64        70.73 o                         
   1  -3  16        545.38        528.19        75.68 o                         
   1   7 -10        118.46        124.48        78.76 o                         
   4  -4  35        198.45         42.63        90.81 o                         
   4  -4  43        191.99        119.54       105.02 o                         
   4   6  -9        583.81        663.48        96.37 o                         
   6  -4  37        186.77         98.22       129.42 o                         
   8  -2  13         72.42        185.33        62.70 o                         
  15  -3  37         54.44         46.95       126.02 o                         
  15  -3  39        188.78         69.50       134.36 o                         
  15  -3  41        231.47        381.47       144.56 o                         
  15  -3  43          7.59         91.74       145.17 o                         
  18   2   4       1809.83       1949.97        27.18 o                         
  20  -2  30       1324.40       1215.45       108.73 o                         
  23  -1  25        181.29         67.03        68.88 o                         
  25  -1  31        107.24         64.87        84.63 o                         
  26   2  12       1023.51        994.60        29.34 o                         
  28   0  28       2320.93       2377.15       111.20 o                         
  32   6  14         39.22         43.86        50.97 o                         
  35   3  27         20.10        -18.53        49.42 o                         
 -45   3   5         55.77        185.02        71.35 o                         
 -43   3   3        249.14        452.20        67.65 o                         
 -40  -2  20         90.23         58.69        62.70 o                         
 -39   1   5         37.67        -14.83        34.90 o                         
 -38  -2  18         60.98         89.88        51.58 o                         
 -37  -3  26         12.50        -40.46        88.03 o                         
 -37  -3  27         22.88        153.21        74.75 o                         
 -35  -3  23         90.64         73.51        82.47 o                         
 -35  -3  24          1.67        -14.83        65.48 o                         
 -33  -3  21        152.65        290.66        75.98 o                         
 -31  -3  19       1888.65       1517.84        84.32 o                         
 -30  -4  31          0.97        -60.23        98.53 o                         
 -30  -4  32        125.42        -36.76       105.02 o                         
 -28  -4  29        124.30         34.29        93.90 o                         
 -27  -3  16         98.11         87.72        59.61 o                         
 -26  -4  27        398.86        178.22        97.92 o                         
 -22  -4  23          0.67        -76.60        76.60 o                         
 -20   4  -9         31.08         69.81        75.37 o                         
 -19   5 -10       1180.66       1229.04        99.15 o                         
 -17   3  -8       1044.32       1448.96        71.97 o                         
 -16  -4  21       3136.80       2735.76       109.34 o                         
 -14  -4  21        501.62        383.63        87.41 o                         
 -12  -4  21        534.99        572.67        88.96 o                         
 -12   6 -11       1126.56       1477.69        89.58 o                         
 -11  -3  12         65.52        -24.40        54.05 o                         
 -10  -4  21       1643.90       1769.89        96.99 o                         
 -10   6 -11          2.09        -62.39        70.73 o                         
  -8  -4  21       3705.56       3466.27       115.21 o                         
  -7   3  -8         85.79        -47.26        67.03 o                         
  -5   1  -4      18923.54      18689.48        88.96 o                         
  -5   3  -8       1720.75       1987.65        78.15 o                         
  -5   5 -10        987.82       1193.83        99.46 o                         
  -3  -3  14       3293.68       3554.61        78.15 o                         
  -3   7 -10        657.04        551.04       119.85 o                         
  -2  -4  23          0.06         72.59        95.44 o                         
   0   8  -9        208.38        439.54       119.23 o                         
   1  -1   4      37124.39      34390.85       111.51 o                         
   2   6  -9       8665.05       9429.53       162.16 o                         
   3   1  -2        928.77        858.69        28.73 o                         
   3   3  -6       6464.71       6373.15        92.97 o                         
   6  -4  43         53.47        -42.01       108.42 o                         
   9   5  -6       3255.20       3323.25        96.37 o                         
  13   5  -4          1.93         83.40        65.79 o                         
  14   2   1        245.07        232.59        26.56 o                         
  17   3   1       1475.20       1498.69        41.08 o                         
  22  -2  36          0.42        167.41       112.74 o                         
  22  -2  38          1.56       -112.74       116.76 o                         
  22  -2  40         45.22        -49.73       127.57 o                         
  24   0  18       4138.00       4450.05        87.72 o                         
  26   0  22       2161.01       2219.93        76.60 o                         
  28   0  26        230.69        138.38        80.00 o                         
  30   0  34          5.11        -40.77       103.78 o                         
  30   0  36        103.28        131.89        92.66 o                         
  30   2  18        303.74        344.40        42.93 o                         
  31   1  27        110.69        111.51        71.04 o                         
  34   6  18        200.03        146.72        44.48 o                         
 -37  -3  25         59.03         26.56        86.80 o                         
 -35  -1   9        103.27         53.75        22.24 o                         
 -33  -3  20        284.52        352.74        72.90 o                         
 -30  -4  30          8.93         40.77        97.61 o                         
 -28  -4  26        216.12        225.48       105.95 o                         
 -28  -4  27         20.90        116.14        88.96 o                         
 -26  -4  25        597.43        539.00        94.52 o                         
 -23  -3  14        560.37        649.27        53.44 o                         
 -21   3  -7        249.92        698.07        66.41 o                         
 -20  -4  21       2144.79       2161.86       101.93 o                         
 -17  -5  38         57.40        -51.27       133.13 o                         
 -16   4  -9         45.53        162.47        71.04 o                         
 -15  -5  36        127.33       -128.80       128.80 o                         
 -15  -5  38         21.89         10.50       135.91 o                         
 -15  -3  12        218.12        223.01        50.35 o                         
 -15   3  -8          8.47        -43.86        59.92 o                         
 -15   5 -10         43.24          4.32        60.85 o                         
 -13  -5  40        137.07        109.65       144.56 o                         
 -13   5 -10          0.35         25.95        89.27 o                         
 -11  -5  36         11.99        164.32       129.73 o                         
 -11  -5  38         10.83         11.74       132.51 o                         
 -11  -5  40        193.06        -37.68       139.00 o                         
 -11   3  -8        152.79        304.56        63.94 o                         
 -11   5 -10       1280.72       1302.24       100.70 o                         
 -10   4  -9       5880.27       6720.64       117.37 o                         
  -9  -5  40         94.14       -140.85       140.85 o                         
  -9   5 -10       2444.30       2360.16       109.65 o                         
  -8   4  -9        366.18        356.76        76.60 o                         
  -7  -5  38          3.86        -17.30       132.20 o                         
  -7  -5  40         44.00       -133.75       133.75 o                         
  -7  -3  12        876.03        753.98        64.56 o                         
  -7   1  -4       4803.45       4939.94        56.22 o                         
  -7   7 -10         19.82        194.29       117.37 o                         
  -5   7 -10       2667.93       2927.58       115.83 o                         
  -1  -3  14       7097.51       7632.46       113.98 o                         
   0   6  -9        926.58       1187.34       107.49 o                         
   2  -2   9          0.13        -12.66        57.76 o                         
   3  -3  16       2393.88       2492.05        75.37 o                         
   6  -4  29       2106.09       1714.91       126.95 o                         
   6   2  -3        280.88        289.73        41.70 o                         
  10  -4  42        111.58        185.95       141.47 o                         
  16   4  -1        171.67         97.61        45.41 o                         
  17  -3  37         32.57        -60.85       122.63 o                         
  22  -2  32         56.05         83.40        92.36 o                         
  22  -2  34          8.04        -96.68        96.68 o                         
  24   6   4       1392.45       1681.55        68.57 o                         
  25  -1  27        161.12         -4.63        78.15 o                         
  27  -1  37        219.28        327.11       101.31 o                         
  27   1  17       1301.00       1336.84        60.54 o                         
  31   1  25        403.84        350.58        80.00 o                         
  33   1  33         83.79          2.16        85.87 o                         
  34   2  28         36.74         24.40        58.69 o                         
 -40  -2  19        323.91        404.94        66.10 o                         
 -38   2   2          5.64         13.28        45.10 o                         
 -37  -3  24          3.99        -81.24        81.24 o                         
 -35  -3  22        222.80        223.63        63.94 o                         
 -32  -4  30          3.87          5.25        98.84 o                         
 -32  -4  31          0.30        -96.06       100.08 o                         
 -32  -2  12       1068.37        976.37        49.73 o                         
 -31  -3  18       1427.89       1118.77        77.84 o                         
 -30  -4  28        218.87        263.17        96.99 o                         
 -28  -4  25          3.41        164.32        83.09 o                         
 -26  -4  23         11.60        -89.27        98.84 o                         
 -25  -3  14       1325.25       1542.24        71.97 o                         
 -25   1  -2          3.11        -21.31        29.65 o                         
 -22  -4  21          0.01        -29.03        76.29 o                         
 -22   2  -5       1188.98       1338.07        54.05 o                         
 -21  -5  36          4.45         12.05       134.36 o                         
 -19  -5  36          0.00         97.61       130.35 o                         
 -19   3  -7        306.09        399.07        62.39 o                         
 -17  -5  32         26.34          2.78       117.99 o                         
 -17  -5  34         10.74        105.64       126.64 o                         
 -17  -5  36        334.84        187.49        95.14 o                         
 -17  -1   2        650.83        837.69        17.61 o                         
 -16  -4  19        819.62        773.44        83.71 o                         
 -15  -5  32        347.96        155.68       122.01 o                         
 -14  -4  19        105.28        107.49        73.82 o                         
 -14   2  -6        159.02        172.05        50.97 o                         
 -13  -5  34          9.21        -67.34        82.78 o                         
 -12  -4  19        171.85        379.62        80.62 o                         
 -11  -5  34          7.46        -12.66        83.40 o                         
 -11   1  -4       5525.33       5230.60        60.85 o                         
  -9  -5  34        120.18        132.51       123.24 o                         
  -8  -4  19        300.11        216.53        81.54 o                         
  -8  10  -7       1010.06       1075.83       130.66 o                         
  -7  -5  32        118.23        226.72       119.54 o                         
  -7  -5  34         50.99        223.94       124.17 o                         
  -7  -5  36         33.21         62.09        89.58 o                         
  -6  -4  19       1266.19       1257.15        94.21 o                         
  -5  -5  34          1.59         14.52       122.63 o                         
  -5  -5  38         37.57       -100.08       139.31 o                         
  -5  -5  40        664.93        556.30       110.89 o                         
  -5   9  -8          2.07        -11.12        92.97 o                         
  -3  -5  36          5.14       -130.35       130.35 o                         
  -3  -5  38         65.15         48.49       133.13 o                         
  -3  -5  40        332.42        335.45       151.04 o                         
  -2   6  -9          1.75       -101.00       101.00 o                         
  -1  -5  42        325.14        446.64       158.77 o                         
   1  -3  14       3321.86       3759.09        95.14 o                         
   1   3  -6       6747.76       7036.01       100.08 o                         
   1   5  -8        638.53        637.53        88.03 o                         
   2   4  -7      33677.95      34658.04       207.88 o                         
   4   8  -7        320.58        318.15        86.49 o                         
   7   5  -6        272.63        455.29        74.13 o                         
   7   7  -6        368.15        447.88       102.55 o                         
   8   4  -5         32.34        -46.02        58.69 o                         
  12   4  -3       1263.07       1399.23        62.09 o                         
  17  -3  33        180.62       -102.86       111.82 o                         
  24  -2  38        101.43        170.50       118.92 o                         
  26   0  20        338.56        292.20        65.17 o                         
  27  -1  33        182.44        135.60        86.18 o                         
  28   0  24       3461.86       3883.26       107.49 o                         
  30   0  30          0.94        -90.19        90.19 o                         
 -42  -2  21         32.02        -18.53        63.63 o                         
 -41   1   7        247.04        261.00        37.99 o                         
 -37  -3  23        281.13        142.39        76.91 o                         
 -35  -3  21        108.14        220.54        69.19 o                         
 -34   2   0          2.25        107.18        48.80 o                         
 -33  -3  19          5.35         67.95        65.79 o                         
 -32  -4  28          2.26        146.10       109.34 o                         
 -32  -4  29        317.96        266.87        95.75 o                         
 -32   0   4       1102.19       1371.12        28.73 o                         
 -31  -3  17        263.35        139.00        66.72 o                         
 -30  -4  26        732.06        559.69        94.21 o                         
 -26   4  -6        616.24        486.80        82.16 o                         
 -22  -2   7        244.23        299.00        34.59 o                         
 -21  -5  34        339.93        429.96       134.05 o                         
 -20  -4  19       1278.81       1367.73        89.27 o                         
 -19  -5  32         18.92        136.22       119.54 o                         
 -18   6  -9         57.93        -73.82        73.82 o                         
 -17  -5  30          7.88       -112.43       112.43 o                         
 -15  -5  30         38.18       -110.27       110.27 o                         
 -13  -5  30        446.07        388.26       117.68 o                         
  -9  -5  30         23.97        -45.41       111.51 o                         
  -7  -5  30         20.77        197.68       111.51 o                         
  -6   6  -9       2328.41       2251.13       114.59 o                         
  -4  -4  19        265.26        329.58        87.72 o                         
  -2  -2   7         15.45          6.80        54.67 o                         
  -1  -5  34        824.42        560.62       134.05 o                         
  -1  -5  36         90.46       -131.58       131.58 o                         
  -1  -5  40         12.93         57.76       108.73 o                         
  -1   5  -8        201.32        157.53        84.32 o                         
  -1   7  -8        153.61        152.59       107.18 o                         
   0  -4  21         14.53        383.63        92.05 o                         
   0   4  -7      11208.64      12089.31       137.45 o                         
   0  10  -5        162.28        143.94       101.31 o                         
   1  -5  42        112.13       -132.82       156.91 o                         
   3  -3  14       2194.44       2385.49        87.10 o                         
   4  -2   9        734.82        722.47        63.01 o                         
   4   6  -7       3270.59       3828.89       122.01 o                         
   7   3  -4       6787.61       7278.48        88.96 o                         
  10   0   4        556.21        538.69        25.95 o                         
  10   2  -1       5186.01       4728.36        50.66 o                         
  11   3  -2        285.42        375.91        52.51 o                         
  12  -4  40        194.79         62.39       148.57 o                         
  16   0   8        185.06        470.12        34.59 o                         
  19  -3  35         17.60         -8.65       117.68 o                         
  19  -3  37         54.39         34.29       119.54 o                         
  19  -3  39         54.21        -65.79       128.19 o                         
  19   3   3       2597.23       2671.82        44.79 o                         
  21   1   9       3582.91       3532.99        39.54 o                         
  22  -2  28        832.82        800.00        93.28 o                         
  23   1  11        266.74        603.86        34.59 o                         
  24  -2  34          0.52       -101.93       101.93 o                         
  25  -1  25        448.46        300.85        75.98 o                         
  27  -1  29         71.11        144.87        94.83 o                         
  30   0  28         56.43        -12.97        85.87 o                         
  33   1  29        119.39         53.75        73.82 o                         
  34   2  26        150.76        149.50        60.23 o                         
 -45   1  11        239.12        154.44        40.46 o                         
 -43   1   9         72.07        106.87        39.54 o                         
 -41   3   3        114.01         60.85        66.72 o                         
 -41   5   1        181.38        360.77       101.93 o                         
 -40   2   4        239.97        300.23        57.14 o                         
 -38  -2  16         22.10        -51.27        51.27 o                         
 -35   1   3       1151.95       1343.33        46.64 o                         
 -32  -4  27         37.37         34.29        83.09 o                         
 -30  -4  24         43.56        191.82        94.83 o                         
 -30  -4  25         23.13         53.75        81.24 o                         
 -28  -4  23         44.67        -42.63        79.38 o                         
 -26  -4  21         81.57        -53.75        88.34 o                         
 -25   3  -5       2536.77       3856.69        89.58 o                         
 -22  -4  19       1484.29       1563.56        89.27 o                         
 -19  -5  30        572.65        450.97       114.59 o                         
 -17  -5  28          1.21        -64.87       106.87 o                         
 -16  -4  17       1541.09       1326.95       101.00 o                         
 -13  -5  28        888.77        863.94       119.23 o                         
 -12  -4  17       1489.13       1558.31        88.65 o                         
 -11  -5  28        186.48        171.43       112.74 o                         
 -10  -4  17         16.84         59.92        72.90 o                         
  -9  -5  28        309.81        351.20       109.04 o                         
  -8  -4  17         38.88         70.42        72.90 o                         
  -7  -5  28        172.13         50.97       108.73 o                         
  -4  10  -5         30.43         74.75       101.62 o                         
  -2   8  -7        878.94        762.01       120.46 o                         
  -1  -5  32        634.27        621.16       128.19 o                         
  -1  -3  12         17.22        215.29        66.72 o                         
  -1   3  -6       6255.95       5887.28        94.21 o                         
   1  -5  36          6.20         32.43        94.21 o                         
   3  -5  38          6.17       -109.34       144.87 o                         
   6   0   2      44246.27      46542.25        73.82 o                         
   8   6  -5        695.67        843.55        89.27 o                         
  14  -4  38          9.70          9.58       134.98 o                         
  19  -3  31       1572.02       1291.12       134.36 o                         
  19  -3  33         16.96        281.70       114.59 o                         
  24   0  16       9600.32      11003.90       113.67 o                         
  25  -1  23        571.78        662.55        84.63 o                         
  28   2  14        382.59        359.85        27.49 o                         
  29  -1  35         62.37         98.22        98.22 o                         
  29  -1  37        316.25        262.86       107.49 o                         
  29   1  19       1421.88       1307.80        62.39 o                         
  31   1  23        400.79        417.30        60.85 o                         
  32   0  34         32.68        -78.46       101.93 o                         
 -43   3   5          3.91        -66.72        66.72 o                         
 -42   2   6        108.45        162.78        62.70 o                         
 -40  -2  18         11.78         37.37        48.49 o                         
 -38   0   8        207.06        273.36        24.09 o                         
 -32  -4  25          0.67        -11.74        92.66 o                         
 -32  -4  26         15.28         47.88        81.85 o                         
 -25  -5  32        109.51        192.12       111.20 o                         
 -24  -4  19       3495.48       3362.48       116.76 o                         
 -23  -5  30         26.11        189.65       104.40 o                         
 -23   1  -2         43.30         96.68        31.51 o                         
 -19  -5  28          3.28        -88.65        99.77 o                         
 -18  -4  17       1211.52       1166.34        84.94 o                         
 -17  -5  26        481.74        466.72       103.78 o                         
 -15  -5  26        574.71        452.20       104.71 o                         
 -15   5  -8       2010.11       2406.80       106.56 o                         
 -13  -5  26       1071.17       1061.01       114.59 o                         
 -13  -3  10        442.54        608.50        51.58 o                         
 -11  -3  10       2230.73       2307.04        69.19 o                         
  -9  -5  26         77.23        299.31       102.55 o                         
  -9  -3  10       1331.78       1456.07        64.25 o                         
  -9   5  -8         17.75         27.80        90.50 o                         
  -7  -5  26       2527.23       2645.88       131.89 o                         
  -7  -3  10        354.90        386.72        60.54 o                         
  -7   5  -8       1036.41       1162.94        94.21 o                         
  -5  -5  26        207.69         42.93       105.33 o                         
  -5  -1   2      27837.00      26030.67        78.46 o                         
  -4  -4  17         30.25        157.22        79.38 o                         
  -4   2  -5        753.41        619.92        56.53 o                         
  -3  -5  28       1583.43       1507.96       131.89 o                         
  -3   3  -6        441.57        433.05        65.48 o                         
  -2   4  -7       1303.17       1492.82        83.71 o                         
  -1  -5  28       1848.30       1920.93       132.20 o                         
   0  -4  19         13.93         31.51        58.69 o                         
   0  -2   7      15085.49      15217.66       111.51 o                         
   0   6  -7         72.89        162.16        94.52 o                         
   1  -5  32          0.58         14.83        84.63 o                         
   3  -5  34       1210.18       1158.92       140.85 o                         
   3  -1   4      14076.10      13741.51        78.46 o                         
   5  -5  38        150.24         15.14       138.69 o                         
   5  -5  41         12.13       -106.87       147.03 o                         
   5  -3  14       3612.78       3286.81        92.66 o                         
  10   4  -3         31.02        158.15        66.72 o                         
  21  -3  37          1.44        123.24       126.95 o                         
  25   1  13        395.83        594.91        37.99 o                         
  26  -2  36          7.56         -1.24       105.33 o                         
  26  -2  38         52.31         61.78       116.45 o                         
  27  -1  27          0.10         88.65        73.82 o                         
  28   0  22       2967.03       2908.43        84.32 o                         
  29  -1  33          6.18         95.14        88.96 o                         
  30   0  26         38.85         33.05        75.98 o                         
  32   0  32        330.48        384.56        98.84 o                         
 -44   2   8        231.07        211.58        61.78 o                         
 -42  -2  20        163.37        -38.61        50.66 o                         
 -37  -3  21        135.12         64.56        66.10 o                         
 -36   2   2        642.08        746.57        62.70 o                         
 -33  -3  17         82.67         97.61        67.34 o                         
 -32  -4  24        265.47        555.06        95.14 o                         
 -29   3  -3       7224.85       8655.78       119.23 o                         
 -28  -4  21        428.79        427.49        78.46 o                         
 -27  -5  31         28.39       -134.36       134.36 o                         
 -27  -5  32          1.21        -41.08       114.29 o                         
 -25  -5  30        255.37        337.30       110.27 o                         
 -19  -5  26        862.81        711.04       105.64 o                         
 -17  -3  10         27.14        -12.05        41.70 o                         
 -17   3  -6       3046.86       3234.91        85.25 o                         
 -16   4  -7       2474.94       2920.47        93.90 o                         
 -15  -5  24          0.41        -24.71        92.66 o                         
 -14  -2   5        204.33        296.22        34.29 o                         
 -13  -5  24        765.59        638.15       105.64 o                         
 -12  -2   5        502.19        548.88        41.39 o                         
 -11  -5  24       3803.91       4126.96       140.54 o                         
 -10  -2   5        873.65        913.67        49.11 o                         
  -9  -5  24       1403.03       1466.88       113.36 o                         
  -7  -5  24       3157.73       2993.06       132.51 o                         
  -6   2  -5       2890.69       2804.03        67.95 o                         
  -5   3  -6        141.06        191.82        66.10 o                         
  -4   4  -7          0.12         69.50        53.44 o                         
  -3  -5  26        273.92        222.09       111.51 o                         
  -2  -4  17        218.94        115.21        84.32 o                         
   1  -5  28        471.36        640.00       116.14 o                         
   1   7  -6       1950.52       1931.13       125.10 o                         
   3   5  -6       3836.27       4123.88        92.97 o                         
   4   2  -3          0.93        -44.48        44.48 o                         
   4   4  -5       9784.55      10475.40       124.79 o                         
   6  -2   9       1894.50       1656.84        68.26 o                         
   6   6  -5        103.68        198.30        87.72 o                         
   7  -5  36         24.84        269.04       132.20 o                         
   7  -5  41          9.84         17.92       113.67 o                         
   7   1   0      79898.10      78611.23       109.04 o                         
   7   7  -4        291.06        243.09        97.30 o                         
  14   0   6      12376.75      12959.43        70.73 o                         
  16  -4  36        417.50        244.33       130.97 o                         
  16  -4  38         54.36        100.08       133.44 o                         
  16  -4  40         77.80       -138.38       144.87 o                         
  17   3   2       1307.51       1637.69        42.63 o                         
  21  -3  33        305.88        481.85       110.89 o                         
  24  -2  28        129.50        -14.52        84.63 o                         
  25   5   7        221.04        493.59        51.89 o                         
  26  -2  34          0.45         71.66       100.39 o                         
  26   0  18       1820.46       1911.98        71.04 o                         
  27  -1  25         67.12        161.85        86.80 o                         
  29  -1  31          0.66         97.92        80.00 o                         
  32   2  20          5.14         34.29        41.70 o                         
  32   6  16         42.57        166.18        56.22 o                         
  34   2  24        135.88         35.21        49.73 o                         
  35   3  23        288.22        247.72        38.30 o                         
 -46   2  10         17.54         36.45        60.23 o                         
 -39  -3  23         66.18         65.48        71.97 o                         
 -34  -4  25        155.29         34.29        95.44 o                         
 -34  -4  26          8.98        -76.29        76.29 o                         
 -34  -2  12         66.30          5.25        39.85 o                         
 -32  -4  23          4.48        144.56        88.65 o                         
 -29  -5  31        298.79         98.22       135.91 o                         
 -27  -5  29         92.44         37.99       126.95 o                         
 -27  -5  30          1.13        -81.24       104.09 o                         
 -26  -4  19        274.36        252.66        73.82 o                         
 -23  -5  26         61.49         55.91        96.68 o                         
 -22  -4  17        318.49        407.41        65.79 o                         
 -21   3  -5        630.54       1029.50        67.03 o                         
 -19  -5  24        200.16        147.65        90.19 o                         
 -17  -5  24         61.48         65.17        91.43 o                         
 -16  -4  15       1207.85       1223.48        76.91 o                         
 -15   3  -6        514.19        550.74        62.39 o                         
 -14  -4  15        956.39       1107.03        75.37 o                         
 -12   2  -5         10.84         22.55        51.27 o                         
 -12   4  -7         33.01         90.19        71.66 o                         
 -11   3  -6       1416.56       1401.09        73.51 o                         
 -10   2  -5        861.31        865.79        58.07 o                         
 -10   4  -7       1425.94       1327.26        82.16 o                         
  -8  -4  15          0.12        119.23        68.26 o                         
  -8  -2   5        232.86        222.70        40.15 o                         
  -8   2  -5       3165.68       3275.07        71.97 o                         
  -6  -4  15        863.93        757.69        77.22 o                         
  -6   6  -7       1213.04       1365.87       104.40 o                         
  -5  -5  24        389.07        320.00       104.09 o                         
  -3  -3  10       6538.96       6315.70        99.46 o                         
   0  -4  17         95.17        137.76        81.54 o                         
   1  -5  26         12.50         91.12       106.87 o                         
   2  -2   7         23.82        -34.59        56.22 o                         
   7   5  -4       3640.67       3973.76       100.08 o                         
  16   2   3      12206.58      13364.68        58.38 o                         
  18  -4  38          6.86       -132.51       132.51 o                         
  18  -4  40         15.47       -138.07       138.07 o                         
  23  -3  37        293.11        214.05       126.33 o                         
  23  -3  39        147.95          5.25       128.19 o                         
  23   3   7        468.58        585.33        28.42 o                         
  26  -2  30          5.11        -15.75       107.49 o                         
  27   1  15      13118.21      14155.72        97.61 o                         
  29  -1  29         55.37          2.78        75.98 o                         
  30   0  24         43.15        -68.88        68.88 o                         
  31  -1  35         36.36        149.81       114.29 o                         
  31   1  21       1965.60       2154.45        73.51 o                         
  35   1  31          8.16         75.37        85.56 o                         
 -40  -2  17        255.85         64.25        43.86 o                         
 -39  -3  22         25.59        154.13        66.10 o                         
 -37  -3  20          2.23        -60.23        62.09 o                         
 -37   1   5         23.41         13.90        40.46 o                         
 -35  -3  18        166.90         15.75        60.54 o                         
 -34  -4  24         15.14        -87.72        87.72 o                         
 -32  -4  22          1.85        124.17        85.87 o                         
 -31  -3  15        446.15        433.67        57.14 o                         
 -30  -4  21        929.47        801.55        83.09 o                         
 -28  -4  19        368.70        406.80        81.24 o                         
 -27  -5  28         11.67        -33.36       101.62 o                         
 -26   4  -4        699.79        838.00        82.78 o                         
 -25  -5  26         58.73         13.90        96.37 o                         
 -24  -4  17       1199.78       1308.73        75.68 o                         
 -21  -5  24         51.73         12.36        90.50 o                         
 -18  -4  15       5564.34       5574.69       109.65 o                         
 -17  -5  22       1026.50       1128.65        98.84 o                         
 -16  -2   5        153.84        279.85        31.20 o                         
 -15  -5  22         43.87         84.94        86.80 o                         
 -14  -6  35        176.80        130.04       140.23 o                         
 -14  -6  37         23.74         26.87       139.31 o                         
 -12  -6  35         46.23       -130.97       130.97 o                         
 -12  -6  37         28.58        -35.52       140.23 o                         
 -11  -5  22        840.24        743.48        98.53 o                         
 -10  -6  35        267.83        246.18       134.98 o                         
 -10  -6  37          0.07       -143.32       143.32 o                         
  -8  -6  37         88.75        266.87       141.16 o                         
  -7  -5  22        149.11        247.11       100.39 o                         
  -7   9  -4        671.19        724.02       105.02 o                         
  -6  -6  37        323.94        321.85       147.65 o                         
  -4  -6  37         40.03        -19.77       138.38 o                         
  -4  -4  15        244.85        257.61        76.60 o                         
  -3  -1   2        928.77        915.22        34.29 o                         
  -2  -6  39          4.65        -10.50       144.56 o                         
  -1  -3  10         89.14         61.16        66.10 o                         
  -1   5  -6       4448.21       5686.81       120.15 o                         
   2   4  -5       3338.26       3378.24        92.05 o                         
   3   3  -4       6009.61       5932.38        90.19 o                         
   4   8  -3       1837.43       2571.75       134.98 o                         
   5   7  -4        687.37        662.55        74.75 o                         
   8   4  -3         79.86        151.66        57.76 o                         
   9  -1   6      14678.20      13703.52        86.49 o                         
  11  -5  37         32.13        -20.08       133.75 o                         
  11  -5  39         86.44       -143.63       143.63 o                         
  11   5  -2       1922.13       1995.06        82.16 o                         
  13   3   0      17363.70      18966.55       110.58 o                         
  18  -4  34         34.87         30.89       121.39 o                         
  21  -3  29        537.65        703.32       105.33 o                         
  23  -3  33        188.42        177.30       108.11 o                         
  25   3   9        895.28       1141.32        28.42 o                         
  27  -1  23        222.00        154.44        77.84 o                         
  28  -2  36         22.32         89.27       107.18 o                         
  28   0  20        172.95        145.48        63.01 o                         
  31  -1  33          4.79        -10.81       105.02 o                         
  32   0  28       4483.26       4245.88       122.01 o                         
  33   1  25         38.76         28.73        57.45 o                         
 -38   2   4        125.04        189.04        60.23 o                         
 -36  -4  26         73.15        -15.44        94.21 o                         
 -33  -3  16          2.61        -52.51        52.51 o                         
 -30  -4  20          4.77        -85.56        85.56 o                         
 -29  -5  28         90.85         41.08       126.02 o                         
 -29  -5  29        291.18        216.53       111.20 o                         
 -27  -5  27        132.97        224.56       101.62 o                         
 -20  -4  15        144.20        115.52        62.70 o                         
 -20   0   0         24.68         96.37        20.70 o                         
 -19  -5  22       2312.45       2093.29       111.20 o                         
 -18  -6  33        120.09         18.53       134.36 o                         
 -16  -6  33        248.12        159.69       130.97 o                         
 -14  -6  33        147.65          4.94       129.42 o                         
 -12  -6  31          7.16         15.75       123.55 o                         
 -12  -6  33          0.37        -50.35       132.82 o                         
 -10  -6  31        145.98        209.11       124.17 o                         
  -5   5  -6       1010.94       1150.27        92.97 o                         
  -4  -6  33         71.36         79.69       131.58 o                         
  -4  -6  35          5.75         50.35       139.00 o                         
  -4  -2   5       3241.05       2879.08        59.92 o                         
  -3  -5  22       1198.43       1446.18       113.67 o                         
  -2  -4  15       1587.13       1725.41        91.74 o                         
  -1  -5  22       1108.37       1073.98       109.34 o                         
   0  -6  37          3.50         52.51       145.79 o                         
   0  -6  39          3.69        137.76       148.57 o                         
   2   2  -3      43502.53      41827.48       151.35 o                         
   5  -3  12       1474.02       1276.30        75.98 o                         
   5   5  -4        279.75        314.75        73.82 o                         
   8  -2   9       1609.77       1623.48        66.41 o                         
   8   2  -1         43.78         21.93        41.70 o                         
   9   1   1      27283.74      26058.47        54.36 o                         
  12   4  -1         37.94        -50.66        50.66 o                         
  12   6  -1         30.15        158.15        78.15 o                         
  13  -5  39        263.51        -16.37       147.65 o                         
  18  -4  32        316.68        175.75       128.19 o                         
  20  -4  38          1.71         62.09       128.19 o                         
  22   0  12         11.43         81.24        39.85 o                         
  24  -2  24       2214.76       2335.76       104.40 o                         
  24   0  14          7.10        127.26        43.55 o                         
  25  -3  37         17.91        -12.66       117.68 o                         
  26  -2  28        159.37        -82.78        82.78 o                         
  28  -2  34        128.42        265.02       102.55 o                         
  29   1  17       4488.71       4834.30        74.44 o                         
  30   2  16        188.57        516.14        32.12 o                         
  30   4  14        876.19        774.37        33.67 o                         
  31  -1  31          8.35         55.91        99.15 o                         
  35   1  29        438.96        495.14        78.46 o                         
  37   3  27          2.51        -10.81        40.46 o                         
 -41   3   5          0.54        -52.20        68.26 o                         
 -39  -3  21        100.34         28.11        60.23 o                         
 -36  -4  25          8.57         80.31        88.96 o                         
 -35  -3  17       1334.33       1408.19        67.95 o                         
 -34  -4  23          8.37        154.13        70.73 o                         
 -32  -4  21        211.14         58.69        69.81 o                         
 -31  -5  29        345.11        -29.03       108.73 o                         
 -31  -3  14        403.57        439.23        53.75 o                         
 -30  -4  19        985.31       1067.80        88.96 o                         
 -26  -4  17       1368.70       1176.53        74.75 o                         
 -25  -5  24       1150.14       1100.85       101.62 o                         
 -25   3  -3        738.45        853.44        66.41 o                         
 -23  -3  10        352.71        310.73        47.26 o                         
 -21  -5  22         51.51         92.66        84.02 o                         
 -20   4  -5        816.80        918.92        77.84 o                         
 -18  -6  31        145.68        348.11       122.93 o                         
 -17  -5  20        210.01        210.35        91.43 o                         
 -15  -5  20        211.59        182.24        88.96 o                         
 -14  -6  31        283.65        241.55       130.04 o                         
 -14  -4  13          0.37        -63.01        63.01 o                         
 -13  -3   8       2691.70       2965.88        71.35 o                         
 -13   5  -6       2439.88       2300.24       102.86 o                         
 -12  -6  29        947.53       1045.25       133.44 o                         
 -11  -3   8       2776.22       2899.47        67.65 o                         
 -10  -6  29         81.94         30.58       116.14 o                         
 -10  -4  13       1964.53       2105.64        83.71 o                         
  -9  -3   8        149.18        304.87        55.60 o                         
  -8  -6  29         70.60         28.11       114.90 o                         
  -8  -6  31        216.00        321.24       125.71 o                         
  -8  -4  13        379.66        280.16        69.19 o                         
  -7  -5  20        143.59         45.41        91.43 o                         
  -6  -6  31        486.79        503.17       130.66 o                         
  -5  -5  20        711.87        602.01       100.08 o                         
  -4  -6  31        297.87        268.42       129.42 o                         
  -2  -6  33        248.63        150.73       132.20 o                         
  -2   6  -5         33.28        108.42        93.59 o                         
  -1   7  -4        924.04       1118.77       114.59 o                         
   0  -6  33        225.25        203.24       133.75 o                         
   0  -6  35          3.10         72.28       136.83 o                         
   0  -4  15          0.05         33.98        55.60 o                         
   1  -3  10       3793.62       4031.83        89.58 o                         
   1   3  -4         23.26         71.66        65.17 o                         
   2  -6  35         37.88        -65.79       141.78 o                         
   2  -6  37         98.20        -76.60       139.92 o                         
   4  -6  39        100.13        -21.31       153.82 o                         
   5  -1   4      18923.54      19090.41        91.74 o                         
   6   6  -3       2790.43       3084.18       110.27 o                         
  12  -2  11      12187.33      13486.38       119.85 o                         
  13  -5  35         76.54        316.29       132.20 o                         
  13  -5  37         41.58        -79.07        92.97 o                         
  14   2   2      35547.10      38302.84       104.09 o                         
  20  -4  34         11.29         -6.49       124.17 o                         
  20  -4  36        256.75        135.91       130.66 o                         
  25  -1  19        356.08        198.61        57.45 o                         
  26  -2  26       2455.04       2528.19       124.48 o                         
  26   0  16       3813.05       4938.70        96.99 o                         
  29  -1  25        574.63        312.59        88.65 o                         
  30   0  22        399.84        534.98        67.95 o                         
  31   7  17         62.97        -32.43        82.78 o                         
 -45   3   9        199.02        363.24        89.58 o                         
 -43   3   7         13.31        132.82        72.90 o                         
 -42  -2  18        184.99         98.53        49.11 o                         
 -40  -2  16          4.61        -33.98        42.01 o                         
 -40   4   4        217.97        328.34        79.38 o                         
 -36  -4  24         41.61          7.72        83.71 o                         
 -34  -4  22          0.22        -80.00        80.00 o                         
 -33  -3  15          3.03        -41.08        49.73 o                         
 -32  -2  10        538.73        615.60        34.29 o                         
 -31  -5  28        221.20        202.63       100.39 o                         
 -28  -4  17         23.06        -64.25        68.57 o                         
 -27  -5  24        108.25        115.83        90.19 o                         
 -24  -4  15        317.33         30.58        80.00 o                         
 -23   1  -1       2389.69       2367.58        46.95 o                         
 -22  -6  31          9.82         30.27       146.72 o                         
 -20  -6  31        155.51         44.17       125.71 o                         
 -20   2  -3        276.63        336.37        60.85 o                         
 -19  -5  20        161.42        -84.32        84.32 o                         
 -18   4  -5       1174.33       1430.43        81.85 o                         
 -16  -4  13         47.92        -60.23        60.23 o                         
 -16   6  -5       2286.59       3049.59       126.02 o                         
 -15  -3   8         50.83        -37.68        50.04 o                         
 -14  -6  29         24.77       -119.23       121.08 o                         
 -11   9  -2          6.55        333.90        99.77 o                         
  -9   9  -2         43.84         78.46        93.90 o                         
  -7  -3   8        266.13        212.82        57.76 o                         
  -6   6  -5       6309.49       6287.59       142.39 o                         
  -5  -3   8       3775.19       3510.44        79.69 o                         
  -4  -6  29         18.04         74.75       123.55 o                         
  -3   7  -4       1952.82       2084.02       120.15 o                         
  -2  -6  31         78.22        122.63        94.52 o                         
  -1  -5  20        365.35        237.22       100.08 o                         
   0  -6  31         88.56         43.55       129.42 o                         
   2  -6  33        614.98        332.05       143.01 o                         
   2  -4  15        355.26        416.68        81.24 o                         
   3  -3  10       9332.10       9457.64       116.45 o                         
   3   5  -4         61.06        -42.32        74.75 o                         
   4  -6  35         29.14         56.53       138.69 o                         
   5   7  -2        282.47        382.09        96.68 o                         
   6  -6  37          1.85        -16.37       142.39 o                         
   7  -3  12        460.42        544.87        69.81 o                         
  11   1   2       5340.53       4829.67        21.93 o                         
  12   2   1       4824.17       4755.23        47.57 o                         
  13   5   0        815.01       1111.05        72.90 o                         
  15  -5  37          5.15        -20.39       142.39 o                         
  15  -5  39         43.63       -107.49       107.49 o                         
  20  -4  32          0.49        -25.02       120.15 o                         
  22  -4  38         11.42        -48.49       138.69 o                         
  25  -3  31         59.84         70.73       125.10 o                         
  27  -1  21        622.35        477.84        81.54 o                         
  31  -1  29        397.02        567.72        84.63 o                         
  33   1  23        128.04        287.57        59.00 o                         
  34   0  30       1107.93        865.79        96.99 o                         
  34   2  22        220.94        319.69        45.71 o                         
 -40   0  10        131.96        274.90        29.03 o                         
 -39  -3  20        161.62         76.60        57.45 o                         
 -39   1   7        135.06        128.49        45.41 o                         
 -38  -2  14         45.89         85.87        36.45 o                         
 -37  -3  18          0.89         26.25        53.44 o                         
 -36  -4  23        139.42        -65.79        83.09 o                         
 -34  -4  21        129.88        -25.02        76.29 o                         
 -31  -5  26        942.16        781.16       124.17 o                         
 -31  -5  27         25.84        -36.45        91.74 o                         
 -25  -5  22        844.18       1126.18        96.06 o                         
 -24  -6  31         34.85         56.53       127.57 o                         
 -21  -5  20         13.15        -78.76        78.76 o                         
 -20  -6  29         58.17        -49.73       117.07 o                         
 -20  -2   5      16271.23      18406.86        88.03 o                         
 -19   3  -4       4752.26       5295.77        95.75 o                         
 -18  -6  27        630.55        381.47       114.29 o                         
 -17  -3   8        330.12        517.99        51.27 o                         
 -16  -6  27         40.34        -14.83       111.20 o                         
 -15  -5  18        194.91         -8.34        81.85 o                         
 -14  -6  27         56.19         56.22       113.98 o                         
 -14   4  -5         53.98        183.78        72.28 o                         
 -13  -5  18       4513.24       4293.14       124.79 o                         
 -12   4  -5       1148.96       1440.62        81.85 o                         
 -11  -5  18        143.25         59.00        88.96 o                         
 -11   7  -4       1401.45       1874.29       125.10 o                         
 -10  -6  27          8.13         40.15        78.46 o                         
  -9  -5  18        399.81        277.38        89.88 o                         
  -9   7  -4        106.99        294.06       113.05 o                         
  -8  -6  27         36.18         51.58       109.96 o                         
  -8   4  -5       2511.59       3111.98        94.52 o                         
  -7  -5  18        382.95        357.68        89.88 o                         
  -6  -6  27          7.81        -13.59       115.52 o                         
  -5  -5  18        333.79        397.84        92.97 o                         
  -4  -6  27        224.45        280.16       117.37 o                         
  -2  -6  29         66.44        140.85        90.50 o                         
   0  -6  29        144.56        -66.10       118.61 o                         
   0   2  -3      64144.92      63656.13       187.80 o                         
   3   7  -2        614.52        525.72       105.02 o                         
   4   6  -3       1019.79       1083.56        74.13 o                         
  10  -2   9       6033.62       6210.68        88.96 o                         
  15  -5  33        781.81       1040.31       145.79 o                         
  17  -5  37          0.03          1.24       139.92 o                         
  18   0   8       4478.00       5420.25        54.98 o                         
  22  -4  34        103.03         31.51       121.39 o                         
  22  -4  36          0.93        204.48       130.04 o                         
  26  -2  24        117.53         38.92        76.60 o                         
  27  -3  35         15.28        106.87       108.42 o                         
  28   0  18        974.39       1123.09        62.39 o                         
  32   6  18         99.87        234.75        66.41 o                         
  33  -1  33         83.79        120.15       104.71 o                         
  35   1  27        195.95        138.38        59.31 o                         
  36   2  26        255.65        196.14        50.35 o                         
 -42   2   8          1.48        -35.83        62.70 o                         
 -32  -4  19        161.11        102.24        61.47 o                         
 -31  -5  25        375.10        446.64       110.89 o                         
 -31  -3  13          2.87        155.06        52.20 o                         
 -29  -5  24        491.46        289.11        88.65 o                         
 -26  -4  15       5737.51       6210.37       117.99 o                         
 -23  -5  20         71.31        101.00        80.93 o                         
 -20  -4  13        672.94        896.06        64.56 o                         
 -19  -5  18        298.07        319.38       101.00 o                         
 -19   5  -4        974.29       1074.60        97.61 o                         
 -18   2  -3      13057.48      13530.86       111.82 o                         
 -17  -5  18          7.78        193.67        81.24 o                         
 -17   3  -4         36.98         -7.72        61.47 o                         
 -16  -6  25         45.53       -108.11       108.11 o                         
 -12  -6  25        285.78        150.43       114.59 o                         
  -8  -6  25        100.57        -67.65       111.51 o                         
  -6  -6  25        867.26        753.67       121.70 o                         
  -4  -6  25        182.19         55.91       114.29 o                         
  -3  -5  18         42.20        -14.21        92.36 o                         
  -2  -6  27        788.06        644.64       124.48 o                         
  -1  -5  18        707.03        832.13        99.46 o                         
  -1  -3   8      14030.02      15060.13       130.66 o                         
  -1   5  -4       2884.14       3158.93       103.17 o                         
   0  -6  27         92.49        147.03       115.83 o                         
   0  -4  13        241.21        246.80        76.29 o                         
   0  -2   5      38618.09      38178.05       154.75 o                         
   1   7  -2        404.61        381.47       101.93 o                         
   2   6  -3        756.97        832.74        98.53 o                         
   5  -3  10       6721.54       6894.54       106.56 o                         
   8   6  -1        792.07       1091.90        88.65 o                         
   9  -3  12        307.59        101.93        68.57 o                         
  11  -1   6        725.63        736.99        42.63 o                         
  14   4   1        124.07         98.84        49.73 o                         
  15   3   2       2462.59       2777.77        54.36 o                         
  17  -5  35         80.18        244.02       137.14 o                         
  22  -4  32         21.20        -82.78       117.07 o                         
  24   4   8        195.95        294.36        41.70 o                         
  27   5  11         28.43        -29.34        54.36 o                         
  28   4  12       2230.68       2371.59        50.04 o                         
  29  -1  23        212.49        297.76        62.39 o                         
  30  -2  32         51.59        -22.86        94.21 o                         
  31  -1  27        110.69         71.04        71.04 o                         
  31   1  19        752.88        821.93        51.58 o                         
  33  -1  31        231.82        143.63        98.53 o                         
  33   5  19          0.00         48.49        48.49 o                         
 -44   2  10          7.77        160.00        64.56 o                         
 -41  -3  21         91.61         34.59        60.23 o                         
 -39  -3  19         46.76        -40.77        57.76 o                         
 -37  -3  17        119.70        215.29        56.22 o                         
 -36  -2  12          0.37         -8.65        32.43 o                         
 -34  -4  20        140.67         59.31        72.59 o                         
 -33  -5  26        116.08        231.97       112.43 o                         
 -32  -4  18       1302.69       1418.69        91.43 o                         
 -31  -5  24         24.64        -72.59       101.93 o                         
 -30  -4  17        998.64       1265.18        79.07 o                         
 -26  -6  29         98.94         57.76       140.23 o                         
 -22  -6  27         22.00         42.32       105.02 o                         
 -22  -4  13       1019.45       1066.26        65.48 o                         
 -22   4  -3          8.03        -72.90        72.90 o                         
 -21  -5  18        784.59        644.33       101.93 o                         
 -20  -6  25         39.48        285.10       130.04 o                         
 -15   5  -4        299.46        463.01        89.27 o                         
 -14  -4  11       4041.23       4067.04        97.92 o                         
 -13  -5  16       5270.09       5448.05       139.92 o                         
 -12  -4  11        919.52       1054.21        68.88 o                         
 -11  -5  16        925.01        976.68        92.05 o                         
  -9  -5  16        840.10        938.07        91.74 o                         
  -8  -6  23       1311.18       1350.12       126.33 o                         
  -8  -4  11       2928.94       2939.93        86.18 o                         
  -7  -5  16        487.38        548.57        89.58 o                         
  -6  -4  11       3568.43       4041.40        93.90 o                         
  -5   3  -4        148.82        258.22        66.10 o                         
  -5   5  -4       1973.27       1946.57        96.99 o                         
  -3   5  -4       2677.34       2955.69       104.09 o                         
  -2   6  -3         49.26        101.00        95.44 o                         
   0  -6  25          2.51        -28.11       118.61 o                         
   0   6  -3       1025.78       1212.98       100.08 o                         
   2  -4  13       5059.81       5486.04       113.05 o                         
   2   4  -3         10.84        -31.51        69.81 o                         
   5   3  -2       1852.20       1960.78        66.72 o                         
   5   5  -2       4148.00       4936.23       118.30 o                         
  15   5   2       1781.07       2266.26        75.37 o                         
  17  -5  33          6.27       -135.91       135.91 o                         
  19  -1  11       6156.46       6733.00        80.31 o                         
  22  -4  30        257.01        189.04       122.93 o                         
  24  -4  36          0.10         27.18       126.33 o                         
  25  -3  27        365.62        195.83        98.84 o                         
  26  -2  22        169.38         73.51        88.03 o                         
  27  -3  31        163.57        227.03       100.39 o                         
  27  -1  19        150.77        246.49        72.28 o                         
  28  -2  26        135.07        181.00        79.69 o                         
  30  -2  30         98.27        213.75        88.65 o                         
  30   0  20       1596.50       1381.63        67.03 o                         
 -41   1   9        175.03        210.66        43.55 o                         
 -38  -4  23         63.29        140.54        90.50 o                         
 -36  -4  21         87.93        -45.71        70.73 o                         
 -35  -3  15          5.09        -50.66        50.66 o                         
 -34  -4  19          2.84        -74.13        74.13 o                         
 -34   0   6        782.01        636.60        30.89 o                         
 -33  -5  25          0.25         95.44       100.70 o                         
 -31  -5  23         52.60        -31.51        97.30 o                         
 -29  -5  22        503.82        374.06        85.87 o                         
 -27  -5  20        454.74        542.09        96.99 o                         
 -24  -6  27        201.07        395.06       108.11 o                         
 -22  -6  25        120.02        148.26       126.64 o                         
 -21  -3   8        142.56        258.53        42.93 o                         
 -20   4  -3          6.85        -71.66        71.66 o                         
 -18   0   0       1303.05       1310.89        25.33 o                         
 -17  -5  16        314.72          4.63        96.06 o                         
 -16   6  -3       1333.15       1684.95       116.45 o                         
 -15  -5  16         46.47         49.11        81.85 o                         
 -14  -6  23        273.67        -74.44       106.56 o                         
 -11  -7  34          3.10        -37.37       139.61 o                         
 -11   3  -4       1319.66       1469.35        75.98 o                         
 -11   5  -4       4356.72       4855.31       125.41 o                         
 -10   8  -1        192.44        388.88        84.02 o                         
  -9  -7  34         68.64         36.14       146.41 o                         
  -9   3  -4      10897.71      10879.42       120.46 o                         
  -9   5  -4       4402.48       5362.49       124.17 o                         
  -8   8  -1        106.24         18.22        84.94 o                         
  -7  -7  34        324.95        180.39       146.41 o                         
  -7   5  -4       2176.29       2645.88        84.63 o                         
  -6   6  -3        867.79        946.72       100.70 o                         
  -5  -7  34         26.27        173.59       143.32 o                         
  -5  -5  16        918.14        895.76        93.28 o                         
  -5   7  -2        660.03        473.82       110.58 o                         
  -4  -6  23       1267.07        994.60       126.02 o                         
  -4  -4  11         51.39        207.88        70.42 o                         
  -3  -7  34         53.39          9.88       139.31 o                         
  -2  -6  23         17.07         25.95       107.18 o                         
   1  -3   8      13355.11      13951.25       128.49 o                         
   2  -2   5        755.69        883.09        57.76 o                         
   6   2  -1       3858.28       3862.56        56.22 o                         
   6   6  -1        628.54        708.57        86.18 o                         
   7  -1   4       4803.45       4986.27        55.91 o                         
   8   4  -1        292.66        418.23        60.23 o                         
  12  -6  36          0.02       -117.68       145.48 o                         
  12  -2   9        236.11        308.26        51.89 o                         
  12   0   4       1611.15       1703.79        32.12 o                         
  19  -5  33          0.10         23.78       129.73 o                         
  19  -5  35         87.72        -73.82       135.91 o                         
  24  -4  32        118.05        -48.49       119.23 o                         
  27  -3  29       1197.61        981.62       130.97 o                         
  29  -3  35        307.92        163.09       116.14 o                         
  31  -1  25        403.84        360.77        71.04 o                         
  33  -1  29        119.39         80.00        88.96 o                         
  34   0  26        285.11        291.28        71.97 o                         
 -45   1  13          2.80        -31.81        49.11 o                         
 -43   1  11        539.13        480.62        53.13 o                         
 -42   0  12         35.64         16.06        32.43 o                         
 -42   4   8         20.75         82.16       105.33 o                         
 -38   2   6          1.22        -36.14        63.63 o                         
 -35   1   5        363.47        301.16        43.86 o                         
 -33  -5  24        322.44        460.54       105.02 o                         
 -28  -6  28        475.74        236.29       135.29 o                         
 -26  -6  27       1057.14        880.62       121.39 o                         
 -24  -6  25        584.30        641.86       127.88 o                         
 -22  -2   5       1012.97       1126.80        32.74 o                         
 -20  -6  23        333.90        480.93       105.33 o                         
 -19  -5  16       1632.60       1770.51       105.33 o                         
 -18   4  -3       1709.01       1633.36        85.56 o                         
 -15  -7  32        164.32         -0.31       133.75 o                         
 -15   9   2          6.99         23.78       103.48 o                         
 -13  -7  32         65.55        -86.80       136.22 o                         
 -12  -6  21        734.54        832.44       111.20 o                         
 -12   2  -3       3621.39       3693.60        71.35 o                         
 -11  -7  32        150.02         69.50       139.61 o                         
 -10  -6  21          7.89       -100.39       100.39 o                         
  -9  -7  32         52.43         -4.32       137.45 o                         
  -8  -6  21       1400.34       1390.58       119.85 o                         
  -7  -7  32          9.74         58.38       136.83 o                         
  -6  -6  21       2189.98       2119.85       126.02 o                         
  -6   2  -3       1185.65       1340.55        61.47 o                         
  -5  -7  32        119.50         21.93       133.75 o                         
  -5   1  -2      10276.24      10002.20        65.79 o                         
  -3  -7  32         80.05         18.22       139.92 o                         
  -2  -4  11         26.53        212.82        50.35 o                         
  -1  -7  34         44.80        -27.80       144.87 o                         
  -1  -5  16         20.94         19.46        92.66 o                         
   0   4  -3         21.11         14.52        71.04 o                         
   1  -7  34          2.33         19.77       142.39 o                         
   3   5  -2        179.35        328.65        75.98 o                         
   3   7   0       1249.26       1436.92       110.89 o                         
   4   6  -1          3.59        -23.47        80.00 o                         
   9   5   0       1604.86       1753.83        81.85 o                         
  14  -6  36        106.07        198.61       160.00 o                         
  14   6   3       2778.52       3244.49        99.46 o                         
  16   4   3        555.62        651.74        58.69 o                         
  17  -1   9        437.99       1911.36        48.80 o                         
  24   0  12       2486.06       2299.93        55.29 o                         
  28  -2  24        301.48        164.63        80.00 o                         
  29  -3  33         93.98        -53.44       104.40 o                         
  32   0  22        199.85        264.40        61.47 o                         
  33   1  21        238.28        271.20        50.35 o                         
 -44   0  14        112.05         69.19        34.90 o                         
 -41  -3  20          0.77        -52.20        52.20 o                         
 -39  -3  18         22.33         29.03        50.04 o                         
 -38  -4  22          0.04        -71.66        71.66 o                         
 -36  -4  20         18.04        -64.25        64.25 o                         
 -33  -3  13          0.00        -45.41        52.51 o                         
 -31  -5  22         18.60        -16.06        74.13 o                         
 -30  -2   8        546.19        614.06        31.51 o                         
 -29  -5  20        120.23         86.49        88.03 o                         
 -28  -6  27         80.05          3.40       103.78 o                         
 -25  -5  18         26.95        311.35        72.59 o                         
 -23   1   0        249.63        360.16        34.59 o                         
 -21   3  -2        820.19        754.60        66.10 o                         
 -15  -7  30        315.60        117.07       130.97 o                         
 -14  -6  21        889.77       1147.49       113.67 o                         
 -13  -7  30        125.97        179.15       127.88 o                         
 -11  -7  30        112.60        161.54       139.61 o                         
 -11  -5  14          2.79        108.42        77.22 o                         
 -11  -3   6         87.50         68.88        46.95 o                         
  -9  -7  30         23.92          8.34       130.66 o                         
  -9  -5  14          8.54        -12.97        75.98 o                         
  -9  -3   6      11555.19      12561.59       108.73 o                         
  -7  -7  30        290.83        162.47       129.11 o                         
  -7   1  -2      12842.52      12338.27        78.46 o                         
  -5  -7  30         16.65       -133.75       133.75 o                         
  -4  -6  21       3155.61       3461.63       140.54 o                         
  -3  -7  30        130.91        114.59       134.98 o                         
  -2  -6  21          0.72         16.99       112.74 o                         
  -2   4  -3        227.33        216.22        74.44 o                         
  -1  -7  32        311.61        261.00       146.72 o                         
   1  -7  32         81.67        -76.29       142.39 o                         
   1  -5  16       7408.43       7957.09       153.51 o                         
   1  -1   2       2837.24       3332.83        43.86 o                         
   1   7   0       1177.39       1327.57       111.82 o                         
   3  -7  34        486.10        290.66       156.29 o                         
   6  -4  13       1340.64       1471.20        72.28 o                         
   9   3   0      12450.72      13029.54       107.18 o                         
  12   4   1       1378.84       1511.36        62.39 o                         
  13   5   2        706.50        749.66        68.26 o                         
  16   0   6        202.39        445.41        27.49 o                         
  21  -5  33         23.77       -130.66       130.66 o                         
  25   1  11       4862.32       4757.08        45.41 o                         
  26  -4  34        178.27        341.93       128.49 o                         
  27   1  13        585.68        747.80        34.90 o                         
  28   0  16       2522.00       2623.33        65.17 o                         
  29  -3  31        795.13        600.47       113.05 o                         
  30  -2  26        565.45        860.23        99.77 o                         
  33  -1  27         60.55        100.39        85.56 o                         
  36   2  24        100.26        125.71        40.77 o                         
 -40   2   8         52.52        -65.17        65.17 o                         
 -38   4   6         26.08        -20.70        87.41 o                         
 -34  -4  18        111.61        138.69        62.09 o                         
 -33  -5  23         82.81         54.05        79.69 o                         
 -30  -4  15         39.82          6.80        59.92 o                         
 -28  -6  26         33.68         93.59       101.31 o                         
 -24  -6  23         72.38        -98.22        98.22 o                         
 -23  -3   8       1289.54       1184.87        46.95 o                         
 -23   3  -1       3901.85       4587.81        95.75 o                         
 -22   2  -1         17.48        -41.70        45.41 o                         
 -20  -6  21        538.07        368.80       119.23 o                         
 -19  -7  30        288.27        136.53       137.76 o                         
 -19   3  -2       1170.26       1357.84        70.73 o                         
 -18  -6  21        225.72        293.13        99.46 o                         
 -17   5  -2        112.73        162.47        84.32 o                         
 -15  -7  28         63.02       -120.15       120.15 o                         
 -13  -7  28         11.33        120.77       126.64 o                         
 -13  -5  14          7.14        -39.23        76.91 o                         
 -13  -3   6       3101.53       3062.56        60.85 o                         
 -12  -6  19        681.56        873.83       107.49 o                         
 -12  -2   3       6081.61       6576.08        60.54 o                         
 -12   4  -3       1036.22       1229.66        82.78 o                         
 -11  -7  28        137.42         40.15       128.19 o                         
 -10  -4   9        119.52        141.47        76.60 o                         
 -10  -2   3        332.45        437.68        42.32 o                         
 -10   4  -3        525.31        469.19        75.98 o                         
  -9  -7  28         66.21       -127.88       127.88 o                         
  -8  -4   9         97.70        151.66        75.37 o                         
  -8  -2   3        188.42        202.94        37.07 o                         
  -8   4  -3       3520.65       3515.38        97.30 o                         
  -6   4  -3      14097.80      14712.95       150.12 o                         
  -5  -7  28        251.53        245.25       129.73 o                         
  -5  -5  14        509.60        611.89        91.74 o                         
  -5  -3   6       4484.94       4912.76        83.09 o                         
  -3  -7  28          9.16        -16.68       125.71 o                         
  -1  -7  30        208.20        191.20       100.70 o                         
  -1   7   0       1177.39       1248.19       111.82 o                         
   1  -7  30         26.14       -139.00       139.00 o                         
   2  -6  21        183.28        -78.76       109.65 o                         
   3  -5  16         26.50         59.00        89.58 o                         
   5  -3   8       1720.75       1965.10        77.53 o                         
   5   1   0       4118.63       3868.74        35.83 o                         
   7   5   0         25.23         -4.32        71.97 o                         
  10  -2   7       5046.11       5390.91        82.78 o                         
  13  -3  12       4895.76       5357.24       102.55 o                         
  16  -6  34          6.50         50.04       142.70 o                         
  18   2   5       4146.93       4459.94        37.37 o                         
  22   0  10         61.44        -18.84        31.81 o                         
  23  -5  35          0.09          4.32       143.94 o                         
  24  -4  28        184.68        379.31       108.11 o                         
  26  -4  32          0.87        -41.39       117.07 o                         
  29  -3  29       1466.73       1326.95       113.67 o                         
  29   1  15       3301.16       3406.03        51.89 o                         
  30   0  18        824.57        954.75        65.17 o                         
  31   5  17         98.68         93.90        55.91 o                         
  32   6  20         24.51          8.96        70.12 o                         
  34   0  24       1040.29       1040.00        77.53 o                         
  35  -1  31          8.16         85.25        75.37 o                         
  36   0  28        490.40        357.07        83.09 o                         
 -42   2  10         11.49         41.08        71.66 o                         
 -38  -4  21         30.41        164.94        64.87 o                         
 -37   1   7        359.59        476.30        49.11 o                         
 -36  -4  19         54.57         -4.32        62.70 o                         
 -35  -5  24          1.48        -91.43        91.43 o                         
 -33  -5  22          0.16         -5.25        91.12 o                         
 -32  -4  16         10.29        -28.42        61.78 o                         
 -28  -6  25        150.15         82.16       100.39 o                         
 -27  -5  18          2.34        -63.01        69.50 o                         
 -23  -5  16        373.09        297.76        75.37 o                         
 -22  -6  21         13.48        139.00       114.90 o                         
 -22  -4  11        418.42        421.62        54.36 o                         
 -22   4  -1         39.31        -73.51        73.51 o                         
 -19  -7  28          0.30         67.95       127.26 o                         
 -17  -7  28         35.51       -124.79       124.79 o                         
 -16  -6  19        867.34        897.30       102.86 o                         
 -15   5  -2       1781.08       2104.41        84.32 o                         
 -14  -6  19        480.38        443.24       101.31 o                         
 -13  -7  26          0.33       -120.15       120.15 o                         
 -13   5  -2        706.50        715.68        89.27 o                         
 -13   7   0        189.53         84.94        77.84 o                         
 -12  -4   9       6391.82       7243.58       103.48 o                         
 -11  -7  26        290.20        333.28       127.26 o                         
 -11   9   4          3.32         41.70       100.08 o                         
  -9   5  -2       4033.23       4480.63       117.07 o                         
  -9   7   0        541.03        627.03       114.90 o                         
  -7  -7  26        412.57        292.51       127.26 o                         
  -7   5  -2       3225.95       3223.79       108.42 o                         
  -7   7   0        251.27        239.69       110.27 o                         
  -6  -2   3        280.88        385.48        42.93 o                         
  -6  10   7         24.60        242.47       148.88 o                         
  -4   6  -1         65.10        141.47        95.75 o                         
  -3  -3   6       6464.71       6234.15        92.05 o                         
  -3   5  -2         61.76        109.96        80.62 o                         
  -1  -7  28        169.65        159.38       133.75 o                         
  -1  -5  14       2665.12       2826.57       111.20 o                         
   1  -7  28         21.90       -130.66       130.66 o                         
   1   3  -2      27285.13      28900.49       161.24 o                         
   4  -4  11         11.39        -75.06        75.06 o                         
   4   2  -1        958.02       1082.94        48.80 o                         
  10   2   1         29.98         40.46        34.90 o                         
  11  -1   5       4431.07       4538.08        55.29 o                         
  13  -1   6          2.37        -31.81        31.81 o                         
  13   3   2        162.58        196.14        42.63 o                         
  23  -5  33         20.73       -134.05       134.05 o                         
  26  -4  30          2.30        -33.67       113.67 o                         
  27  -3  25         90.37         98.53        86.18 o                         
  30  -2  24          6.05        -43.24        87.72 o                         
  31  -3  33          4.62         10.81       104.40 o                         
  31   1  17       1249.66       1281.24        48.49 o                         
  33  -1  25         38.76        -76.91        76.91 o                         
  34  -2  32         70.75        -10.50       110.89 o                         
  34   2  20        779.07        809.58        34.29 o                         
  35  -1  29        438.96        612.51        92.66 o                         
  35   1  23        217.65        248.03        54.36 o                         
  37   1  27          1.70         37.07        53.75 o                         
 -44   2  12        304.57        387.03        75.37 o                         
 -41  -3  19         38.13         -2.47        50.66 o                         
 -35  -5  23          0.66          2.78        87.41 o                         
 -34  -2  10        771.99        756.45        29.03 o                         
 -33  -5  21         37.94        -85.87        85.87 o                         
 -30  -6  26         50.24        -96.06       100.39 o                         
 -28  -6  24          0.09        -95.44        95.44 o                         
 -28  -4  13        137.28        259.46        59.92 o                         
 -24  -6  21        147.37        -73.82       109.96 o                         
 -21  -7  28         94.94        118.61       122.93 o                         
 -21   7   2         16.58         62.70        75.06 o                         
 -20   2  -1      11151.62      11631.24       106.87 o                         
 -18  -6  19         14.05        -36.14        87.41 o                         
 -17  -7  26        663.32        666.57       131.27 o                         
 -16  -4   9          8.40         55.60        52.82 o                         
 -15  -7  26        132.50         47.88       122.93 o                         
 -14  -2   3       1614.65       1626.57        36.76 o                         
 -10   6  -1        780.47        776.84        77.22 o                         
  -4  -2   3          0.93        -43.86        43.86 o                         
  -3  -7  26        498.07        406.18        95.75 o                         
  -2  -4   9       6192.27       5785.66       107.18 o                         
  -1  -7  26        773.17        760.47       137.14 o                         
  -1  -3   6       6747.76       6925.43        97.92 o                         
  -1   3  -2         26.18        102.55        67.65 o                         
   1  -7  26          1.83        -72.28       130.04 o                         
   1  -5  14       3290.93       3174.68        96.06 o                         
   2  -6  19        852.63        998.61       115.21 o                         
   3   7   2        121.08         50.97        98.53 o                         
   4   6   1         65.10         65.17        85.56 o                         
   6  -2   5       2890.69       2576.69        68.57 o                         
   7  -7  30        111.69        173.90       143.32 o                         
   7  -3   8         85.79        -19.46        65.48 o                         
   9  -1   4         59.76        136.53        31.51 o                         
  10   4   1       2049.33       2210.05        71.66 o                         
  11  -3  10        242.40        483.09        67.03 o                         
  11   5   2        911.06       1165.10        73.51 o                         
  15   5   4        299.46        362.32        61.47 o                         
  17  -1   8       4193.58       4495.77        65.79 o                         
  23  -5  31         68.85        238.15       126.33 o                         
  23   1   9         45.65        947.03        24.40 o                         
  26  -4  28        162.67        246.18       112.74 o                         
  29  -3  27         59.51        -55.60        85.87 o                         
  29   5  15         17.25         53.44        56.53 o                         
  29   7  19        616.80        744.40        96.99 o                         
  30   6  18         43.91         10.19        77.53 o                         
  32   0  20        168.45        128.80        62.09 o                         
 -38  -4  20         38.66         28.11        67.65 o                         
 -37  -3  15        189.93        149.19        47.26 o                         
 -36  -4  18         55.40        -65.17        65.17 o                         
 -36   2   6         26.03        102.86        57.76 o                         
 -33   1   5       1442.13       1465.33        56.53 o                         
 -31  -3  11          8.49        -39.85        39.85 o                         
 -30  -6  25        208.38         99.77        99.15 o                         
 -29  -5  18        325.15        267.80        71.35 o                         
 -28  -6  23          0.34          8.65        90.50 o                         
 -27   1   2        373.15        448.19        37.68 o                         
 -24   0   2        104.39        197.07        23.17 o                         
 -21  -7  26        188.31        178.53       114.90 o                         
 -19  -7  26         43.39         80.31       118.61 o                         
 -15  -7  24         10.34         52.20       118.30 o                         
 -14  -6  17         24.45        -91.74        91.74 o                         
 -13  -5  12       3222.39       3749.51       101.93 o                         
 -13   3  -2        162.57        149.81        64.25 o                         
 -11  -7  24         84.44        -27.80       117.99 o                         
 -10  -6  17         38.84         27.49        90.50 o                         
  -8  -6  17         25.99         -8.34        95.44 o                         
  -7  -5  12        147.79        257.30        76.60 o                         
  -6  -6  17         93.30        218.38       103.17 o                         
  -6   8   3        390.79        506.26        92.36 o                         
  -5  -7  24        864.64        699.93       128.49 o                         
  -5  -5  12        104.23         78.46        77.22 o                         
  -3  -7  24         63.96        235.99       126.02 o                         
  -2  -2   3      43502.53      41734.82       151.04 o                         
  -1  -7  24         28.99          4.94       123.55 o                         
   0  -4   9      14230.29      15102.75       150.43 o                         
   1  -3   6       6255.95       5922.18        93.90 o                         
   2   4  -1       7222.04       7729.14       111.51 o                         
   3   5   0          1.24        -42.01        71.35 o                         
   9  -7  30         21.10        166.49       138.38 o                         
  12   2   2       1599.56       2157.85        38.61 o                         
  14   2   3      13689.38      14203.91        68.88 o                         
  14   4   3         42.15        147.95        49.42 o                         
  20   0   8       1046.43       1295.76        39.23 o                         
  22   4   8       1631.48       2711.98        67.03 o                         
  22   6  10       1012.38       1130.20        75.37 o                         
  28  -4  30         28.62         47.57       106.87 o                         
  28   6  16         88.96        -16.37        78.46 o                         
  31  -3  29          8.33         39.23       114.29 o                         
  32   4  18         19.01         79.69        34.90 o                         
  34  -2  30         64.60         -3.40       105.33 o                         
  36   0  26       1272.28       1293.29        83.71 o                         
 -42   4  11        438.05        240.62       100.70 o                         
 -39   1   9         33.22         23.47        49.42 o                         
 -38   6  10        128.01         67.95       137.14 o                         
 -36   0   8         97.77         47.26        33.05 o                         
 -35  -5  22        181.83        -16.37        86.49 o                         
 -33  -5  20        877.42        863.32        98.22 o                         
 -30  -6  24        174.99         72.28        95.75 o                         
 -27  -5  16        202.24        252.97        78.46 o                         
 -26  -6  21        687.06        539.00       101.62 o                         
 -24  -2   5       4044.16       4580.40        42.63 o                         
 -23  -5  14        841.98        896.99        85.56 o                         
 -22  -6  19        729.54        652.05        96.06 o                         
 -22   2   0       8869.86       9322.66       100.08 o                         
 -19  -7  24         52.67        -84.63       115.21 o                         
 -19  -3   6        837.49        902.24        46.02 o                         
 -18  -6  17          2.19       -104.09       104.09 o                         
 -18   2  -1       3107.72       3495.30        69.50 o                         
 -17  -7  24          7.64        127.57       115.83 o                         
 -16  -6  17       1543.84       1574.06       107.18 o                         
 -16   4  -1       3423.73       3926.81        98.84 o                         
 -13  -7  22         53.77        -28.11       141.47 o                         
 -11   3  -2       2001.41       2144.87        79.38 o                         
  -9  -7  22        556.15        776.22       122.93 o                         
  -9   3  -2        807.02        836.76        71.66 o                         
  -7  -7  22        765.84        885.56       123.55 o                         
  -7   3  -2        402.07        467.96        68.26 o                         
  -6  -8  31         21.25        -46.02       153.21 o                         
  -5  -7  22         23.61        -12.05       117.99 o                         
  -5   3  -2      12189.36      12104.75       120.46 o                         
  -4  -8  31          0.11        -90.81       143.63 o                         
  -3   7   2        614.52        480.31       104.71 o                         
  -1  -5  12          4.29         74.75        85.87 o                         
   0   4  -1       5102.07       6025.97       106.56 o                         
   0   6   1          1.83         54.98        87.41 o                         
   2  -4   9       3498.93       3793.99       100.39 o                         
   2   2  -1       1598.98       1829.20        56.53 o                         
   2   6   1        102.06        138.07        61.78 o                         
   2  10  11         37.78       -148.88       148.88 o                         
   5  -5  14       2552.24       2677.38        91.43 o                         
   7  -1   3       2027.50       4786.12        54.36 o                         
   8  -4  11          6.12          0.62        71.97 o                         
   8   6   3        381.37        462.40        83.71 o                         
   9  -3   8       8582.12       9428.91       116.76 o                         
  13  -7  33          1.16        -10.19       145.48 o                         
  25  -5  31          0.00          6.80       133.75 o                         
  26   6  14        456.51        476.91        77.22 o                         
  29  -3  25        151.12         85.87        82.78 o                         
  30  -2  22        540.64        536.22        92.66 o                         
  33  -1  23        128.04        312.28        73.20 o                         
  33   1  19        329.77        267.49        47.57 o                         
  34   0  22       1399.33       1361.86        72.90 o                         
 -38  -4  19         31.90        -61.78        61.78 o                         
 -38   2   8          0.07         87.10        59.61 o                         
 -35  -5  21        142.33         11.74        82.16 o                         
 -35  -3  13        352.94        347.18        48.49 o                         
 -35  -1   9        103.27         52.82        20.08 o                         
 -31  -5  18         93.77        141.47        77.53 o                         
 -30  -6  23         68.09        -37.07        88.96 o                         
 -28  -6  21          2.09         64.25       102.55 o                         
 -24  -6  19          0.14        -67.34        82.47 o                         
 -23   1   1          7.75         22.24        33.67 o                         
 -21  -7  24          3.23         72.90       115.83 o                         
 -20  -4   9       4910.66       5559.25        87.10 o                         
 -17  -7  22       1271.00       1733.75       145.48 o                         
 -16   8   5         18.24         37.07        89.27 o                         
 -15  -7  22        625.23        916.45       126.64 o                         
 -15   5   0       5382.75       5490.68       124.79 o                         
 -14   4  -1        124.07        188.73        71.97 o                         
 -14   6   1        589.98        625.48        96.99 o                         
 -10  -6  15        150.43        144.87        91.43 o                         
  -8  -8  29        313.16        -46.33       147.34 o                         
  -8  -6  15        293.82        286.02        94.21 o                         
  -6  -8  29         66.96         -7.72       145.79 o                         
  -4   6   1          3.59         42.32        93.59 o                         
  -3  -7  22        399.88        454.98       124.79 o                         
  -2  -8  31         39.87          2.78       149.19 o                         
  -2   4  -1       1860.35       1998.15        84.94 o                         
  -2   6   1       3658.88       4063.64       124.79 o                         
  -2  10  11         88.45         75.37       108.42 o                         
  -1   5   0        119.66        122.32        76.91 o                         
   0  -2   3      64144.92      65188.48       190.27 o                         
   0   8   5       1116.61       1315.22        98.53 o                         
   1  -5  12       5372.33       5186.12       125.10 o                         
   4  -4   9       3014.42       2952.91        95.14 o                         
   8  -2   5       3165.68       3279.08        72.90 o                         
  13   5   4          5.20        290.97        63.32 o                         
  20  -6  30          3.56         11.74       138.38 o                         
  23  -5  27         41.09        106.26       121.39 o                         
  24   4  10        153.72        186.26        48.80 o                         
  25  -5  29        258.59        181.31       130.66 o                         
  25  -1  13        395.83        471.97        56.22 o                         
  27  -3  21        559.16        577.92        84.94 o                         
  27  -1  15      13118.20      14727.46       133.75 o                         
  31  -3  27          0.08        -35.83        88.03 o                         
  32   6  22          3.40         84.32        77.22 o                         
  33  -3  31        381.78        320.62       103.17 o                         
  34  -2  28         36.74        125.41        79.38 o                         
 -45   1  15        136.96         97.30        63.32 o                         
 -43   1  13         89.09        135.91        55.29 o                         
 -42   4  12        155.86         91.12        96.99 o                         
 -41   1  11          3.97        -53.44        53.44 o                         
 -36  -4  17        435.45        391.66        65.79 o                         
 -33  -5  19        383.49        379.62        82.78 o                         
 -30  -6  22         46.17         -5.25       108.11 o                         
 -29  -5  16        162.59        123.24        76.60 o                         
 -26  -6  19         88.36         50.35        98.53 o                         
 -23  -7  24        163.97         31.20       109.96 o                         
 -21  -3   6        656.96        760.77        45.41 o                         
 -19  -7  22        229.11        301.47       111.82 o                         
 -14  -6  15       1910.57       2285.10       109.34 o                         
 -13  -7  20       1186.89       1219.77       147.03 o                         
 -12  -4   7        805.37        933.75        71.66 o                         
 -11   5   0        621.56        565.56        91.12 o                         
 -11   9   8         29.34        -19.15        96.99 o                         
 -10  -4   7        270.90        321.24        60.54 o                         
 -10   8   5        473.01        623.32        93.90 o                         
  -9   5   0       1604.86       1529.89        93.28 o                         
  -8  -4   7       1944.56       2191.82        76.29 o                         
  -8   4  -1      21368.44      22878.54       179.46 o                         
  -8   6   1        792.07        766.95        96.68 o                         
  -6   4  -1       5367.61       5042.80       105.33 o                         
  -6   6   1        628.54        634.13        65.79 o                         
  -6   8   5       1231.06       1562.63       106.87 o                         
  -5  -7  20       1124.99       1447.73       127.88 o                         
  -4  -6  15       2120.25       1949.35       117.07 o                         
  -4  -4   7         61.78        130.97        68.26 o                         
  -4   4  -1      11017.08      11164.83       134.05 o                         
  -3  -7  20         14.76       -115.21       115.21 o                         
  -3   5   0          1.24        -31.51        78.46 o                         
  -2  -8  29          2.90        -56.83       140.85 o                         
   0   2  -1     262767.38     274299.03       374.36 o                         
   1  -7  22          2.47        139.00        88.65 o                         
   2  10  13        289.92        450.35       163.40 o                         
   4  -8  31        131.33       -155.68       155.68 o                         
   4  -6  17       1456.79       1684.02        94.21 o                         
   7   5   2       3225.94       3580.55        96.06 o                         
  10  -4  11         76.58         79.69        52.51 o                         
  11   3   2       2001.41       2152.90        53.13 o                         
  12   4   3       1036.22       1307.80        70.12 o                         
  15  -7  31        411.47        380.85       155.99 o                         
  16   4   5        167.75         50.04        55.60 o                         
  17  -1   7      12221.44      13548.15        96.99 o                         
  22   2   8       3133.25       3973.45        29.96 o                         
  26   4  12        234.79        298.07        46.33 o                         
  27  -5  31         20.37         -8.34       127.57 o                         
  27   7  19         74.18          9.58        97.61 o                         
  28  -4  26          2.91        -19.46       103.48 o                         
  28   0  14        374.91        290.66        46.64 o                         
  29  -3  23        278.32        226.72        83.71 o                         
  29  -1  17       4488.71       4962.18        94.83 o                         
  30   4  16        233.01        318.46        43.55 o                         
  31  -1  19        752.87        863.32        80.62 o                         
  37  -1  29         40.04         26.25        80.62 o                         
  37   1  25         14.92        108.42        50.97 o                         
  38   2  26         49.24        112.74        38.92 o                         
 -42   2  12        268.22        410.50        83.71 o                         
 -35   1   7         50.79        -19.77        48.80 o                         
 -32  -6  23        489.01        284.79        94.83 o                         
 -32   0   6        786.83        931.59        38.30 o                         
 -31  -5  17         42.83        -72.28        72.28 o                         
 -30  -6  21        443.72        816.06       106.56 o                         
 -29  -3   9        300.45        215.60        42.32 o                         
 -25  -7  24         40.84         46.64       109.04 o                         
 -25   1   2          0.04         90.50        36.76 o                         
 -22  -4   9        899.56       1081.08        54.05 o                         
 -21  -7  22        168.68        160.00       108.11 o                         
 -21   5   2        327.28          0.62        86.18 o                         
 -19   3   0       1029.04       1342.71        72.28 o                         
 -18  -6  15         13.48        129.73       101.62 o                         
 -16  -6  15          1.10        -51.27        83.40 o                         
 -15  -7  20        480.65        494.52       117.68 o                         
 -14  -8  27         35.04        -47.88       135.60 o                         
 -14  -4   7        338.73        468.57        54.05 o                         
 -14   0   0          0.71        119.54        21.31 o                         
 -14   2  -1        245.07        289.42        52.82 o                         
 -13  -5  10       1635.04       1846.80        82.78 o                         
 -12  -8  27       1098.32       1099.31       155.37 o                         
 -11  -5  10       3888.28       3947.20       101.00 o                         
 -10  -8  27        454.17        619.62       151.04 o                         
  -9  -5  10         15.09        138.38        71.35 o                         
  -9  -3   4        152.53        195.83        48.49 o                         
  -7  -5  10         78.93        183.78        75.98 o                         
  -7  -3   4       6787.61       6908.44        86.80 o                         
  -6  -8  27          1.60        -22.24       143.01 o                         
  -5  -3   4       1817.40       1582.09        64.87 o                         
  -4  -8  27          0.23        -88.96       138.38 o                         
  -3  -5  10       2526.60       2905.65       101.00 o                         
  -2  10  13          4.18         45.10       160.93 o                         
  -1   7   4       3064.57       3044.64       128.80 o                         
   0  -6  15       4507.93       4712.91       138.38 o                         
   1  -7  20        140.94        -49.73       121.08 o                         
   4  -8  29          0.36        156.91       150.43 o                         
   4   6   3       4148.54       4497.93       119.54 o                         
   5  -5  12        208.53        122.93        90.81 o                         
   8   2   1       2525.50       2645.57        51.58 o                         
  10   6   5       3819.10       4416.39       113.98 o                         
  13   3   3        879.56       1041.86        48.49 o                         
  14   4   4       7036.82       7832.00        93.90 o                         
  15  -3  10        479.12        527.57        67.65 o                         
  15   3   4       1180.99       1273.83        46.02 o                         
  17  -7  31         25.08       -151.35       151.35 o                         
  17   3   5      10639.58      12181.04        85.25 o                         
  22  -6  30          0.69         -2.47       139.92 o                         
  25  -5  27        682.59        393.82       132.20 o                         
  28   4  14        305.06        429.04        44.48 o                         
  30  -4  28         13.85       -126.02       126.02 o                         
  30  -2  20       1001.21        801.55        85.87 o                         
  30   0  16       1228.67       1509.81        59.31 o                         
  30   6  20          0.02        -70.12        70.12 o                         
  31  -3  25        349.36        363.24        84.32 o                         
  31   5  19          0.25        -28.11        57.76 o                         
  33  -3  29         17.64        130.97        89.58 o                         
  38   0  28         82.04        -68.57        68.57 o                         
 -44   2  14        102.59        111.20        73.82 o                         
 -38  -4  18        115.57        114.90        57.14 o                         
 -38   0  10       1180.36       1235.83        48.80 o                         
 -36   6  12         54.70         15.44       153.51 o                         
 -33  -5  18         18.73        -73.20        73.20 o                         
 -28  -6  19         42.94        227.34        94.83 o                         
 -24  -6  17         78.07        -80.93        80.93 o                         
 -22   2   1      13246.46      16660.75       132.82 o                         
 -20  -6  15        144.28        294.06       102.24 o                         
 -19   5   2         15.11        -47.26        79.69 o                         
 -18  -2   3      20482.32      20161.30        81.85 o                         
 -15  -5  10         27.30        126.64        67.03 o                         
 -13  -3   4        231.99         28.11        45.10 o                         
 -12  -8  25          8.86       -127.57       128.80 o                         
 -11  -7  18        208.36        542.09       114.90 o                         
 -10  -6  13        648.25       1367.73        96.06 o                         
  -8  -8  25        528.25        593.36       144.25 o                         
  -8  -6  13        686.64        749.96        99.15 o                         
  -7  -7  18        325.79        568.34       116.76 o                         
  -6  -6  13        621.81        572.05        97.92 o                         
  -5  -7  18        174.98       -111.51       111.51 o                         
  -4  -8  25        137.18         12.66       136.53 o                         
  -3  -3   4       6009.61       6172.99        90.50 o                         
  -2  -8  25        169.72        115.21       141.78 o                         
  -2   2  -1     103663.94     106087.47       242.16 o                         
  -1  -5  10       1149.14       1334.06        93.28 o                         
   2   6   3         49.26         11.43        87.10 o                         
   3   3   0      42490.84      42651.27       185.33 o                         
   4  -8  27         23.96        -52.51       142.70 o                         
   4   4   1      11017.08      11700.12       125.41 o                         
   5   7   6       6216.90       6093.30       144.25 o                         
   8  -4   9        366.18        410.19        75.06 o                         
  10  -2   5        861.31        898.54        57.76 o                         
  11  -5  14        383.54        584.40        70.73 o                         
  27  -5  29          0.01        173.90       128.80 o                         
  28  -4  24         10.23         98.53        99.46 o                         
  28   6  18         10.75        -46.95        73.51 o                         
  29  -3  21        526.33        577.92       103.48 o                         
  29   5  17          0.57         18.22        62.39 o                         
  32  -2  22        283.98        588.11        85.87 o                         
  32   0  18        817.54        839.85        57.45 o                         
  33  -3  27          0.93       -106.56       106.56 o                         
  33  -1  21        238.28        267.49        69.19 o                         
  35   1  21        243.37        150.12        44.79 o                         
 -40   4  12        226.38        190.27        98.84 o                         
 -39   5  13          6.64         15.75       143.94 o                         
 -37   3   9          7.15        -88.65        88.65 o                         
 -36  -4  16         49.60        -54.98        58.07 o                         
 -36   2   8          5.00        119.85        63.32 o                         
 -33  -3  11       1133.39       1271.36        45.71 o                         
 -27  -7  24         10.76         -8.96        98.53 o                         
 -25  -7  22        168.90        217.45       128.19 o                         
 -21  -7  20        180.41        159.38       105.95 o                         
 -18  -4   7        290.14        312.28        57.45 o                         
 -17   5   2       4605.13       5063.18       122.63 o                         
 -15  -7  18         85.19         13.90       109.04 o                         
 -15   3   0       2737.04       3521.87        84.94 o                         
 -14  -8  25        171.26        443.55       127.57 o                         
 -13  -7  18        663.17        848.19       122.01 o                         
 -12   6   3       3949.31       4624.57       133.75 o                         
 -10   2  -1         29.98         84.94        54.36 o                         
  -8  -8  23        697.60        605.10       137.14 o                         
  -8   2  -1       2525.50       2804.33        69.19 o                         
  -6   2  -1        616.54        693.13        59.31 o                         
  -4  -6  13        490.67        662.86        75.06 o                         
  -4   2  -1      65646.75      67164.71       200.46 o                         
  -3  -7  18        681.75        547.96        85.87 o                         
  -2  -6  13        163.64         77.53        97.30 o                         
  -2   6   3        756.97        940.23       100.08 o                         
  -2  10  15         66.07        105.33       159.07 o                         
  -1  -3   4         23.26         57.14        64.87 o                         
   0  -8  25        125.34        183.17       143.01 o                         
   0   6   3       1025.78       1096.22        75.98 o                         
   1  -7  18        137.50        228.26       119.23 o                         
   1   3   0      29173.16      31724.90       165.87 o                         
   2  -8  25          1.80         28.73       136.53 o                         
   2  -4   7       1303.17       1529.58        83.71 o                         
   3  -5  10       3995.42       3971.60       113.98 o                         
   3   1   0      15157.68      15690.56        60.85 o                         
   3   7   6          5.69         25.95       101.00 o                         
   7   1   1     110204.52     115208.12       130.35 o                         
  10   4   3        525.31        442.94        58.69 o                         
  14   0   4       4259.40       5907.05        44.17 o                         
  18   0   6       6139.75       8846.36        59.31 o                         
  24   0  10      15893.58      16969.32        94.83 o                         
  27  -5  27        233.16        142.09       124.48 o                         
  27   5  15        319.39        370.35        62.09 o                         
  30  -4  26         53.23         25.33       101.31 o                         
  31  -3  23         89.20        101.62        96.68 o                         
  32  -4  30        580.28        446.95       122.63 o                         
  36  -2  28         59.82        -89.27        89.27 o                         
  37  -1  27          1.70        -18.22        72.28 o                         
 -40   0  12        465.30        475.68        49.42 o                         
 -39   3  11        166.41        243.09        96.06 o                         
 -37   1   9         83.68         11.74        54.67 o                         
 -33  -5  17       1666.05       1581.16        85.87 o                         
 -32  -6  21        396.28        185.33        86.49 o                         
 -30  -6  19          7.61         14.21        92.97 o                         
 -26  -6  17         22.89         34.90        75.68 o                         
 -23  -7  20        458.58        463.63       125.10 o                         
 -22   0   2        668.15        575.14        27.18 o                         
 -19  -5  10        288.69        219.92        65.48 o                         
 -17  -7  18         11.86         24.40        98.53 o                         
 -15   5   2       2425.97       2460.55       104.09 o                         
 -14  -8  23          6.63         -0.93       126.02 o                         
 -13   3   0      17363.72      18802.54       148.88 o                         
 -12  -8  23          5.60         62.39       128.49 o                         
 -10  -8  23        154.17        235.99       129.42 o                         
  -6  -8  23         15.53         28.42        92.05 o                         
  -6   6   3       2790.42       3290.82       117.07 o                         
  -4  -8  23        312.42        379.00       130.35 o                         
   0  -8  23         16.19        -58.07       130.97 o                         
   1  -3   4       5815.62       6568.05        95.75 o                         
   1   5   2        333.48        336.68        73.20 o                         
   2   4   1       1860.34       2039.23        81.54 o                         
   4  -4   7          0.12        -28.11        74.44 o                         
   6   6   5       6309.49       6519.87       129.73 o                         
   9  -3   6       2437.43       2453.14        80.62 o                         
   9   3   2        807.02        849.73        50.97 o                         
  14   4   5         53.98         95.75        60.54 o                         
  19  -7  29          0.80         31.81       149.50 o                         
  25   3  11        104.93        394.44        37.07 o                         
  29  -5  29        119.47         42.01       128.19 o                         
  32  -4  28         10.24         18.22       104.40 o
[truncated: 2,961,199 more chars]
