# Supplementary material for: 13,13′-Bi(dibenzo[a,i]fluorenyl­idene)
Source: IUCrdata. 2022 Feb 17;7(Pt 2):x220169. doi: 10.1107/S2414314622001699 (PMC9462005; doi:10.1107/S2414314622001699)
Supplement: Supplementary file 3 [file x-07-x220169-Isup3.cml]

<?xml version="1.0" ?>
<cml>
<molecule id="m1">
  <atomArray>
    <atom id="a1" elementType="C"
          x2="-8.90999984741211" y2="2.475000042915344" />
    <atom id="a2" elementType="C"
          x2="-10.243639847412108" y2="3.2450000429153434" />
    <atom id="a3" elementType="C"
          x2="-11.57743384741211" y2="2.475000042915344" />
    <atom id="a4" elementType="C"
          x2="-11.57743384741211" y2="0.9350000429153447" />
    <atom id="a5" elementType="C"
          x2="-10.243639847412108" y2="0.1650000429153451" />
    <atom id="a6" elementType="C"
          x2="-8.90999984741211" y2="0.9350000429153447" />
    <atom id="a7" elementType="C"
          x2="-7.576359847412109" y2="0.1650000429153451" />
    <atom id="a8" elementType="C"
          x2="-6.242565847412109" y2="0.9350000429153447" />
    <atom id="a9" elementType="C"
          x2="-6.242565847412109" y2="2.475000042915344" />
    <atom id="a10" elementType="C"
          x2="-7.576359847412109" y2="3.2450000429153434" />
    <atom id="a11" elementType="C"
          x2="1.3200000524520874" y2="2.475000042915344" />
    <atom id="a12" elementType="C"
          x2="-0.013639947547911646" y2="3.2450000429153434" />
    <atom id="a13" elementType="C"
          x2="-1.3474339475479127" y2="2.475000042915344" />
    <atom id="a14" elementType="C"
          x2="-1.3474339475479127" y2="0.9350000429153447" />
    <atom id="a15" elementType="C"
          x2="-0.013639947547911646" y2="0.1650000429153451" />
    <atom id="a16" elementType="C"
          x2="1.3200000524520874" y2="0.9350000429153447" />
    <atom id="a17" elementType="C"
          x2="2.6536400524520873" y2="0.1650000429153451" />
    <atom id="a18" elementType="C"
          x2="3.9874340524520875" y2="0.9350000429153447" />
    <atom id="a19" elementType="C"
          x2="3.9874340524520875" y2="2.475000042915344" />
    <atom id="a20" elementType="C"
          x2="2.6536400524520873" y2="3.2450000429153434" />
    <atom id="a21" elementType="C"
          x2="-9.020000457763672" y2="-3.7950000572204594" />
    <atom id="a22" elementType="C"
          x2="-10.353640457763671" y2="-3.02500005722046" />
    <atom id="a23" elementType="C"
          x2="-11.687434457763672" y2="-3.7950000572204594" />
    <atom id="a24" elementType="C"
          x2="-11.687434457763672" y2="-5.335000057220459" />
    <atom id="a25" elementType="C"
          x2="-10.353640457763671" y2="-6.105000057220458" />
    <atom id="a26" elementType="C"
          x2="-9.020000457763672" y2="-5.335000057220459" />
    <atom id="a27" elementType="C"
          x2="-7.686360457763673" y2="-6.105000057220458" />
    <atom id="a28" elementType="C"
          x2="-6.352566457763672" y2="-5.335000057220459" />
    <atom id="a29" elementType="C"
          x2="-6.352566457763672" y2="-3.7950000572204594" />
    <atom id="a30" elementType="C"
          x2="-7.686360457763673" y2="-3.02500005722046" />
    <atom id="a31" elementType="C"
          x2="1.375" y2="-3.5199999618530278" />
    <atom id="a32" elementType="C"
          x2="0.04136000000000095" y2="-2.749999961853028" />
    <atom id="a33" elementType="C"
          x2="-1.292434" y2="-3.5199999618530278" />
    <atom id="a34" elementType="C"
          x2="-1.292434" y2="-5.059999961853027" />
    <atom id="a35" elementType="C"
          x2="0.04136000000000095" y2="-5.8299999618530265" />
    <atom id="a36" elementType="C"
          x2="1.375" y2="-5.059999961853027" />
    <atom id="a37" elementType="C"
          x2="2.708639999999999" y2="-5.8299999618530265" />
    <atom id="a38" elementType="C"
          x2="4.042434" y2="-5.059999961853027" />
    <atom id="a39" elementType="C"
          x2="4.042434" y2="-3.5199999618530278" />
    <atom id="a40" elementType="C"
          x2="2.708639999999999" y2="-2.749999961853028" />
    <atom id="a41" elementType="C"
          x2="-5.263622014736389" y2="-2.7060556141931764" />
    <atom id="a42" elementType="C"
          x2="-5.153621404384826" y2="-0.15394440011193855" />
  </atomArray>
  <bondArray>
    <bond atomRefs2="a1 a2" order="1" />
    <bond atomRefs2="a1 a6" order="2" />
    <bond atomRefs2="a1 a10" order="1" />
    <bond atomRefs2="a2 a3" order="2" />
    <bond atomRefs2="a3 a4" order="1" />
    <bond atomRefs2="a4 a5" order="2" />
    <bond atomRefs2="a5 a6" order="1" />
    <bond atomRefs2="a6 a7" order="1" />
    <bond atomRefs2="a7 a8" order="2" />
    <bond atomRefs2="a8 a9" order="1" />
    <bond atomRefs2="a9 a10" order="2" />
    <bond atomRefs2="a11 a12" order="1" />
    <bond atomRefs2="a11 a16" order="2" />
    <bond atomRefs2="a11 a20" order="1" />
    <bond atomRefs2="a12 a13" order="2" />
    <bond atomRefs2="a13 a14" order="1" />
    <bond atomRefs2="a14 a15" order="2" />
    <bond atomRefs2="a15 a16" order="1" />
    <bond atomRefs2="a16 a17" order="1" />
    <bond atomRefs2="a17 a18" order="2" />
    <bond atomRefs2="a18 a19" order="1" />
    <bond atomRefs2="a19 a20" order="2" />
    <bond atomRefs2="a21 a22" order="1" />
    <bond atomRefs2="a21 a26" order="2" />
    <bond atomRefs2="a21 a30" order="1" />
    <bond atomRefs2="a22 a23" order="2" />
    <bond atomRefs2="a23 a24" order="1" />
    <bond atomRefs2="a24 a25" order="2" />
    <bond atomRefs2="a25 a26" order="1" />
    <bond atomRefs2="a26 a27" order="1" />
    <bond atomRefs2="a27 a28" order="2" />
    <bond atomRefs2="a28 a29" order="1" />
    <bond atomRefs2="a29 a30" order="2" />
    <bond atomRefs2="a31 a32" order="1" />
    <bond atomRefs2="a31 a36" order="2" />
    <bond atomRefs2="a31 a40" order="1" />
    <bond atomRefs2="a32 a33" order="2" />
    <bond atomRefs2="a33 a34" order="1" />
    <bond atomRefs2="a34 a35" order="2" />
    <bond atomRefs2="a35 a36" order="1" />
    <bond atomRefs2="a36 a37" order="1" />
    <bond atomRefs2="a37 a38" order="2" />
    <bond atomRefs2="a38 a39" order="1" />
    <bond atomRefs2="a39 a40" order="2" />
    <bond atomRefs2="a9 a13" order="1" />
    <bond atomRefs2="a28 a34" order="1" />
    <bond atomRefs2="a29 a41" order="1" />
    <bond atomRefs2="a41 a33" order="1" />
    <bond atomRefs2="a8 a42" order="1" />
    <bond atomRefs2="a42 a14" order="1" />
    <bond atomRefs2="a42 a41" order="2" />
  </bondArray>
</molecule>
</cml>
